# Supplementary material for: Topological regions and experimental carcinogenicity data of polycyclic aromatic hydrocarbons: a comprehensive resource for prediction models
Source: BMC Res Notes. 2026 Apr 3;19:213. doi: 10.1186/s13104-026-07791-w (PMC13173849; doi:10.1186/s13104-026-07791-w)
Supplement: Supplementary file 1 — Supplementary Material 1. [file 13104_2026_7791_MOESM1_ESM.gz]

Archive with 302 entries (302 files):
- pah_0001_02500.gjf
- pah_0002_02500.gjf
- pah_0003_02500.gjf
- pah_0004_02500.gjf
- pah_0005_02500.gjf
- pah_0006_02500.gjf
- pah_0007_02500.gjf
- pah_0008_02500.gjf
- pah_0009_02500.gjf
- pah_0010_02500.gjf
- pah_0011_02500.gjf
- pah_0012_02500.gjf
- pah_0013_02500.gjf
- pah_0014_02500.gjf
- pah_0015_02500.gjf
- pah_0016_02500.gjf
- pah_0017_02500.gjf
- pah_0018_02500.gjf
- pah_0019_02500.gjf
- pah_0020_02500.gjf
- pah_0021_02500.gjf
- pah_0022_02500.gjf
- pah_0023_02500.gjf
- pah_0024_02500.gjf
- pah_0025_02500.gjf
- pah_0026_02500.gjf
- pah_0027_02500.gjf
- pah_0028_02500.gjf
- pah_0029_02500.gjf
- pah_0030_02500.gjf
- pah_0031_02500.gjf
- pah_0032_02500.gjf
- pah_0033_02500.gjf
- pah_0034_02500.gjf
- pah_0035_02500.gjf
- pah_0036_02500.gjf
- pah_0037_02500.gjf
- pah_0038_02500.gjf
- pah_0039_02500.gjf
- pah_0040_02500.gjf
- pah_0041_02500.gjf
- pah_0042_02500.gjf
- pah_0043_02500.gjf
- pah_0044_02500.gjf
- pah_0045_02500.gjf
- pah_0046_02500.gjf
- pah_0047_02500.gjf
- pah_0048_02500.gjf
- pah_0049_02500.gjf
- pah_0050_02500.gjf
- pah_0051_02500.gjf
- pah_0052_02500.gjf
- pah_0053_02500.gjf
- pah_0054_02500.gjf
- pah_0055_02500.gjf
- pah_0056_02500.gjf
- pah_0057_02500.gjf
- pah_0058_02500.gjf
- pah_0059_02500.gjf
- pah_0060_02500.gjf
- pah_0061_02500.gjf
- pah_0062_02500.gjf
- pah_0063_02500.gjf
- pah_0064_02500.gjf
- pah_0065_02500.gjf
- pah_0066_02500.gjf
- pah_0067_02500.gjf
- pah_0068_02500.gjf
- pah_0069_02500.gjf
- pah_0070_02500.gjf
- pah_0071_02500.gjf
- pah_0072_02500.gjf
- pah_0073_02500.gjf
- pah_0074_02500.gjf
- pah_0075_02500.gjf
- pah_0076_02500.gjf
- pah_0077_02500.gjf
- pah_0078_02500.gjf
- pah_0079_02500.gjf
- pah_0080_02500.gjf
- pah_0081_02500.gjf
- pah_0082_02500.gjf
- pah_0083_02500.gjf
- pah_0084_02500.gjf
- pah_0085_02500.gjf
- pah_0086_02500.gjf
- pah_0087_02500.gjf
- pah_0088_02500.gjf
- pah_0089_02500.gjf
- pah_0090_02500.gjf
- pah_0091_02500.gjf
- pah_0092_02500.gjf
- pah_0093_02500.gjf
- pah_0094_02500.gjf
- pah_0095_02500.gjf
- pah_0096_02500.gjf
- pah_0097_02500.gjf
- pah_0098_02500.gjf
- pah_0099_02500.gjf
- pah_0100_02500.gjf
- pah_0101_02500.gjf
- pah_0102_02500.gjf
- pah_0103_02500.gjf
- pah_0104_02500.gjf
- pah_0105_02500.gjf
- pah_0106_02500.gjf
- pah_0107_02500.gjf
- pah_0108_02500.gjf
- pah_0109_02500.gjf
- pah_0110_02500.gjf
- pah_0111_02500.gjf
- pah_0112_02500.gjf
- pah_0113_02500.gjf
- pah_0114_02500.gjf
- pah_0115_02500.gjf
- pah_0116_02500.gjf
- pah_0117_02500.gjf
- pah_0118_02500.gjf
- pah_0119_02500.gjf
- pah_0120_02500.gjf
- pah_0121_02500.gjf
- pah_0122_02500.gjf
- pah_0123_02500.gjf
- pah_0124_02500.gjf
- pah_0125_02500.gjf
- pah_0126_02500.gjf
- pah_0127_02500.gjf
- pah_0128_02500.gjf
- pah_0129_02500.gjf
- pah_0130_02500.gjf
- pah_0131_02500.gjf
- pah_0132_02500.gjf
- pah_0133_02500.gjf
- pah_0134_02500.gjf
- pah_0135_02500.gjf
- pah_0136_02500.gjf
- pah_0137_02500.gjf
- pah_0138_02500.gjf
- pah_0139_02500.gjf
- pah_0140_02500.gjf
- pah_0141_02500.gjf
- pah_0142_02500.gjf
- pah_0143_02500.gjf
- pah_0144_02500.gjf
- pah_0145_02500.gjf
- pah_0146_02500.gjf
- pah_0147_02500.gjf
- pah_0148_02500.gjf
- pah_0149_02500.gjf
- pah_0150_02500.gjf
- pah_0151_02500.gjf
- pah_0152_02500.gjf
- pah_0153_02500.gjf
- pah_0154_02500.gjf
- pah_0155_02500.gjf
- pah_0156_02500.gjf
- pah_0157_02500.gjf
- pah_0158_02500.gjf
- pah_0159_02500.gjf
- pah_0160_02500.gjf
- pah_0161_02500.gjf
- pah_0162_02500.gjf
- pah_0163_02500.gjf
- pah_0164_02500.gjf
- pah_0165_02500.gjf
- pah_0166_02500.gjf
- pah_0167_02500.gjf
- pah_0168_02500.gjf
- pah_0169_02500.gjf
- pah_0170_02500.gjf
- pah_0171_02500.gjf
- pah_0172_02500.gjf
- pah_0173_02500.gjf
- pah_0174_02500.gjf
- pah_0175_02500.gjf
- pah_0176_02500.gjf
- pah_0177_02500.gjf
- pah_0178_02500.gjf
- pah_0179_02500.gjf
- pah_0180_02500.gjf
- pah_0181_02500.gjf
- pah_0182_02500.gjf
- pah_0183_02500.gjf
- pah_0184_02500.gjf
- pah_0185_02500.gjf
- pah_0186_02500.gjf
- pah_0187_02500.gjf
- pah_0188_02500.gjf
- pah_0189_02500.gjf
- pah_0190_02500.gjf
- pah_0191_02500.gjf
- pah_0192_02500.gjf
- pah_0193_02500.gjf
- pah_0194_02500.gjf
- pah_0195_02500.gjf
- pah_0196_02500.gjf
- pah_0197_02500.gjf
- pah_0198_02500.gjf
- pah_0199_02500.gjf
- pah_0200_02500.gjf
- pah_0201_02500.gjf
- pah_0202_02500.gjf
- pah_0203_02500.gjf
- pah_0204_02500.gjf
- pah_0205_02500.gjf
- pah_0206_02500.gjf
- pah_0207_02500.gjf
- pah_0208_02500.gjf
- pah_0209_02500.gjf
- pah_0210_02500.gjf
- pah_0211_02500.gjf
- pah_0212_02500.gjf
- pah_0213_02500.gjf
- pah_0214_02500.gjf
- pah_0215_02500.gjf
- pah_0216_02500.gjf
- pah_0217_02500.gjf
- pah_0218_02500.gjf
- pah_0219_02500.gjf
- pah_0220_02500.gjf
- pah_0221_02500.gjf
- pah_0222_02500.gjf
- pah_0223_02500.gjf
- pah_0224_02500.gjf
- pah_0225_02500.gjf
- pah_0226_02500.gjf
- pah_0227_02500.gjf
- pah_0228_02500.gjf
- pah_0229_02500.gjf
- pah_0230_02500.gjf
- pah_0231_02500.gjf
- pah_0232_02500.gjf
- pah_0233_02500.gjf
- pah_0234_02500.gjf
- pah_0235_02500.gjf
- pah_0236_02500.gjf
- pah_0237_02500.gjf
- pah_0238_02500.gjf
- pah_0239_02500.gjf
- pah_0240_02500.gjf
- pah_0241_02500.gjf
- pah_0242_02500.gjf
- pah_0243_02500.gjf
- pah_0244_02500.gjf
- pah_0245_02500.gjf
- pah_0246_02500.gjf
- pah_0247_02500.gjf
- pah_0248_02500.gjf
- pah_0249_02500.gjf
- pah_0250_02500.gjf
- pah_0251_02500.gjf
- pah_0252_02500.gjf
- pah_0253_02500.gjf
- pah_0254_02500.gjf
- pah_0255_02500.gjf
- pah_0256_02500.gjf
- pah_0257_02500.gjf
- pah_0258_02500.gjf
- pah_0259_02500.gjf
- pah_0260_02500.gjf
- pah_0261_02500.gjf
- pah_0262_02500.gjf
- pah_0263_02500.gjf
- pah_0264_02500.gjf
- pah_0265_02500.gjf
- pah_0266_02500.gjf
- pah_0267_02500.gjf
- pah_0268_02500.gjf
- pah_0269_02500.gjf
- pah_0270_02500.gjf
- pah_0271_02500.gjf
- pah_0272_02500.gjf
- pah_0273_02500.gjf
- pah_0274_02500.gjf
- pah_0275_02500.gjf
- pah_0276_02500.gjf
- pah_0277_02500.gjf
- pah_0278_02500.gjf
- pah_0279_02500.gjf
- pah_0280_02500.gjf
- pah_0281_02500.gjf
- pah_0282_02500.gjf
- pah_0283_02500.gjf
- pah_0284_02500.gjf
- pah_0285_02500.gjf
- pah_0286_02500.gjf
- pah_0287_02500.gjf
- pah_0288_02500.gjf
- pah_0289_02500.gjf
- pah_0290_02500.gjf
- pah_0291_02500.gjf
- pah_0292_02500.gjf
- pah_0293_02500.gjf
- pah_0294_02500.gjf
- pah_0295_02500.gjf
- pah_0296_02500.gjf
- pah_0297_02500.gjf
- pah_0298_02500.gjf
- pah_0299_02500.gjf
- pah_0300_02500.gjf
[truncated: 2 more entries]
