# Supplementary material for: Topological regions and experimental carcinogenicity data of polycyclic aromatic hydrocarbons: a comprehensive resource for prediction models
Source: BMC Res Notes. 2026 Apr 3;19:213. doi: 10.1186/s13104-026-07791-w (PMC13173849; doi:10.1186/s13104-026-07791-w)
Supplement: Supplementary file 1 — Supplementary Material 1. [file 13104_2026_7791_MOESM1_ESM.gz › pah_0001_02500.gjf]

%chk=C:\Users\Meressa AW\Documents\mer-library1\project\calculations\Gaussian_input_PAHs\pah_0001_02500.chk
# hf/3-21g geom=connectivity

Title Card Required

0 1
 C                 -7.51594778   -1.09044055    0.63391557
 C                 -6.16077324   -1.08213715    0.63372534
 C                 -5.39895920    0.25623476    0.63383788
 C                 -6.08373741    1.42569864    0.63412638
 C                 -7.62370848    1.41626296    0.63433984
 C                 -8.29410483    0.23849568    0.63424198
 H                 -3.31832057   -0.65768136    0.63339732
 H                 -8.04526013   -2.02034831    0.63383815
 H                 -5.62010568   -2.00548895    0.63349692
 C                 -3.85898813    0.26567044    0.63362432
 C                 -5.32192337    2.76407055    0.63423920
 H                 -8.16437604    2.33961475    0.63456639
 H                 -9.36408474    0.23193972    0.63439179
 C                 -3.96674882    2.77237395    0.63404998
 C                 -3.18859178    1.44343772    0.63372312
 H                 -5.86259093    3.68742234    0.63446765
 H                 -3.43743648    3.70228170    0.63412874
 H                 -2.11861187    1.44999368    0.63357370

 1 2 2.0 6 1.0 8 1.0
 2 3 1.0 9 1.0
 3 4 2.0 10 1.0
 4 5 1.0 11 1.0
 5 6 2.0 12 1.0
 6 13 1.0
 7 10 1.0
 8
 9
 10 15 2.0
 11 14 2.0 16 1.0
 12
 13
 14 15 1.0 17 1.0
 15 18 1.0
 16
 17
 18
