# Supplementary material for: Topological regions and experimental carcinogenicity data of polycyclic aromatic hydrocarbons: a comprehensive resource for prediction models
Source: BMC Res Notes. 2026 Apr 3;19:213. doi: 10.1186/s13104-026-07791-w (PMC13173849; doi:10.1186/s13104-026-07791-w)
Supplement: Supplementary file 1 — Supplementary Material 1. [file 13104_2026_7791_MOESM1_ESM.gz › pah_0002_02500.gjf]

%chk=C:\Users\Meressa AW\Documents\mer-library1\project\calculations\Gaussian_input_PAHs\pah_0002_02500.chk
# hf/3-21g geom=connectivity

Title Card Required

0 1
 C                 -6.75437512   -1.19414859    1.70023104
 C                 -5.66945963   -1.42296654    0.92262889
 C                 -4.89134221   -0.23227163    0.33001766
 C                 -5.29491297    1.03703245    0.58876420
 C                 -6.53075477    1.28596638    1.47484329
 C                 -7.20815093    0.23306182    1.99116763
 H                 -3.33796748   -1.48284311   -0.75956880
 C                 -3.65642514   -0.48194882   -0.55537442
 C                 -4.51789173    2.22752532   -0.00304892
 C                 -3.43108451    2.00712441   -0.78223064
 C                 -2.97296613    0.56625656   -1.07595093
 H                 -2.89116990    2.83434035   -1.19345565
 H                 -2.11488054    0.39276903   -1.69116731
 C                 -7.55609831   -2.35167287    2.30903415
 C                 -8.44312546    0.43819275    2.87774701
 H                 -7.26134009   -3.36316744    2.12222863
 H                 -8.78461998    1.42783174    3.09887177
 C                 -9.10477161   -0.63934762    3.38333249
 C                 -8.64297994   -2.09177339    3.08725400
 H                 -4.83595593    3.22860394    0.20085487
 H                 -6.85204434    2.28552782    1.68111965
 H                 -5.35423264   -2.42536396    0.72080874
 H                 -9.19258175   -2.90917462    3.50521703
 H                 -9.96459964   -0.48101939    4.00020195

 1 2 2.0 6 1.0 14 1.0
 2 3 1.0 22 1.0
 3 4 2.0 8 1.0
 4 5 1.0 9 1.0
 5 6 2.0 21 1.0
 6 15 1.0
 7 8 1.0
 8 11 2.0
 9 10 2.0 20 1.0
 10 11 1.0 12 1.0
 11 13 1.0
 12
 13
 14 16 1.0 19 2.0
 15 17 1.0 18 2.0
 16
 17
 18 19 1.0 24 1.0
 19 23 1.0
 20
 21
 22
 23
 24
