# Supplementary material for: Topological regions and experimental carcinogenicity data of polycyclic aromatic hydrocarbons: a comprehensive resource for prediction models
Source: BMC Res Notes. 2026 Apr 3;19:213. doi: 10.1186/s13104-026-07791-w (PMC13173849; doi:10.1186/s13104-026-07791-w)
Supplement: Supplementary file 1 — Supplementary Material 1. [file 13104_2026_7791_MOESM1_ESM.gz › pah_0003_02500.gjf]

%chk=C:\Users\Meressa AW\Documents\mer-library1\project\calculations\Gaussian_input_PAHs\pah_0003_02500.chk
# hf/3-21g geom=connectivity

Title Card Required

0 1
 C                 -6.74808538   -1.17470211    1.71023992
 C                 -5.70798066   -1.40957315    0.87526251
 C                 -4.93212049   -0.22322387    0.27109553
 C                 -5.29285388    1.04843744    0.57701371
 C                 -6.47783737    1.30430562    1.52813721
 C                 -7.15356347    0.25510676    2.05411035
 H                 -3.46334847   -1.48272850   -0.92073724
 C                 -3.74802861   -0.47994354   -0.67932573
 C                 -4.51809144    2.23463128   -0.02627728
 C                 -3.47602769    2.00805117   -0.86270675
 C                 -3.06651557    0.56446483   -1.20999174
 H                 -2.93767103    2.83227081   -1.28191332
 H                 -2.24374553    0.38609003   -1.87039458
 C                 -7.54548645   -2.32846000    2.33208736
 C                 -8.33843798    0.46716655    3.00455248
 H                 -8.64556939    1.45882053    3.26376801
 C                 -8.99953309   -0.60658681    3.51849367
 C                 -8.58772734   -2.06242893    3.16920469
 H                 -4.80240088    3.23759187    0.21484150
 H                 -6.76532909    2.30574820    1.77177891
 H                 -5.42641230   -2.41382708    0.63632043
 H                 -9.82425314   -0.44287229    4.18025981
 C                 -7.16500602   -3.78495056    2.00784657
 C                 -9.38047485   -3.23049379    3.78713140
 H                 -6.34619659   -3.98992314    1.35024692
 H                -10.19988577   -3.02935050    4.44516410
 C                 -7.86602276   -4.80656636    2.55442514
 C                 -9.04379732   -4.51160525    3.50032020
 H                 -7.60122869   -5.81843304    2.32879249
 H                 -9.59750947   -5.31902126    3.93204064

 1 2 2.0 6 1.0 14 1.0
 2 3 1.0 21 1.0
 3 4 2.0 8 1.0
 4 5 1.0 9 1.0
 5 6 2.0 20 1.0
 6 15 1.0
 7 8 1.0
 8 11 2.0
 9 10 2.0 19 1.0
 10 11 1.0 12 1.0
 11 13 1.0
 12
 13
 14 18 2.0 23 1.0
 15 16 1.0 17 2.0
 16
 17 18 1.0 22 1.0
 18 24 1.0
 19
 20
 21
 22
 23 25 1.0 27 2.0
 24 26 1.0 28 2.0
 25
 26
 27 28 1.0 29 1.0
 28 30 1.0
 29
 30
