# Supplementary material for: Topological regions and experimental carcinogenicity data of polycyclic aromatic hydrocarbons: a comprehensive resource for prediction models
Source: BMC Res Notes. 2026 Apr 3;19:213. doi: 10.1186/s13104-026-07791-w (PMC13173849; doi:10.1186/s13104-026-07791-w)
Supplement: Supplementary file 1 — Supplementary Material 1. [file 13104_2026_7791_MOESM1_ESM.gz › pah_0004_02500.gjf]

%chk=C:\Users\Meressa AW\Documents\mer-library1\project\calculations\Gaussian_input_PAHs\pah_0004_02500.chk
# hf/3-21g geom=connectivity

Title Card Required

0 1
 C                 -6.74978741   -1.19012464    1.71314738
 C                 -5.72966859   -1.42905244    0.85498625
 C                 -4.95524319   -0.24595179    0.24266326
 C                 -5.29726538    1.02692098    0.56461028
 C                 -6.45959589    1.28741348    1.54206710
 C                 -7.13423085    0.24104694    2.07503672
 H                 -3.52387304   -1.51103126   -0.98813213
 C                 -3.79379693   -0.50728976   -0.73407684
 C                 -4.52391778    2.20986982   -0.04681260
 C                 -3.50178874    1.97923014   -0.90641048
 C                 -3.11351931    0.53426503   -1.27188866
 H                 -2.30648295    0.35267856   -1.95057760
 C                 -7.54506967   -2.34055395    2.34381244
 C                 -8.29688931    0.45773750    3.05151393
 H                 -8.58899109    1.45043857    3.32376592
 C                 -8.95738745   -0.61323706    3.57197928
 C                 -8.56698024   -2.07046259    3.20436657
 H                 -6.73229433    2.28982427    1.79840315
 H                 -5.46281811   -2.43425072    0.60345645
 H                 -9.76648552   -0.44630183    4.25197409
 C                 -7.18546799   -3.79830419    2.00188727
 C                 -9.35782482   -3.23521503    3.83092398
 H                 -6.38259310   -4.00646718    1.32589905
 H                -10.16132917   -3.03087840    4.50733162
 C                 -7.88468928   -4.81699287    2.55617463
 C                 -9.03954182   -4.51744271    3.52852141
 H                 -7.63440685   -5.82973652    2.31824816
 H                 -9.59183901   -5.32254653    3.96632920
 C                 -2.72834983    3.16223374   -1.51790277
 C                 -4.91187292    3.65474915    0.31840646
 H                 -1.92136893    2.98026643   -2.19655565
 H                 -5.71884461    3.83675915    0.99705883
 C                 -3.06976402    4.43374014   -1.19649822
 C                 -4.23119846    4.69571679   -0.21974866
 H                 -2.53234130    5.25565169   -1.62139608
 H                 -4.50073639    5.69964000    0.03399820

 1 2 2.0 6 1.0 13 1.0
 2 3 1.0 19 1.0
 3 4 2.0 8 1.0
 4 5 1.0 9 1.0
 5 6 2.0 18 1.0
 6 14 1.0
 7 8 1.0
 8 11 2.0
 9 10 2.0 30 1.0
 10 11 1.0 29 1.0
 11 12 1.0
 12
 13 17 2.0 21 1.0
 14 15 1.0 16 2.0
 15
 16 17 1.0 20 1.0
 17 22 1.0
 18
 19
 20
 21 23 1.0 25 2.0
 22 24 1.0 26 2.0
 23
 24
 25 26 1.0 27 1.0
 26 28 1.0
 27
 28
 29 31 1.0 33 2.0
 30 32 1.0 34 2.0
 31
 32
 33 34 1.0 35 1.0
 34 36 1.0
 35
 36
