# Supplementary material for: Topological regions and experimental carcinogenicity data of polycyclic aromatic hydrocarbons: a comprehensive resource for prediction models
Source: BMC Res Notes. 2026 Apr 3;19:213. doi: 10.1186/s13104-026-07791-w (PMC13173849; doi:10.1186/s13104-026-07791-w)
Supplement: Supplementary file 1 — Supplementary Material 1. [file 13104_2026_7791_MOESM1_ESM.gz › pah_0005_02500.gjf]

%chk=C:\Users\Meressa AW\Documents\mer-library1\project\calculations\Gaussian_input_PAHs\pah_0005_02500.chk
# hf/3-21g geom=connectivity

Title Card Required

0 1
 C                 -6.70437032   -1.17448636    1.81844329
 C                 -5.67443326   -1.42234670    0.97466342
 C                 -4.90163792   -0.24556939    0.34825779
 C                 -5.25489432    1.03069840    0.64352806
 C                 -6.42833347    1.30136503    1.60481388
 C                 -7.10144394    0.26050165    2.15033880
 C                 -3.72908444   -0.51707578   -0.61230549
 C                 -4.48318563    2.20733176    0.01801319
 C                 -3.45127738    1.96773756   -0.82733264
 C                 -3.05024961    0.51892129   -1.16253400
 C                 -7.49840881   -2.31840063    2.46238654
 C                 -8.27492468    0.48735419    3.11144135
 H                 -8.57599349    1.48292332    3.36263787
 C                 -8.93361911   -0.57824829    3.64505309
 C                 -8.53036323   -2.03935074    3.30796635
 H                 -6.70990521    2.30647878    1.84010880
 H                 -5.39873898   -2.43019801    0.74416745
 H                 -9.75035434   -0.40423594    4.31405478
 C                 -7.12619907   -3.77976078    2.15070011
 C                 -9.31983709   -3.19763133    3.94810284
 H                 -6.31545721   -3.99496081    1.48640606
 H                -10.13118614   -2.98625342    4.61288258
 C                 -7.82428296   -4.79272364    2.71678901
 C                 -8.99045196   -4.48305132    3.67231288
 H                 -7.56523660   -5.80797915    2.49987608
 H                 -9.54185029   -5.28363255    4.11944775
 H                 -2.91504338    2.78531620   -1.26197992
 H                 -4.76159822    3.21392420    0.25073209
 C                 -1.87760373    0.24743620   -2.12317231
 C                 -3.32785194   -1.96556168   -0.94767431
 H                 -1.34159984    1.06526539   -2.55763198
 H                 -3.86383071   -2.78341974   -0.51323795
 C                 -1.52452359   -1.02725291   -2.41829009
 C                 -2.29592273   -2.20436821   -1.79303550
 H                 -0.70975799   -1.21581770   -3.08574822
 H                 -2.01712685   -3.21078311   -2.02606318

 1 2 2.0 6 1.0 11 1.0
 2 3 1.0 17 1.0
 3 4 2.0 7 1.0
 4 5 1.0 8 1.0
 5 6 2.0 16 1.0
 6 12 1.0
 7 10 2.0 30 1.0
 8 9 2.0 28 1.0
 9 10 1.0 27 1.0
 10 29 1.0
 11 15 2.0 19 1.0
 12 13 1.0 14 2.0
 13
 14 15 1.0 18 1.0
 15 20 1.0
 16
 17
 18
 19 21 1.0 23 2.0
 20 22 1.0 24 2.0
 21
 22
 23 24 1.0 25 1.0
 24 26 1.0
 25
 26
 27
 28
 29 31 1.0 33 2.0
 30 32 1.0 34 2.0
 31
 32
 33 34 1.0 35 1.0
 34 36 1.0
 35
 36
