# Supplementary material for: Topological regions and experimental carcinogenicity data of polycyclic aromatic hydrocarbons: a comprehensive resource for prediction models
Source: BMC Res Notes. 2026 Apr 3;19:213. doi: 10.1186/s13104-026-07791-w (PMC13173849; doi:10.1186/s13104-026-07791-w)
Supplement: Supplementary file 1 — Supplementary Material 1. [file 13104_2026_7791_MOESM1_ESM.gz › pah_0006_02500.gjf]

%chk=C:\Users\Meressa AW\Documents\mer-library1\project\calculations\Gaussian_input_PAHs\pah_0006_02500.chk
# hf/3-21g geom=connectivity

Title Card Required

0 1
 C                 -6.70553514   -1.21337638    1.79437624
 C                 -5.68092993   -1.45019107    0.94097957
 C                 -4.86812799   -0.26809092    0.37860214
 C                 -5.18112521    1.00175594    0.73947864
 C                 -6.34888332    1.25973109    1.71110916
 C                 -7.05741945    0.21423628    2.20008757
 C                 -3.70129484   -0.52698353   -0.59235038
 C                 -4.36946284    2.18380906    0.17802661
 C                 -3.34260348    1.95534777   -0.67650237
 C                 -2.98727723    0.51376658   -1.08618489
 C                 -7.53834953   -2.36273983    2.37578129
 C                 -8.22658862    0.42947523    3.16929543
 C                 -8.92220798   -0.64142548    3.64564135
 C                 -8.56393433   -2.09495073    3.23256887
 H                 -6.59873189    2.25980355    1.99804244
 H                 -5.43708412   -2.45306492    0.65869734
 C                 -7.21211541   -3.81705882    1.98871134
 C                 -9.39260808   -3.25916842    3.80936213
 H                 -6.40617573   -4.02326232    1.31577650
 H                -10.19928302   -3.05679684    4.48257925
 C                 -7.94450636   -4.83517371    2.49939422
 C                 -9.10370789   -4.53837436    3.46731191
 H                 -7.71740201   -5.84552563    2.23011284
 H                 -9.68228056   -5.34299830    3.87071502
 H                 -2.77860305    2.77668531   -1.06664105
 H                 -4.61613359    3.18537314    0.46249626
 H                 -2.17649640    0.33389839   -1.76085661
 H                 -3.45426643   -1.52838016   -0.87709894
 C                 -8.61064296    1.85681402    3.60115433
 C                -10.09466100   -0.41093066    4.61879065
 H                 -8.06213113    2.69500195    3.22502172
 H                -10.64545131   -1.24669475    4.99698164
 C                 -9.64208012    2.05192902    4.45661840
 C                -10.43092663    0.84617488    4.99752588
 H                 -9.90852761    3.04392278    4.75637536
 H                -11.24588904    1.00057659    5.67346716

 1 2 2.0 6 1.0 11 1.0
 2 3 1.0 16 1.0
 3 4 2.0 7 1.0
 4 5 1.0 8 1.0
 5 6 2.0 15 1.0
 6 12 1.0
 7 10 2.0 28 1.0
 8 9 2.0 26 1.0
 9 10 1.0 25 1.0
 10 27 1.0
 11 14 2.0 17 1.0
 12 13 2.0 29 1.0
 13 14 1.0 30 1.0
 14 18 1.0
 15
 16
 17 19 1.0 21 2.0
 18 20 1.0 22 2.0
 19
 20
 21 22 1.0 23 1.0
 22 24 1.0
 23
 24
 25
 26
 27
 28
 29 31 1.0 33 2.0
 30 32 1.0 34 2.0
 31
 32
 33 34 1.0 35 1.0
 34 36 1.0
 35
 36
