# Supplementary material for: Topological regions and experimental carcinogenicity data of polycyclic aromatic hydrocarbons: a comprehensive resource for prediction models
Source: BMC Res Notes. 2026 Apr 3;19:213. doi: 10.1186/s13104-026-07791-w (PMC13173849; doi:10.1186/s13104-026-07791-w)
Supplement: Supplementary file 1 — Supplementary Material 1. [file 13104_2026_7791_MOESM1_ESM.gz › pah_0007_02500.gjf]

%chk=C:\Users\Meressa AW\Documents\mer-library1\project\calculations\Gaussian_input_PAHs\pah_0007_02500.chk
# hf/3-21g geom=connectivity

Title Card Required

0 1
 C                 -6.73641126   -1.14194528    1.80241958
 C                 -5.76651838   -1.38909731    0.89006373
 C                 -4.91183910   -0.22556797    0.35143194
 C                 -5.13353690    1.03841241    0.79193249
 C                 -6.23965882    1.30839002    1.83015055
 C                 -6.98557031    0.27922615    2.29760071
 C                 -3.80665315   -0.49637524   -0.68611645
 C                 -4.27991869    2.20180300    0.25422348
 C                 -3.30735926    1.96283152   -0.65894157
 C                 -3.05568225    0.52796499   -1.15900669
 C                 -7.60850810   -2.27290714    2.36284117
 C                 -8.09581081    0.50583293    3.33116381
 C                 -8.83012892   -0.54784485    3.78356687
 C                 -8.57743796   -1.99487776    3.28027159
 H                 -6.41750438    2.30383207    2.17995917
 H                 -5.59459770   -2.38723890    0.54501786
 C                 -7.38577578   -3.72014078    1.88622068
 C                 -9.44647005   -3.14006890    3.83522932
 H                -10.20901729   -2.92941190    4.55567734
 C                 -8.15315916   -4.72164356    2.37814183
 C                 -9.24863455   -4.41306693    3.41428232
 H                 -9.85481328   -5.20459146    3.80278748
 H                 -2.71421270    2.77120649   -1.03258185
 H                 -4.45457980    3.19870261    0.60147652
 H                 -2.28774080    0.33980153   -1.87995083
 H                 -3.63162288   -1.49310598   -1.03366825
 H                 -8.29334067    1.49186070    3.69671982
 H                 -9.60135035   -0.37416600    4.50464465
 H                 -7.99797545   -5.72708610    2.04662515
 C                 -6.28964297   -4.02877211    0.84947599
 H                 -5.37116255   -4.24341903    1.35466944
 H                 -6.58090818   -4.87556704    0.26381149
 H                 -6.15525942   -3.18176890    0.20961145

 1 2 2.0 6 1.0 11 1.0
 2 3 1.0 16 1.0
 3 4 2.0 7 1.0
 4 5 1.0 8 1.0
 5 6 2.0 15 1.0
 6 12 1.0
 7 10 2.0 26 1.0
 8 9 2.0 24 1.0
 9 10 1.0 23 1.0
 10 25 1.0
 11 14 2.0 17 1.0
 12 13 2.0 27 1.0
 13 14 1.0 28 1.0
 14 18 1.0
 15
 16
 17 20 2.0 30 1.0
 18 19 1.0 21 2.0
 19
 20 21 1.0 29 1.0
 21 22 1.0
 22
 23
 24
 25
 26
 27
 28
 29
 30 31 1.0 32 1.0 33 1.0
 31
 32
 33
