# Supplementary material for: Topological regions and experimental carcinogenicity data of polycyclic aromatic hydrocarbons: a comprehensive resource for prediction models
Source: BMC Res Notes. 2026 Apr 3;19:213. doi: 10.1186/s13104-026-07791-w (PMC13173849; doi:10.1186/s13104-026-07791-w)
Supplement: Supplementary file 1 — Supplementary Material 1. [file 13104_2026_7791_MOESM1_ESM.gz › pah_0008_02500.gjf]

%chk=C:\Users\Meressa AW\Documents\mer-library1\project\calculations\Gaussian_input_PAHs\pah_0008_02500.chk
# hf/3-21g geom=connectivity

Title Card Required

0 1
 C                 -6.73582978   -1.14206251    1.80305296
 C                 -5.76916639   -1.38856582    0.88710125
 C                 -4.91625661   -0.22468307    0.34643199
 C                 -5.13627769    1.03895881    0.78874069
 C                 -6.23872478    1.30819827    1.83105108
 C                 -6.98310156    0.27872787    2.30026940
 C                 -3.81473979   -0.49475344   -0.69520227
 C                 -4.28442785    2.20270264    0.24899546
 C                 -3.31509683    1.96437952   -0.66776467
 C                 -3.06532171    0.52989692   -1.16988066
 C                 -7.60607835   -2.27339367    2.36559830
 C                 -8.08969074    0.50460131    3.33790080
 C                 -8.82252883   -0.54937202    3.79201217
 C                 -8.57175979   -1.99601684    3.28664415
 H                 -6.41523680    2.30337108    2.18229830
 H                 -5.59856132   -2.38644177    0.54063700
 C                 -7.38517207   -3.72025851    1.88701224
 C                 -9.43896723   -3.14157249    3.84369996
 H                -10.19896298   -2.93142809    4.56698814
 C                 -8.15094092   -4.72208377    2.38078928
 C                 -9.24274767   -4.41424407    3.42101309
 H                 -9.84765059   -5.20602345    3.81098475
 H                 -2.72317681    2.77299944   -1.04281736
 H                 -4.45776932    3.19933588    0.59767146
 H                 -2.29992852    0.34224523   -1.89366248
 H                 -3.64102957   -1.49121772   -1.04417752
 H                 -8.28583606    1.49034965    3.70495288
 H                 -9.59119766   -0.37620594    4.51593327
 C                 -7.92942532   -6.16879908    1.90168001
 H                 -6.62611992   -3.93418565    1.16384212
 H                 -7.21092075   -6.64771403    2.53357530
 H                 -8.85484489   -6.70423562    1.94418120
 H                 -7.56860015   -6.15963292    0.89439595

 1 2 2.0 6 1.0 11 1.0
 2 3 1.0 16 1.0
 3 4 2.0 7 1.0
 4 5 1.0 8 1.0
 5 6 2.0 15 1.0
 6 12 1.0
 7 10 2.0 26 1.0
 8 9 2.0 24 1.0
 9 10 1.0 23 1.0
 10 25 1.0
 11 14 2.0 17 1.0
 12 13 2.0 27 1.0
 13 14 1.0 28 1.0
 14 18 1.0
 15
 16
 17 20 2.0 30 1.0
 18 19 1.0 21 2.0
 19
 20 21 1.0 29 1.0
 21 22 1.0
 22
 23
 24
 25
 26
 27
 28
 29 31 1.0 32 1.0 33 1.0
 30
 31
 32
 33
