# Supplementary material for: Topological regions and experimental carcinogenicity data of polycyclic aromatic hydrocarbons: a comprehensive resource for prediction models
Source: BMC Res Notes. 2026 Apr 3;19:213. doi: 10.1186/s13104-026-07791-w (PMC13173849; doi:10.1186/s13104-026-07791-w)
Supplement: Supplementary file 1 — Supplementary Material 1. [file 13104_2026_7791_MOESM1_ESM.gz › pah_0009_02500.gjf]

%chk=C:\Users\Meressa AW\Documents\mer-library1\project\calculations\Gaussian_input_PAHs\pah_0009_02500.chk
# hf/3-21g geom=connectivity

Title Card Required

0 1
 C                 -6.73565213   -1.14210069    1.80325204
 C                 -5.77110826   -1.38813766    0.88494354
 C                 -4.91781201   -0.22433499    0.34471189
 C                 -5.13537705    1.03877073    0.78975843
 C                 -6.23542779    1.30748286    1.83473331
 C                 -6.98016503    0.27808745    2.30354386
 C                 -3.81868981   -0.49387833   -0.69958500
 C                 -4.28313507    2.20243320    0.25045713
 C                 -3.31591209    1.96457408   -0.66864701
 C                 -3.06892602    0.53070033   -1.17387211
 C                 -7.60620025   -2.27337069    2.36545669
 C                 -8.08441782    0.50344664    3.34377280
 C                 -8.81767449   -0.55043895    3.79741175
 C                 -8.56971120   -1.99647128    3.28891614
 H                 -6.40999998    2.30223220    2.18814290
 H                 -5.60243396   -2.38559218    0.53632694
 C                 -7.38804588   -3.71963489    1.88380283
 C                 -9.43724369   -3.14196019    3.84560286
 H                -10.19554377   -2.93218878    4.57077661
 C                 -8.15408366   -4.72140517    2.37727411
 C                 -9.24344531   -4.41410334    3.42021691
 H                 -2.72371890    2.77313736   -1.04339048
 H                 -4.45453738    3.19864309    0.60129488
 H                 -2.30519662    0.34341482   -1.89950395
 H                 -3.64691616   -1.48991988   -1.05071896
 H                 -8.27860253    1.48876694    3.71301016
 H                 -9.58469440   -0.37763577    4.52316620
 H                 -6.63069234   -3.93318837    1.15874384
 C                -10.11436017   -5.55361093    3.98113552
 H                 -8.00208307   -5.72617370    2.04225766
 H                 -9.64757505   -5.96355540    4.85231700
 H                -11.07925908   -5.17059418    4.24030392
 H                -10.22136253   -6.31841902    3.24051478

 1 2 2.0 6 1.0 11 1.0
 2 3 1.0 16 1.0
 3 4 2.0 7 1.0
 4 5 1.0 8 1.0
 5 6 2.0 15 1.0
 6 12 1.0
 7 10 2.0 25 1.0
 8 9 2.0 23 1.0
 9 10 1.0 22 1.0
 10 24 1.0
 11 14 2.0 17 1.0
 12 13 2.0 26 1.0
 13 14 1.0 27 1.0
 14 18 1.0
 15
 16
 17 20 2.0 28 1.0
 18 19 1.0 21 2.0
 19
 20 21 1.0 30 1.0
 21 29 1.0
 22
 23
 24
 25
 26
 27
 28
 29 31 1.0 32 1.0 33 1.0
 30
 31
 32
 33
