# Supplementary material for: Topological regions and experimental carcinogenicity data of polycyclic aromatic hydrocarbons: a comprehensive resource for prediction models
Source: BMC Res Notes. 2026 Apr 3;19:213. doi: 10.1186/s13104-026-07791-w (PMC13173849; doi:10.1186/s13104-026-07791-w)
Supplement: Supplementary file 1 — Supplementary Material 1. [file 13104_2026_7791_MOESM1_ESM.gz › pah_0010_02500.gjf]

%chk=C:\Users\Meressa AW\Documents\mer-library1\project\calculations\Gaussian_input_PAHs\pah_0010_02500.chk
# hf/3-21g geom=connectivity

Title Card Required

0 1
 C                 -6.73590901   -1.14206372    1.80297233
 C                 -5.77293894   -1.38786532    0.88295078
 C                 -4.91761677   -0.22457625    0.34482081
 C                 -5.13183911    1.03784551    0.79341536
 C                 -6.23012333    1.30629521    1.84031404
 C                 -6.97666183    0.27735501    2.30725534
 C                 -3.82026633   -0.49385597   -0.70140555
 C                 -4.27757550    2.20099543    0.25621094
 C                 -3.31191516    1.96336901   -0.66459489
 C                 -3.06872314    0.53027157   -1.17384701
 C                 -7.60839067   -2.27283789    2.36317353
 C                 -8.07925736    0.50247528    3.34929237
 C                 -8.81439368   -0.55093965    3.80097811
 C                 -8.57025658   -1.99618897    3.28842121
 H                 -6.40206329    2.30050632    2.19651754
 H                 -5.60690551   -2.38477908    0.53153103
 C                 -7.39403790   -3.71832126    1.87748568
 C                 -9.43976295   -3.14117378    3.84306159
 C                 -8.16179430   -4.71965159    2.36917580
 C                 -9.24930951   -4.41263011    3.41412626
 H                 -2.71831914    2.77157656   -1.03788342
 H                 -4.44634207    3.19666603    0.60984619
 H                 -2.30622736    0.34316977   -1.90082231
 H                 -3.65113106   -1.48935766   -1.05534006
 H                 -8.27081284    1.48725991    3.72132160
 H                 -9.58022384   -0.37831054    4.52802925
 H                 -6.63797100   -3.93167919    1.15102767
 H                 -8.01243778   -5.72387702    2.03135348
 C                -10.52931534   -2.83953691    4.88876268
 H                 -9.85578579   -5.20401778    3.80244579
 H                -10.23371544   -1.99752997    5.47913970
 H                -11.45063072   -2.62018968    4.39080209
 H                -10.66062651   -3.69131219    5.52290481

 1 2 2.0 6 1.0 11 1.0
 2 3 1.0 16 1.0
 3 4 2.0 7 1.0
 4 5 1.0 8 1.0
 5 6 2.0 15 1.0
 6 12 1.0
 7 10 2.0 24 1.0
 8 9 2.0 22 1.0
 9 10 1.0 21 1.0
 10 23 1.0
 11 14 2.0 17 1.0
 12 13 2.0 25 1.0
 13 14 1.0 26 1.0
 14 18 1.0
 15
 16
 17 19 2.0 27 1.0
 18 20 2.0 29 1.0
 19 20 1.0 28 1.0
 20 30 1.0
 21
 22
 23
 24
 25
 26
 27
 28
 29 31 1.0 32 1.0 33 1.0
 30
 31
 32
 33
