# Supplementary material for: Topological regions and experimental carcinogenicity data of polycyclic aromatic hydrocarbons: a comprehensive resource for prediction models
Source: BMC Res Notes. 2026 Apr 3;19:213. doi: 10.1186/s13104-026-07791-w (PMC13173849; doi:10.1186/s13104-026-07791-w)
Supplement: Supplementary file 1 — Supplementary Material 1. [file 13104_2026_7791_MOESM1_ESM.gz › pah_0011_02500.gjf]

%chk=C:\Users\Meressa AW\Documents\mer-library1\project\calculations\Gaussian_input_PAHs\pah_0011_02500.chk
# hf/3-21g geom=connectivity

Title Card Required

0 1
 C                 -6.73667880   -1.14187205    1.80209176
 C                 -5.77506360   -1.38726536    0.88054532
 C                 -4.91743194   -0.22443939    0.34509687
 C                 -5.12828114    1.03716952    0.79755966
 C                 -6.22504941    1.30516046    1.84616376
 C                 -6.97363895    0.27663274    2.31072409
 C                 -3.82159941   -0.49325995   -0.70283718
 C                 -4.27170854    2.19985638    0.26303620
 C                 -3.30738565    1.96263442   -0.65927432
 C                 -3.06802258    0.53045968   -1.17291741
 C                 -7.61137490   -2.27220706    2.35972017
 C                 -8.07482411    0.50131871    3.35434506
 C                 -8.81208130   -0.55166622    3.80356996
 C                 -8.57180849   -1.99598450    3.28658175
 H                 -6.39433052    2.29873056    2.20541626
 H                 -5.61168999   -2.38353842    0.52607520
 C                 -7.40085870   -3.71676862    1.86963159
 C                 -9.44357059   -3.14052020    3.83860209
 C                 -8.17058094   -4.71770846    2.35903800
 C                 -9.25649558   -4.41116464    3.40579165
 H                 -2.71218633    2.77052046   -1.03070121
 H                 -4.43781672    3.19488635    0.61972012
 H                 -2.30658165    0.34367699   -1.90107945
 H                 -3.65512470   -1.48812047   -1.05982275
 H                 -8.26372865    1.48546238    3.72941348
 H                 -6.64590344   -3.92979473    1.14192119
 H                 -8.02388714   -5.72129403    2.01816129
 H                 -9.86452590   -5.20224358    3.79230586
 C                 -9.91283155   -0.30365822    4.85163528
 H                -10.19949103   -2.93127201    4.56640666
 H                 -9.63974493    0.52913461    5.46545920
 H                -10.83700404   -0.09297910    4.35522868
 H                -10.02655268   -1.17481292    5.46241919

 1 2 2.0 6 1.0 11 1.0
 2 3 1.0 16 1.0
 3 4 2.0 7 1.0
 4 5 1.0 8 1.0
 5 6 2.0 15 1.0
 6 12 1.0
 7 10 2.0 24 1.0
 8 9 2.0 22 1.0
 9 10 1.0 21 1.0
 10 23 1.0
 11 14 2.0 17 1.0
 12 13 2.0 25 1.0
 13 14 1.0 29 1.0
 14 18 1.0
 15
 16
 17 19 2.0 26 1.0
 18 20 2.0 30 1.0
 19 20 1.0 27 1.0
 20 28 1.0
 21
 22
 23
 24
 25
 26
 27
 28
 29 31 1.0 32 1.0 33 1.0
 30
 31
 32
 33
