# Supplementary material for: Topological regions and experimental carcinogenicity data of polycyclic aromatic hydrocarbons: a comprehensive resource for prediction models
Source: BMC Res Notes. 2026 Apr 3;19:213. doi: 10.1186/s13104-026-07791-w (PMC13173849; doi:10.1186/s13104-026-07791-w)
Supplement: Supplementary file 1 — Supplementary Material 1. [file 13104_2026_7791_MOESM1_ESM.gz › pah_0012_02500.gjf]

%chk=C:\Users\Meressa AW\Documents\mer-library1\project\calculations\Gaussian_input_PAHs\pah_0012_02500.chk
# hf/3-21g geom=connectivity

Title Card Required

0 1
 C                 -6.73655894   -1.14191045    1.80232184
 C                 -5.77785958   -1.38681784    0.87761355
 C                 -4.92274291   -0.22352236    0.33917088
 C                 -5.13287699    1.03801134    0.79217571
 C                 -6.22632194    1.30544811    1.84438579
 C                 -6.97271774    0.27651038    2.31156064
 C                 -3.83022902   -0.49178968   -0.71236382
 C                 -4.27881068    2.20116589    0.25466769
 C                 -3.31740720    1.96443053   -0.67081020
 C                 -3.07885707    0.53234144   -1.18506987
 C                 -7.60868083   -2.27272415    2.36300333
 C                 -8.07056373    0.50063760    3.35881345
 C                 -8.80565760   -0.55275338    3.81062413
 C                 -8.56619366   -1.99698760    3.29302618
 H                 -6.39502814    2.29895688    2.20407807
 H                 -5.61503865   -2.38303370    0.52272863
 C                 -7.39888977   -3.71721552    1.87239718
 C                 -9.43538397   -3.14200253    3.84809969
 C                 -8.16634596   -4.71857701    2.36449229
 C                 -9.24895263   -4.41258423    3.41482756
 H                 -2.72394656    2.77264089   -1.04430784
 H                 -4.44435186    3.19613583    0.61178245
 H                 -2.31971952    0.34594257   -1.91573096
 H                 -3.66431715   -1.48659119   -1.06977567
 H                 -6.64623173   -3.92985914    1.14219955
 H                 -8.02016059   -5.72211281    2.02325087
 H                 -9.85519161   -5.20399658    3.80346720
 H                -10.18900316   -2.93313776    4.57839666
 C                 -8.34153685    1.91696639    3.89935602
 H                 -7.43502836    2.48513304    3.88121742
 H                 -9.07608410    2.39771252    3.28761793
 H                 -8.70177163    1.85212624    4.90480449
 H                 -9.56814634   -0.38082333    4.54134362

 1 2 2.0 6 1.0 11 1.0
 2 3 1.0 16 1.0
 3 4 2.0 7 1.0
 4 5 1.0 8 1.0
 5 6 2.0 15 1.0
 6 12 1.0
 7 10 2.0 24 1.0
 8 9 2.0 22 1.0
 9 10 1.0 21 1.0
 10 23 1.0
 11 14 2.0 17 1.0
 12 13 2.0 29 1.0
 13 14 1.0 33 1.0
 14 18 1.0
 15
 16
 17 19 2.0 25 1.0
 18 20 2.0 28 1.0
 19 20 1.0 26 1.0
 20 27 1.0
 21
 22
 23
 24
 25
 26
 27
 28
 29 30 1.0 31 1.0 32 1.0
 30
 31
 32
 33
