# Supplementary material for: Topological regions and experimental carcinogenicity data of polycyclic aromatic hydrocarbons: a comprehensive resource for prediction models
Source: BMC Res Notes. 2026 Apr 3;19:213. doi: 10.1186/s13104-026-07791-w (PMC13173849; doi:10.1186/s13104-026-07791-w)
Supplement: Supplementary file 1 — Supplementary Material 1. [file 13104_2026_7791_MOESM1_ESM.gz › pah_0013_02500.gjf]

%chk=C:\Users\Meressa AW\Documents\mer-library1\project\calculations\Gaussian_input_PAHs\pah_0013_02500.chk
# hf/3-21g geom=connectivity

Title Card Required

0 1
 C                 -6.73611110   -1.14201294    1.80280575
 C                 -5.78060227   -1.38618696    0.87460778
 C                 -4.92767018   -0.22239026    0.33378855
 C                 -5.13652985    1.03884970    0.78819849
 C                 -6.22634110    1.30545125    1.84438285
 C                 -6.97083450    0.27607705    2.31362714
 C                 -3.83878674   -0.48982309   -0.72171690
 C                 -4.28464959    2.20250581    0.24831225
 C                 -3.32644313    1.96650531   -0.68066231
 C                 -3.08933701    0.53474905   -1.19651412
 C                 -7.60598377   -2.27334277    2.36593477
 C                 -8.06505984    0.49937206    3.36483954
 C                 -8.79830510   -0.55444304    3.81866064
 C                 -8.56030125   -1.99834074    3.29945285
 H                 -5.61878164   -2.38217226    0.51861993
 C                 -7.39755771   -3.71751947    1.87382278
 C                 -9.42726275   -3.14386711    3.85695144
 C                 -8.16303966   -4.71933401    2.36806617
 C                 -9.24203808   -4.41417065    3.42234823
 H                 -2.73450388    2.77506474   -1.05581505
 H                 -4.44918853    3.19724473    0.60653203
 H                 -2.33272234    0.34893008   -1.92993457
 H                 -3.67388069   -1.48439277   -1.08023768
 H                 -6.64741198   -3.92958556    1.14087711
 H                 -8.01780463   -5.72265076    2.02577639
 H                 -9.84671838   -5.20594066    3.81268394
 H                -10.17837329   -2.93557900    4.58999238
 H                 -9.55827095   -0.38309290    4.55213936
 C                 -6.46769197    2.73502460    2.36368027
 H                 -5.55124745    3.28627777    2.32977771
 H                 -7.19799725    3.21906252    1.74946411
 H                 -6.82152303    2.69300849    3.37260951
 H                 -8.25226200    1.48319778    3.74159186

 1 2 2.0 6 1.0 11 1.0
 2 3 1.0 15 1.0
 3 4 2.0 7 1.0
 4 5 1.0 8 1.0
 5 6 2.0 29 1.0
 6 12 1.0
 7 10 2.0 23 1.0
 8 9 2.0 21 1.0
 9 10 1.0 20 1.0
 10 22 1.0
 11 14 2.0 16 1.0
 12 13 2.0 33 1.0
 13 14 1.0 28 1.0
 14 17 1.0
 15
 16 18 2.0 24 1.0
 17 19 2.0 27 1.0
 18 19 1.0 25 1.0
 19 26 1.0
 20
 21
 22
 23
 24
 25
 26
 27
 28
 29 30 1.0 31 1.0 32 1.0
 30
 31
 32
 33
