# Supplementary material for: Topological regions and experimental carcinogenicity data of polycyclic aromatic hydrocarbons: a comprehensive resource for prediction models
Source: BMC Res Notes. 2026 Apr 3;19:213. doi: 10.1186/s13104-026-07791-w (PMC13173849; doi:10.1186/s13104-026-07791-w)
Supplement: Supplementary file 1 — Supplementary Material 1. [file 13104_2026_7791_MOESM1_ESM.gz › pah_0014_02500.gjf]

%chk=C:\Users\Meressa AW\Documents\mer-library1\project\calculations\Gaussian_input_PAHs\pah_0014_02500.chk
# hf/3-21g geom=connectivity

Title Card Required

0 1
 C                 -6.73511325   -1.14234928    1.80357173
 C                 -5.78315375   -1.38527358    0.87140738
 C                 -4.93251749   -0.22069714    0.32865419
 C                 -5.13983910    1.03997621    0.78533511
 C                 -6.22560947    1.30515521    1.84602974
 C                 -6.96810741    0.27510369    2.31694642
 C                 -3.84766951   -0.48670902   -0.73135605
 C                 -4.29024879    2.20441028    0.24352120
 C                 -3.33559206    1.96965992   -0.68941630
 C                 -3.10023149    0.53854678   -1.20784560
 C                 -7.60260373   -2.27448913    2.36874389
 C                 -8.05829703    0.49697974    3.37264281
 C                 -8.78959607   -0.55749413    3.82807122
 C                 -8.55335178   -2.00074392    3.30626492
 H                 -5.62253460   -2.38081577    0.51364036
 C                 -7.39582916   -3.71805542    1.87415046
 C                 -9.41795066   -3.14707317    3.86577866
 C                 -8.15921807   -4.72058141    2.37018529
 C                 -9.23418568   -4.41683737    3.42898517
 H                 -2.74524154    2.77875934   -1.06590585
 H                 -2.34641942    0.35371482   -1.94439465
 H                 -3.68397643   -1.48083178   -1.09166779
 H                 -6.64848501   -3.92913494    1.13806476
 H                 -8.01513172   -5.72347359    2.02617017
 H                 -9.83721489   -5.20916883    3.82073337
 H                -10.16625721   -2.93977221    4.60196046
 H                 -9.54674609   -0.38713407    4.56468596
 H                 -8.24420894    1.48033228    3.75126473
 C                 -4.52531778    3.63544799    0.76166563
 H                 -3.60751298    4.18410488    0.72280662
 H                 -5.25702356    4.12055951    0.14996837
 H                 -4.87474396    3.59597204    1.77223133
 H                 -6.39207741    2.29797967    2.20864251

 1 2 2.0 6 1.0 11 1.0
 2 3 1.0 15 1.0
 3 4 2.0 7 1.0
 4 5 1.0 8 1.0
 5 6 2.0 33 1.0
 6 12 1.0
 7 10 2.0 22 1.0
 8 9 2.0 29 1.0
 9 10 1.0 20 1.0
 10 21 1.0
 11 14 2.0 16 1.0
 12 13 2.0 28 1.0
 13 14 1.0 27 1.0
 14 17 1.0
 15
 16 18 2.0 23 1.0
 17 19 2.0 26 1.0
 18 19 1.0 24 1.0
 19 25 1.0
 20
 21
 22
 23
 24
 25
 26
 27
 28
 29 30 1.0 31 1.0 32 1.0
 30
 31
 32
 33
