# Supplementary material for: Topological regions and experimental carcinogenicity data of polycyclic aromatic hydrocarbons: a comprehensive resource for prediction models
Source: BMC Res Notes. 2026 Apr 3;19:213. doi: 10.1186/s13104-026-07791-w (PMC13173849; doi:10.1186/s13104-026-07791-w)
Supplement: Supplementary file 1 — Supplementary Material 1. [file 13104_2026_7791_MOESM1_ESM.gz › pah_0015_02500.gjf]

%chk=C:\Users\Meressa AW\Documents\mer-library1\project\calculations\Gaussian_input_PAHs\pah_0015_02500.chk
# hf/3-21g geom=connectivity

Title Card Required

0 1
 C                 -6.73506985   -1.14235666    1.80362201
 C                 -5.78508343   -1.38483585    0.86933127
 C                 -4.93398854   -0.22036719    0.32706604
 C                 -5.13893597    1.03976679    0.78630011
 C                 -6.22247526    1.30444254    1.84939919
 C                 -6.96539656    0.27449032    2.31986519
 C                 -3.85137198   -0.48587572   -0.73534903
 C                 -4.28888276    2.20409210    0.24497880
 C                 -3.33619007    1.96978480   -0.69007540
 C                 -3.10352743    0.53928458   -1.21140603
 C                 -7.60293779   -2.27440714    2.36839355
 C                 -8.05341760    0.49587731    3.37789888
 C                 -8.78519849   -0.55848400    3.83281367
 C                 -8.55166394   -2.00111817    3.30809340
 H                 -5.62633135   -2.37995387    0.50955648
 C                 -7.39882446   -3.71736875    1.87093847
 C                 -9.41666397   -3.14735267    3.86718103
 C                 -8.16255068   -4.71981491    2.36661522
 C                 -9.23523970   -4.41658500    3.42787053
 H                 -2.35126577    0.35480236   -1.94962599
 H                 -3.68955112   -1.47957314   -1.09767410
 H                 -6.65306279   -3.92809121    1.13314745
 H                 -8.02031136   -5.72228742    2.02061399
 H                 -9.83853303   -5.20885395    3.81933839
 H                -10.16339160   -2.94040797    4.60506432
 H                 -9.54081877   -0.38846896    4.57107711
 H                 -8.23743873    1.47880036    3.75855422
 H                 -6.38706790    2.29684100    2.21402856
 C                 -2.48606311    3.13417414   -1.23144554
 H                 -1.51926279    2.77033173   -1.51040048
 H                 -2.96755523    3.55963352   -2.08704454
 H                 -2.38069866    3.88158093   -0.47303838
 H                 -4.45033571    3.19795871    0.60700380

 1 2 2.0 6 1.0 11 1.0
 2 3 1.0 15 1.0
 3 4 2.0 7 1.0
 4 5 1.0 8 1.0
 5 6 2.0 28 1.0
 6 12 1.0
 7 10 2.0 21 1.0
 8 9 2.0 33 1.0
 9 10 1.0 29 1.0
 10 20 1.0
 11 14 2.0 16 1.0
 12 13 2.0 27 1.0
 13 14 1.0 26 1.0
 14 17 1.0
 15
 16 18 2.0 22 1.0
 17 19 2.0 25 1.0
 18 19 1.0 23 1.0
 19 24 1.0
 20
 21
 22
 23
 24
 25
 26
 27
 28
 29 30 1.0 31 1.0 32 1.0
 30
 31
 32
 33
