# Supplementary material for: Topological regions and experimental carcinogenicity data of polycyclic aromatic hydrocarbons: a comprehensive resource for prediction models
Source: BMC Res Notes. 2026 Apr 3;19:213. doi: 10.1186/s13104-026-07791-w (PMC13173849; doi:10.1186/s13104-026-07791-w)
Supplement: Supplementary file 1 — Supplementary Material 1. [file 13104_2026_7791_MOESM1_ESM.gz › pah_0016_02500.gjf]

%chk=C:\Users\Meressa AW\Documents\mer-library1\project\calculations\Gaussian_input_PAHs\pah_0016_02500.chk
# hf/3-21g geom=connectivity

Title Card Required

0 1
 C                 -6.73519017   -1.14233638    1.80348841
 C                 -5.78652255   -1.38449688    0.86777609
 C                 -4.93355002   -0.22045615    0.32754615
 C                 -5.13553781    1.03898519    0.78998042
 C                 -6.21759903    1.30330354    1.85467270
 C                 -6.96219010    0.27373205    2.32332880
 C                 -3.85241480   -0.48560654   -0.73646565
 C                 -4.28360739    2.20288265    0.25069392
 C                 -3.33222118    1.96889118   -0.68576851
 C                 -3.10291855    0.53917730   -1.21073224
 C                 -7.60485316   -2.27397841    2.36631392
 C                 -8.04882730    0.49478356    3.38285373
 C                 -8.78234224   -0.55918192    3.83588913
 C                 -8.55219811   -2.00102267    3.30750289
 H                 -5.63010668   -2.37906821    0.50547519
 C                 -7.40410406   -3.71615305    1.86522102
 C                 -9.41903341   -3.14683933    3.86460106
 C                 -8.16942766   -4.71823565    2.35916609
 C                 -9.24057194   -4.41537859    3.42208683
 H                 -3.69293019   -1.47875722   -1.10131685
 H                 -6.65941853   -3.92661580    1.12626981
 H                 -8.02952501   -5.72016155    2.01063813
 H                 -9.84512882   -5.20735995    3.81218490
 H                -10.16469262   -2.94015256    4.60363618
 H                 -9.53696388   -0.38940862    4.57522885
 H                 -8.23052318    1.47716217    3.76602324
 H                 -6.37985901    2.29515603    2.22182435
 H                 -4.44272607    3.19620298    0.61524289
 C                 -2.02171166    0.27402041   -2.27482034
 H                 -2.74024720    2.77761834   -1.06050465
 H                 -1.09258535    0.05370366   -1.79203174
 H                 -2.31448664   -0.55746705   -2.88129492
 H                 -1.90683481    1.14159225   -2.89046831

 1 2 2.0 6 1.0 11 1.0
 2 3 1.0 15 1.0
 3 4 2.0 7 1.0
 4 5 1.0 8 1.0
 5 6 2.0 27 1.0
 6 12 1.0
 7 10 2.0 20 1.0
 8 9 2.0 28 1.0
 9 10 1.0 30 1.0
 10 29 1.0
 11 14 2.0 16 1.0
 12 13 2.0 26 1.0
 13 14 1.0 25 1.0
 14 17 1.0
 15
 16 18 2.0 21 1.0
 17 19 2.0 24 1.0
 18 19 1.0 22 1.0
 19 23 1.0
 20
 21
 22
 23
 24
 25
 26
 27
 28
 29 31 1.0 32 1.0 33 1.0
 30
 31
 32
 33
