# Supplementary material for: Topological regions and experimental carcinogenicity data of polycyclic aromatic hydrocarbons: a comprehensive resource for prediction models
Source: BMC Res Notes. 2026 Apr 3;19:213. doi: 10.1186/s13104-026-07791-w (PMC13173849; doi:10.1186/s13104-026-07791-w)
Supplement: Supplementary file 1 — Supplementary Material 1. [file 13104_2026_7791_MOESM1_ESM.gz › pah_0017_02500.gjf]

%chk=C:\Users\Meressa AW\Documents\mer-library1\project\calculations\Gaussian_input_PAHs\pah_0017_02500.chk
# hf/3-21g geom=connectivity

Title Card Required

0 1
 C                 -6.73391007   -1.14244458    1.80489028
 C                 -5.78782462   -1.38440244    0.86651495
 C                 -4.93669974   -0.22016154    0.32380786
 C                 -5.13772517    1.03925276    0.78673487
 C                 -6.21684535    1.30333983    1.85446518
 C                 -6.95982703    0.27359319    2.32528563
 C                 -3.85850201   -0.48508114   -0.74323786
 C                 -4.28763939    2.20335009    0.24497458
 C                 -3.33883793    1.96956159   -0.69415711
 C                 -3.11062609    0.53987804   -1.21967842
 C                 -7.60167022   -2.27428996    2.37023819
 C                 -8.04352723    0.49441218    3.38786274
 C                 -8.77547068   -0.55972628    3.84303235
 C                 -8.54642315   -2.00153685    3.31408753
 H                 -5.63216304   -2.37895252    0.50383105
 C                 -7.40194759   -3.71643908    1.86866197
 C                 -9.41136074   -3.14755815    3.87370863
 C                 -8.16559599   -4.71870142    2.36483011
 C                 -9.23380696   -4.41607462    3.43076411
 H                 -6.65930082   -3.92674184    1.12761642
 H                 -8.02640716   -5.72060962    2.01596560
 H                 -9.83704087   -5.20819791    3.82261810
 H                -10.15498096   -2.94103137    4.61483996
 H                 -9.52804915   -0.39011377    4.58448853
 H                 -8.22440583    1.47676377    3.77148794
 H                 -6.37834002    2.29517056    2.22201282
 H                 -4.44600104    3.19664948    0.60991003
 H                 -2.74814365    2.77842716   -1.07060998
 C                 -3.63005683   -1.91444466   -1.26891149
 H                 -2.36143558    0.35580522   -1.96111675
 H                 -2.89633401   -2.40416461   -0.66333307
 H                 -4.54909331   -2.46084548   -1.22746135
 H                 -3.28601826   -1.87145308   -2.28118083

 1 2 2.0 6 1.0 11 1.0
 2 3 1.0 15 1.0
 3 4 2.0 7 1.0
 4 5 1.0 8 1.0
 5 6 2.0 26 1.0
 6 12 1.0
 7 10 2.0 29 1.0
 8 9 2.0 27 1.0
 9 10 1.0 28 1.0
 10 30 1.0
 11 14 2.0 16 1.0
 12 13 2.0 25 1.0
 13 14 1.0 24 1.0
 14 17 1.0
 15
 16 18 2.0 20 1.0
 17 19 2.0 23 1.0
 18 19 1.0 21 1.0
 19 22 1.0
 20
 21
 22
 23
 24
 25
 26
 27
 28
 29 31 1.0 32 1.0 33 1.0
 30
 31
 32
 33
