# Supplementary material for: Topological regions and experimental carcinogenicity data of polycyclic aromatic hydrocarbons: a comprehensive resource for prediction models
Source: BMC Res Notes. 2026 Apr 3;19:213. doi: 10.1186/s13104-026-07791-w (PMC13173849; doi:10.1186/s13104-026-07791-w)
Supplement: Supplementary file 1 — Supplementary Material 1. [file 13104_2026_7791_MOESM1_ESM.gz › pah_0018_02500.gjf]

%chk=C:\Users\Meressa AW\Documents\mer-library1\project\calculations\Gaussian_input_PAHs\pah_0018_02500.chk
# hf/3-21g geom=connectivity

Title Card Required

0 1
 C                 -6.73300433   -1.14267875    1.80585571
 C                 -5.78966301   -1.38392490    0.86453912
 C                 -4.94053475   -0.21917706    0.31979602
 C                 -5.14056442    1.03996949    0.78388127
 C                 -6.21655864    1.30324594    1.85496123
 C                 -6.95780147    0.27305792    2.32755363
 C                 -3.86546334   -0.48328608   -0.75059975
 C                 -4.29247722    2.20457414    0.24008278
 C                 -3.34642965    1.97149960   -0.70199995
 C                 -3.11934648    0.54211957   -1.22883423
 C                 -7.59871331   -2.27504556    2.37330025
 C                 -8.03838009    0.49306770    3.39347238
 C                 -8.76862826   -0.56150076    3.85036561
 C                 -8.54072028   -2.00300497    3.32009524
 C                 -7.40004606   -3.71691008    1.87048814
 C                 -9.40362597   -3.14954271    3.88179139
 C                 -8.16189720   -4.71962931    2.36849263
 C                 -9.22700708   -4.41780716    3.43775278
 H                 -6.65955470   -3.92665360    1.12713074
 H                 -8.02344673   -5.72133854    2.01876402
 H                 -9.82882319   -5.21029091    3.83105529
 H                -10.14508761   -2.94357595    4.62523764
 H                 -9.51903319   -0.39245182    4.59414980
 H                 -8.21841705    1.47519355    3.77807021
 H                 -6.37726235    2.29486400    2.22342824
 H                 -4.45005565    3.19766288    0.60592945
 H                 -2.75712800    2.78071857   -1.07987322
 H                 -2.37232991    0.35861033   -1.97260207
 C                 -5.56674387   -2.81503280    0.34124458
 H                 -3.70752401   -1.47620409   -1.11675409
 H                 -4.83207032   -3.30526146    0.94525671
 H                 -6.48700351   -3.35900517    0.38724736
 H                 -5.22627239   -2.77517299   -0.67235808

 1 2 2.0 6 1.0 11 1.0
 2 3 1.0 29 1.0
 3 4 2.0 7 1.0
 4 5 1.0 8 1.0
 5 6 2.0 25 1.0
 6 12 1.0
 7 10 2.0 30 1.0
 8 9 2.0 26 1.0
 9 10 1.0 27 1.0
 10 28 1.0
 11 14 2.0 15 1.0
 12 13 2.0 24 1.0
 13 14 1.0 23 1.0
 14 16 1.0
 15 17 2.0 19 1.0
 16 18 2.0 22 1.0
 17 18 1.0 20 1.0
 18 21 1.0
 19
 20
 21
 22
 23
 24
 25
 26
 27
 28
 29 31 1.0 32 1.0 33 1.0
 30
 31
 32
 33
