# Supplementary material for: Topological regions and experimental carcinogenicity data of polycyclic aromatic hydrocarbons: a comprehensive resource for prediction models
Source: BMC Res Notes. 2026 Apr 3;19:213. doi: 10.1186/s13104-026-07791-w (PMC13173849; doi:10.1186/s13104-026-07791-w)
Supplement: Supplementary file 1 — Supplementary Material 1. [file 13104_2026_7791_MOESM1_ESM.gz › pah_0019_02500.gjf]

%chk=C:\Users\Meressa AW\Documents\mer-library1\project\calculations\Gaussian_input_PAHs\pah_0019_02500.chk
# hf/3-21g geom=connectivity

Title Card Required

0 1
 C                 -6.73280878   -1.14130461    1.80888237
 C                 -5.79179348   -1.38204005    0.86511013
 C                 -4.93762918   -0.21851398    0.32565504
 C                 -5.13093253    1.03905425    0.79681638
 C                 -6.20433402    1.30176238    1.87063389
 C                 -6.95004234    0.27265724    2.33853724
 C                 -3.86515425   -0.48205373   -0.74748218
 C                 -4.27780988    2.20243730    0.25830521
 C                 -3.33404962    1.96986429   -0.68619252
 C                 -3.11460269    0.54227612   -1.22106013
 C                 -7.60336854   -2.27249261    2.37123393
 C                 -8.02824510    0.49215005    3.40696550
 C                 -8.76309795   -0.56130311    3.85902322
 C                 -8.54289159   -2.00100001    3.32065067
 C                 -7.41236864   -3.71255676    1.86035601
 C                 -9.41072520   -3.14634085    3.87717268
 C                 -8.17852081   -4.71423107    2.35384476
 C                 -9.24085297   -4.41302118    3.42603685
 H                 -8.04539607   -5.71468987    1.99851388
 H                 -9.84606883   -5.20467886    3.81576990
 H                -10.15027595   -2.94079500    4.62263605
 H                 -9.51176881   -0.39263311    4.60463863
 H                 -8.20300519    1.47303862    3.79711486
 H                 -4.43008301    3.19428113    0.62973302
 H                 -2.74124731    2.77823404   -1.06039004
 H                 -2.36939146    0.35916278   -1.96673419
 C                 -5.57651441   -2.81135508    0.33377828
 H                 -3.71251937   -1.47372702   -1.11921683
 H                 -6.20978731   -2.97632728   -0.51277333
 H                 -4.55394036   -2.93371072    0.04348310
 C                 -6.42799531    2.72716031    2.40897994
 H                 -5.50801947    3.27206664    2.36871102
 H                 -7.16292802    3.22334372    1.81016784
 H                 -6.76843949    2.67644446    3.42210663
 H                 -5.81623855   -3.51712274    1.10145297
 H                 -6.67380938   -3.92187417    1.11495916

 1 2 2.0 6 1.0 11 1.0
 2 3 1.0 27 1.0
 3 4 2.0 7 1.0
 4 5 1.0 8 1.0
 5 6 2.0 31 1.0
 6 12 1.0
 7 10 2.0 28 1.0
 8 9 2.0 24 1.0
 9 10 1.0 25 1.0
 10 26 1.0
 11 14 2.0 15 1.0
 12 13 2.0 23 1.0
 13 14 1.0 22 1.0
 14 16 1.0
 15 17 2.0 36 1.0
 16 18 2.0 21 1.0
 17 18 1.0 19 1.0
 18 20 1.0
 19
 20
 21
 22
 23
 24
 25
 26
 27 29 1.0 30 1.0 35 1.0
 28
 29
 30
 31 32 1.0 33 1.0 34 1.0
 32
 33
 34
 35
 36
