# Supplementary material for: Topological regions and experimental carcinogenicity data of polycyclic aromatic hydrocarbons: a comprehensive resource for prediction models
Source: BMC Res Notes. 2026 Apr 3;19:213. doi: 10.1186/s13104-026-07791-w (PMC13173849; doi:10.1186/s13104-026-07791-w)
Supplement: Supplementary file 1 — Supplementary Material 1. [file 13104_2026_7791_MOESM1_ESM.gz › pah_0020_02500.gjf]

%chk=C:\Users\Meressa AW\Documents\mer-library1\project\calculations\Gaussian_input_PAHs\pah_0020_02500.chk
# hf/3-21g geom=connectivity

Title Card Required

0 1
 C                 -6.73239594   -1.14139738    1.80934367
 C                 -5.79376945   -1.38163831    0.86306986
 C                 -4.94188871   -0.21760722    0.32109923
 C                 -5.13480215    1.03990854    0.79256027
 C                 -6.20547922    1.30205248    1.86923176
 C                 -6.94919337    0.27250605    2.33933308
 C                 -3.87213385   -0.48058376   -0.75488733
 C                 -4.28395456    2.20379467    0.25154262
 C                 -3.34258450    1.97171645   -0.69545881
 C                 -3.12358360    0.54418864   -1.23067027
 C                 -7.60062831   -2.27309901    2.37425421
 C                 -8.02465363    0.49142981    3.41063829
 C                 -8.75753279   -0.56246111    3.86487449
 C                 -8.53776514   -2.00209979    3.32616699
 C                 -7.40999173   -3.71312070    1.86312094
 C                 -9.40327087   -3.14795490    3.88524974
 C                 -8.17408803   -4.71524892    2.35887023
 C                 -9.23371918   -4.41459780    3.43388823
 H                 -8.04121514   -5.71567830    2.00336234
 H                 -9.83730700   -5.20661514    3.82541125
 H                -10.14094297   -2.94279766    4.63267892
 H                 -9.50429889   -0.39418593    4.61248660
 H                 -4.43591811    3.19559664    0.62320905
 H                 -2.75136012    2.78043507   -1.07139486
 H                 -2.38026060    0.36146617   -1.97832220
 C                 -5.57892173   -2.81089618    0.33140984
 H                 -3.71980610   -1.47221580   -1.12685795
 H                 -6.21436737   -2.97646578   -0.51339520
 H                 -4.55705113   -2.93258321    0.03836923
 H                 -5.81606937   -3.51669536    1.09985534
 H                 -6.67330692   -3.92205064    1.11576309
 C                 -8.27565465    1.90309937    3.97258804
 H                 -6.36056319    2.29238294    2.24352383
 H                 -7.36599556    2.46572102    3.94297002
 H                 -9.01899187    2.39549131    3.38106461
 H                 -8.61637333    1.82892113    4.98417510

 1 2 2.0 6 1.0 11 1.0
 2 3 1.0 26 1.0
 3 4 2.0 7 1.0
 4 5 1.0 8 1.0
 5 6 2.0 33 1.0
 6 12 1.0
 7 10 2.0 27 1.0
 8 9 2.0 23 1.0
 9 10 1.0 24 1.0
 10 25 1.0
 11 14 2.0 15 1.0
 12 13 2.0 32 1.0
 13 14 1.0 22 1.0
 14 16 1.0
 15 17 2.0 31 1.0
 16 18 2.0 21 1.0
 17 18 1.0 19 1.0
 18 20 1.0
 19
 20
 21
 22
 23
 24
 25
 26 28 1.0 29 1.0 30 1.0
 27
 28
 29
 30
 31
 32 34 1.0 35 1.0 36 1.0
 33
 34
 35
 36
