# Supplementary material for: Topological regions and experimental carcinogenicity data of polycyclic aromatic hydrocarbons: a comprehensive resource for prediction models
Source: BMC Res Notes. 2026 Apr 3;19:213. doi: 10.1186/s13104-026-07791-w (PMC13173849; doi:10.1186/s13104-026-07791-w)
Supplement: Supplementary file 1 — Supplementary Material 1. [file 13104_2026_7791_MOESM1_ESM.gz › pah_0021_02500.gjf]

%chk=C:\Users\Meressa AW\Documents\mer-library1\project\calculations\carcino_PAHs\pah_0021_02500.chk
# hf/3-21g geom=connectivity

Title Card Required

0 1
 C                 -7.07115695   -4.18019640   -0.01501977
 C                 -5.53020540   -4.16709467   -0.00980248
 C                 -4.87029369   -2.98459963   -0.01072726
 C                 -5.64390371   -1.66860297   -0.01689815
 C                 -6.99806592   -1.67010074   -0.02150989
 C                 -7.75896251   -3.01016269   -0.02050624
 C                 -3.33679699   -2.92692699   -0.00565653
 C                 -4.84768873   -0.35673209   -0.01770813
 C                 -3.48692393   -0.39240835   -0.01297373
 C                 -2.70615506   -1.72058315   -0.00674679
 C                 -1.17261435   -1.65477179   -0.00169958
 H                 -0.60068786   -2.55908421    0.00267548
 C                 -0.53720527   -0.45137988   -0.00276647
 C                 -1.32307198    0.88546705   -0.00903685
 C                 -2.68357604    0.91554249   -0.01375044
 H                 -7.59856941   -5.11118276   -0.01431595
 H                 -4.98455419   -5.08750002   -0.00547119
 H                 -7.53689485   -0.74568484   -0.02582582
 H                 -8.82892610   -3.01820928   -0.02413223
 H                  0.53251010   -0.42696213    0.00081306
 H                 -0.78147563    1.80827417   -0.00967392
 H                 -3.19556436    1.85509012   -0.01801841
 C                 -5.58537255    0.99507589   -0.02385470
 C                 -2.51442365   -4.22894941    0.00064144
 H                 -4.98761092    1.72530228   -0.52818639
 H                 -6.52139294    0.88830137   -0.53116629
 H                 -5.75966035    1.31086723    0.98351792
 H                 -1.58703140   -4.06260063    0.50776244
 H                 -3.06432712   -4.99569099    0.50523387
 H                 -2.32052313   -4.53320856   -1.00669612

 1 2 1.0 6 2.0 16 1.0
 2 3 2.0 17 1.0
 3 4 1.0 7 1.0
 4 5 2.0 8 1.0
 5 6 1.0 18 1.0
 6 19 1.0
 7 10 2.0 24 1.0
 8 9 2.0 23 1.0
 9 10 1.0 15 1.0
 10 11 1.0
 11 12 1.0 13 2.0
 12
 13 14 1.0 20 1.0
 14 15 2.0 21 1.0
 15 22 1.0
 16
 17
 18
 19
 20
 21
 22
 23 25 1.0 26 1.0 27 1.0
 24 28 1.0 29 1.0 30 1.0
 25
 26
 27
 28
 29
 30
