# Supplementary material for: Topological regions and experimental carcinogenicity data of polycyclic aromatic hydrocarbons: a comprehensive resource for prediction models
Source: BMC Res Notes. 2026 Apr 3;19:213. doi: 10.1186/s13104-026-07791-w (PMC13173849; doi:10.1186/s13104-026-07791-w)
Supplement: Supplementary file 1 — Supplementary Material 1. [file 13104_2026_7791_MOESM1_ESM.gz › pah_0022_02500.gjf]

%chk=C:\Users\Meressa AW\Documents\mer-library1\project\calculations\Gaussian_input_PAHs\pah_0022_02500.chk
# hf/3-21g geom=connectivity

Title Card Required

0 1
 C                 -6.73281615   -0.98092380    1.86335240
 C                 -6.02818818   -1.27063953    0.74375805
 C                 -5.40996845   -0.11913073   -0.09413003
 C                 -5.52841121    1.15815879    0.32749047
 C                 -6.40216281    1.49286858    1.54653285
 C                 -6.97463003    0.47592958    2.26135137
 C                 -4.62536167   -0.43732389   -1.37714933
 C                 -4.76127107    2.28125879   -0.40403495
 C                 -4.73210196    2.02828401   -1.93985390
 C                 -4.26255751    0.56841182   -2.21487456
 C                 -7.29148538   -2.09070691    2.78310294
 C                 -7.84864814    0.75863326    3.48121673
 C                 -8.37068253   -0.26275385    4.20415539
 C                 -8.10497536   -1.74074316    3.83704530
 H                 -8.98664185   -0.03425400    5.04330624
 H                 -5.69322868    2.15804371   -2.36319201
 H                 -6.54571014    2.50374223    1.84443863
 H                 -5.90050382   -2.28681209    0.44214844
 H                 -5.23633820    3.22758102   -0.22166385
 H                 -8.06274018    1.76962063    3.75797674
 C                 -8.79412886   -2.81852939    4.69825187
 C                 -6.89834528   -3.55005017    2.51058700
 C                 -8.02906871   -4.15346471    4.64567269
 C                 -4.27062317   -1.89224745   -1.72464525
 C                 -3.41703926    0.25982695   -3.45314147
 H                 -3.11453580    1.06519844   -4.09006466
 H                 -4.59049204   -2.68697086   -1.08361714
 H                 -5.92584501   -3.72132876    2.95635344
 H                 -8.58244842   -4.89203495    5.17988552
 C                 -3.05617189   -1.02644681   -3.73470806
 C                 -3.53758816   -2.17866491   -2.83024014
 C                 -7.89101358   -4.54208660    3.14747836
 H                 -2.44051073   -1.24515603   -4.57919824
 H                 -3.30047863   -3.19128120   -3.07435725
 H                 -8.86885153   -4.48811067    2.67541057
 H                 -8.86829878   -2.47508659    5.71242511
 H                 -6.83339445   -3.71625532    1.44776784
 H                 -7.51472050   -5.54178627    3.04639436
 H                 -7.05597370   -4.07291169    5.08086554
 H                 -9.77770907   -2.99190489    4.31187564
 H                 -3.76187175    2.29272720   -0.02568960
 H                 -4.05092636    2.73814624   -2.39165984

 1 2 2.0 6 1.0 11 1.0
 2 3 1.0 18 1.0
 3 4 2.0 7 1.0
 4 5 1.0 8 1.0
 5 6 2.0 17 1.0
 6 12 1.0
 7 10 2.0 24 1.0
 8 9 1.0 19 1.0 41 1.0
 9 10 1.0 16 1.0 42 1.0
 10 25 1.0
 11 14 2.0 22 1.0
 12 13 2.0 20 1.0
 13 14 1.0 15 1.0
 14 21 1.0
 15
 16
 17
 18
 19
 20
 21 23 1.0 36 1.0 40 1.0
 22 28 1.0 32 1.0 37 1.0
 23 29 1.0 32 1.0 39 1.0
 24 27 1.0 31 2.0
 25 26 1.0 30 2.0
 26
 27
 28
 29
 30 33 1.0 31 1.0
 31 34 1.0
 32 35 1.0 38 1.0
 33
 34
 35
 36
 37
 38
 39
 40
 41
 42
