# Supplementary material for: Topological regions and experimental carcinogenicity data of polycyclic aromatic hydrocarbons: a comprehensive resource for prediction models
Source: BMC Res Notes. 2026 Apr 3;19:213. doi: 10.1186/s13104-026-07791-w (PMC13173849; doi:10.1186/s13104-026-07791-w)
Supplement: Supplementary file 1 — Supplementary Material 1. [file 13104_2026_7791_MOESM1_ESM.gz › pah_0023_02500.gjf]

%chk=C:\Users\Meressa AW\Documents\mer-library1\project\calculations\Gaussian_input_PAHs\pah_0023_02500.chk
# hf/3-21g geom=connectivity

Title Card Required

0 1
 C                 -6.82018663   -0.97015363    1.78566321
 C                 -6.06879905   -1.19535671    0.68163887
 C                 -5.08189158   -0.11550508    0.19755675
 C                 -4.96973991    1.05340405    0.87719671
 C                 -5.82946258    1.29923750    2.13208044
 C                 -6.69399575    0.34412385    2.54970731
 C                 -4.22314203   -0.36211089   -1.05664178
 C                 -3.98375212    2.13312385    0.39417916
 C                 -3.22821182    1.91549905   -0.70974473
 C                 -3.35551580    0.58855488   -1.48127651
 C                 -7.81397645   -2.01992866    2.29952516
 C                 -7.56735486    0.54980660    3.79356250
 C                 -8.42797760   -0.42794956    4.19036201
 C                 -8.55730314   -1.76614626    3.41346586
 H                 -9.03082298   -0.27001979    5.06015257
 H                 -2.54309048    2.66573567   -1.04538405
 H                 -6.15999103   -2.11843436    0.14824252
 H                 -7.50038647    1.46158166    4.34951346
 C                 -9.55188168   -2.82907795    3.91908167
 C                 -7.96835098   -3.35842093    1.55395896
 C                 -9.68606877   -4.00642002    3.26126811
 H                 -7.38311531   -3.55410732    0.67982737
 H                -10.37810767   -4.74110962    3.61653331
 C                 -8.84430455   -4.28801380    2.00388557
 H                 -8.95118208   -5.21790950    1.48545410
 H                -10.13879687   -2.63689451    4.79286431
 H                 -2.75880787    0.41720661   -2.35275767
 H                 -4.31140429   -1.28387269   -1.59279936
 C                 -3.85621812    3.45999791    1.16537331
 H                 -4.55055054    4.17109239    0.76895544
 H                 -4.06893309    3.29271992    2.20058847
 C                 -2.42321404    4.00418279    1.01717699
 H                 -1.72888162    3.29308831    1.41359486
 H                 -2.21049907    4.17146078   -0.01803816
 H                 -5.74384922    2.21979506    2.67073073
 C                 -2.29568003    5.33105683    1.78837116
 H                 -1.30002135    5.70915929    1.68540358
 H                 -2.99001245    6.04215133    1.39195330
 H                 -2.50839501    5.16377884    2.82358631

 1 2 2.0 6 1.0 11 1.0
 2 3 1.0 17 1.0
 3 4 2.0 7 1.0
 4 5 1.0 8 1.0
 5 6 2.0 35 1.0
 6 12 1.0
 7 10 2.0 28 1.0
 8 9 2.0 29 1.0
 9 10 1.0 16 1.0
 10 27 1.0
 11 14 2.0 20 1.0
 12 13 2.0 18 1.0
 13 14 1.0 15 1.0
 14 19 1.0
 15
 16
 17
 18
 19 21 2.0 26 1.0
 20 22 1.0 24 2.0
 21 23 1.0 24 1.0
 22
 23
 24 25 1.0
 25
 26
 27
 28
 29 30 1.0 31 1.0 32 1.0
 30
 31
 32 33 1.0 34 1.0 36 1.0
 33
 34
 35
 36 37 1.0 38 1.0 39 1.0
 37
 38
 39
