# Supplementary material for: Topological regions and experimental carcinogenicity data of polycyclic aromatic hydrocarbons: a comprehensive resource for prediction models
Source: BMC Res Notes. 2026 Apr 3;19:213. doi: 10.1186/s13104-026-07791-w (PMC13173849; doi:10.1186/s13104-026-07791-w)
Supplement: Supplementary file 1 — Supplementary Material 1. [file 13104_2026_7791_MOESM1_ESM.gz › pah_0024_02500.gjf]

%chk=C:\Users\Meressa AW\Documents\mer-library1\project\calculations\Gaussian_input_PAHs\pah_0024_02500.chk
# hf/3-21g geom=connectivity

Title Card Required

0 1
 C                 -6.77150499   -0.98259463    1.82476575
 C                 -6.13193625   -1.13856496    0.64124082
 C                 -5.14704307   -0.05645168    0.15803512
 C                 -4.92497273    1.04555887    0.91816065
 C                 -5.65811671    1.21277014    2.26311460
 C                 -6.52179063    0.25620243    2.67911276
 C                 -7.75925902   -2.03716158    2.34045543
 C                 -7.27109704    0.38503102    4.01109850
 C                 -8.13371789   -0.59244248    4.40423150
 C                 -8.38872303   -1.85387755    3.53543645
 H                 -8.64925449   -0.48859296    5.33607768
 H                 -7.11601303    1.24296988    4.63141284
 C                 -9.37855656   -2.92080906    4.04193780
 C                 -8.03640461   -3.30069645    1.50503203
 C                 -9.62091921   -4.03210336    3.30495458
 H                 -7.54038455   -3.44114286    0.56740796
 H                -10.30913962   -4.76989333    3.66121103
 C                 -8.90748903   -4.23423604    1.95623920
 H                 -9.09970428   -5.11202871    1.37534908
 H                 -9.87642988   -2.78375975    4.97908221
 H                 -4.24134199    1.79774508    0.58384804
 H                 -5.48569873    2.08025685    2.86530962
 H                 -4.63864333   -0.17387680   -0.77611747
 H                 -6.30963344   -2.00886348    0.04466375

 1 2 2.0 6 1.0 7 1.0
 2 3 1.0 24 1.0
 3 4 2.0 23 1.0
 4 5 1.0 21 1.0
 5 6 2.0 22 1.0
 6 8 1.0
 7 10 2.0 14 1.0
 8 9 2.0 12 1.0
 9 10 1.0 11 1.0
 10 13 1.0
 11
 12
 13 15 2.0 20 1.0
 14 16 1.0 18 2.0
 15 17 1.0 18 1.0
 16
 17
 18 19 1.0
 19
 20
 21
 22
 23
 24
