# Supplementary material for: Topological regions and experimental carcinogenicity data of polycyclic aromatic hydrocarbons: a comprehensive resource for prediction models
Source: BMC Res Notes. 2026 Apr 3;19:213. doi: 10.1186/s13104-026-07791-w (PMC13173849; doi:10.1186/s13104-026-07791-w)
Supplement: Supplementary file 1 — Supplementary Material 1. [file 13104_2026_7791_MOESM1_ESM.gz › pah_0025_02500.gjf]

%chk=C:\Users\Meressa AW\Documents\mer-library1\project\calculations\Gaussian_input_PAHs\pah_0025_02500.chk
# hf/3-21g geom=connectivity

Title Card Required

0 1
 C                 -6.80496260   -0.99480451    1.81779803
 C                 -6.21407279   -1.15708970    0.61006468
 C                 -5.16223442   -0.13734986    0.13232188
 C                 -4.83298469    0.91643334    0.92141505
 C                 -5.51156687    1.09134360    2.29374607
 C                 -6.43476801    0.18977769    2.70470518
 C                 -7.85655866   -1.98804826    2.32899665
 C                 -7.13281991    0.32814774    4.06331183
 C                 -8.05725884   -0.59351531    4.45069708
 C                 -8.43490847   -1.79973031    3.54876640
 H                 -8.53590118   -0.48370763    5.40135149
 H                 -6.89340553    1.14888832    4.70671348
 C                 -9.48980280   -2.80477821    4.05045177
 C                 -8.25542967   -3.19584003    1.46099194
 C                 -9.83933647   -3.86707721    3.28482733
 H                -10.57236944   -4.56199518    3.63788780
 C                 -9.18326805   -4.07519737    1.90818279
 H                 -9.94809563   -2.66342453    5.00694892
 H                 -4.10277165    1.62528294    0.59092883
 H                 -5.25465866    1.92091264    2.91881676
 H                 -4.69182867   -0.26005578   -0.82086313
 H                 -6.47629733   -1.98925582   -0.00932037
 C                 -9.58187582   -5.28294789    1.03979027
 C                 -7.59866349   -3.40364135    0.08357649
 H                -10.31497673   -5.97749154    1.39344575
 H                 -6.86559236   -2.70893079   -0.26981273
 C                 -9.00413319   -5.46604213   -0.17226751
 C                 -7.94910575   -4.46628627   -0.68094601
 H                 -9.28098312   -6.30513596   -0.77573719
 H                 -7.49277351   -4.61062140   -1.63793518

 1 2 2.0 6 1.0 7 1.0
 2 3 1.0 22 1.0
 3 4 2.0 21 1.0
 4 5 1.0 19 1.0
 5 6 2.0 20 1.0
 6 8 1.0
 7 10 2.0 14 1.0
 8 9 2.0 12 1.0
 9 10 1.0 11 1.0
 10 13 1.0
 11
 12
 13 15 2.0 18 1.0
 14 17 2.0 24 1.0
 15 16 1.0 17 1.0
 16
 17 23 1.0
 18
 19
 20
 21
 22
 23 25 1.0 27 2.0
 24 26 1.0 28 2.0
 25
 26
 27 28 1.0 29 1.0
 28 30 1.0
 29
 30
