# Supplementary material for: Topological regions and experimental carcinogenicity data of polycyclic aromatic hydrocarbons: a comprehensive resource for prediction models
Source: BMC Res Notes. 2026 Apr 3;19:213. doi: 10.1186/s13104-026-07791-w (PMC13173849; doi:10.1186/s13104-026-07791-w)
Supplement: Supplementary file 1 — Supplementary Material 1. [file 13104_2026_7791_MOESM1_ESM.gz › pah_0026_02500.gjf]

%chk=C:\Users\Meressa AW\Documents\mer-library1\project\calculations\Gaussian_input_PAHs\pah_0026_02500.chk
# hf/3-21g geom=connectivity

Title Card Required

0 1
 C                 -7.69366398   -2.79883901    2.79055955
 C                 -8.27022392   -2.73521718    4.01534440
 C                 -9.61655713   -3.43814108    4.27006956
 C                 -8.38481523   -3.57406079    1.65348385
 C                -10.22477043   -4.12033589    3.26944282
 H                -11.16021013   -4.60873038    3.44642696
 C                 -9.56958880   -4.19263321    1.87764178
 C                -10.26074084   -4.96785364    0.74056564
 C                 -7.72963308   -3.64635901    0.26168310
 C                 -9.68417921   -5.03147836   -0.48421827
 C                 -8.33784549   -4.32855536   -0.73894313
 H                -10.16439384   -5.57010793   -1.27426389
 C                 -7.68266166   -4.40085644   -2.13074294
 C                 -6.38330062   -2.94343383    0.00695753
 C                 -5.80674008   -3.00705669   -1.21782699
 C                 -6.49788856   -3.78228321   -2.35490114
 H                 -8.16287586   -4.93948674   -2.92078833
 H                -11.19618159   -5.45624633    0.91754919
 C                 -6.34733099   -2.09591477    2.53583428
 H                 -5.58813319   -2.59634438    1.97184057
 H                 -6.13239408   -1.15932600    3.00647598
 H                 -5.97754991   -2.55849757    3.42700155
 H                 -7.79000802   -2.19658981    4.80539075
 H                 -6.04266296   -3.83251920   -3.32193061
 H                -10.07178079   -3.38790841    5.23710011
 C                 -4.46040737   -2.30413195   -1.47255242
 C                 -5.69215113   -2.16820905    1.14403225
 H                 -4.00518280   -2.35436617   -2.43958247
 C                 -3.85219664   -1.62193273   -0.47192713
 C                 -4.50737891   -1.54963432    0.91987355
 H                 -2.91675867   -1.13353528   -0.64891223
 H                 -4.02716520   -1.01100318    1.70991867
 H                 -6.38007359   -1.42118468    1.48110388

 1 2 2.0 4 1.0 19 1.0
 2 3 1.0 23 1.0
 3 5 2.0 25 1.0
 4 7 2.0 9 1.0
 5 6 1.0 7 1.0
 6
 7 8 1.0
 8 10 2.0 18 1.0
 9 11 2.0 14 1.0
 10 11 1.0 12 1.0
 11 13 1.0
 12
 13 16 2.0 17 1.0
 14 15 2.0 27 1.0
 15 16 1.0 26 1.0
 16 24 1.0
 17
 18
 19 20 1.0 21 1.0 22 1.0
 20
 21
 22
 23
 24
 25
 26 28 1.0 29 2.0
 27 30 2.0 33 1.0
 28
 29 30 1.0 31 1.0
 30 32 1.0
 31
 32
 33
