# Supplementary material for: Topological regions and experimental carcinogenicity data of polycyclic aromatic hydrocarbons: a comprehensive resource for prediction models
Source: BMC Res Notes. 2026 Apr 3;19:213. doi: 10.1186/s13104-026-07791-w (PMC13173849; doi:10.1186/s13104-026-07791-w)
Supplement: Supplementary file 1 — Supplementary Material 1. [file 13104_2026_7791_MOESM1_ESM.gz › pah_0027_02500.gjf]

%chk=C:\Users\Meressa AW\Documents\mer-library1\project\calculations\Gaussian_input_PAHs\pah_0027_02500.chk
# hf/3-21g geom=connectivity

Title Card Required

0 1
 C                 -7.66858445   -2.85034161    2.80798976
 C                 -8.23456825   -2.81446533    4.03881967
 C                 -9.58284997   -3.51596620    4.28707950
 C                 -8.37370289   -3.59261073    1.65757916
 C                -10.20335354   -4.16916418    3.27471852
 H                -11.14014674   -4.65657052    3.44721071
 C                 -9.56018987   -4.20993312    1.87604829
 C                -10.26530706   -4.95220443    0.72563834
 C                 -7.73054049   -3.63337747    0.25890830
 C                 -9.69932386   -4.98807966   -0.50519187
 C                 -8.35104329   -4.28657679   -0.75345229
 H                -10.18924310   -5.50381335   -1.30450276
 C                 -7.70787955   -4.32734586   -2.15212248
 C                 -6.38226085   -2.93187299    0.01064740
 C                 -5.81627757   -2.96774836   -1.22018277
 C                 -6.52139396   -3.71002105   -2.37059232
 H                 -8.19779723   -4.84308227   -2.95143257
 H                -11.20209900   -5.43961297    0.89813118
 H                 -6.07451963   -3.73834905   -3.34239520
 H                -10.02972391   -3.48763888    5.25888259
 C                 -7.52944995   -2.07219595    5.18923018
 H                 -6.73179222   -2.36293357    2.63549707
 H                 -6.47042884   -2.10778772    5.04054429
 H                 -7.85303912   -1.05245475    5.20706090
 H                 -7.77496205   -2.54061276    6.11939657
 C                 -4.46799811   -2.26624356   -1.46844375
 C                 -5.67714441   -2.18960038    1.16105697
 H                 -4.02112506   -2.29456932   -2.44024730
 H                 -6.12401853   -2.16127274    2.13285997
 C                 -3.84749614   -1.61304279   -0.45608359
 C                 -4.49065872   -1.57227574    0.94258719
 H                 -2.91070545   -1.12563208   -0.62857706
 H                 -4.00073994   -1.05654124    1.74189784

 1 2 2.0 4 1.0 22 1.0
 2 3 1.0 21 1.0
 3 5 2.0 20 1.0
 4 7 2.0 9 1.0
 5 6 1.0 7 1.0
 6
 7 8 1.0
 8 10 2.0 18 1.0
 9 11 2.0 14 1.0
 10 11 1.0 12 1.0
 11 13 1.0
 12
 13 16 2.0 17 1.0
 14 15 2.0 27 1.0
 15 16 1.0 26 1.0
 16 19 1.0
 17
 18
 19
 20
 21 23 1.0 24 1.0 25 1.0
 22
 23
 24
 25
 26 28 1.0 30 2.0
 27 29 1.0 31 2.0
 28
 29
 30 31 1.0 32 1.0
 31 33 1.0
 32
 33
