# Supplementary material for: Topological regions and experimental carcinogenicity data of polycyclic aromatic hydrocarbons: a comprehensive resource for prediction models
Source: BMC Res Notes. 2026 Apr 3;19:213. doi: 10.1186/s13104-026-07791-w (PMC13173849; doi:10.1186/s13104-026-07791-w)
Supplement: Supplementary file 1 — Supplementary Material 1. [file 13104_2026_7791_MOESM1_ESM.gz › pah_0028_02500.gjf]

%chk=C:\Users\Meressa AW\Documents\mer-library1\project\calculations\Gaussian_input_PAHs\pah_0028_02500.chk
# hf/3-21g geom=connectivity

Title Card Required

0 1
 C                 -7.67819043   -2.83341421    2.80809791
 C                 -8.24422019   -2.79865568    4.03893876
 C                 -9.58142776   -3.51932449    4.29214299
 C                 -8.37218115   -3.59358337    1.66261997
 C                -10.19213973   -4.18827314    3.28412234
 H                -11.12123886   -4.68899696    3.46004976
 C                 -9.54892250   -4.22777413    1.88544036
 C                -10.24291156   -4.98794610    0.73996326
 C                 -7.72896505   -3.63308249    0.26393743
 C                 -9.67688024   -5.02270724   -0.49087679
 C                 -8.33967434   -4.30203562   -0.74408187
 H                -10.15906773   -5.55087819   -1.28676038
 C                 -7.69645722   -4.34153645   -2.14276390
 C                 -6.39176054   -2.91240854    0.01073164
 C                 -5.82573039   -2.94716773   -1.22010901
 C                 -6.51971696   -3.70734386   -2.36558484
 H                 -8.17864371   -4.86970907   -2.93864697
 H                -11.17200910   -5.48867259    0.91589150
 H                 -6.07280655   -3.73478892   -3.33739648
 H                 -6.74909217   -2.33268893    2.63217004
 C                -10.22464445   -3.47982440    5.69082524
 H                 -7.76203122   -2.27048721    4.83482309
 H                 -9.45832264   -3.40498180    6.43382556
 H                -10.87362401   -2.63201439    5.76113685
 H                -10.78889700   -4.37503213    5.84932500
 C                 -4.48852816   -2.22648996   -1.47331594
 C                 -5.69777459   -2.15223138    1.15620717
 H                 -4.04161840   -2.25393393   -2.44512791
 H                 -6.14468551   -2.12478546    2.12801854
 C                 -3.87782141   -1.55753256   -0.46529793
 C                 -4.52103710   -1.51803414    0.93338482
 H                 -2.94872827   -1.05679870   -0.64122840
 H                 -4.03885241   -0.98985851    1.72926699

 1 2 2.0 4 1.0 20 1.0
 2 3 1.0 22 1.0
 3 5 2.0 21 1.0
 4 7 2.0 9 1.0
 5 6 1.0 7 1.0
 6
 7 8 1.0
 8 10 2.0 18 1.0
 9 11 2.0 14 1.0
 10 11 1.0 12 1.0
 11 13 1.0
 12
 13 16 2.0 17 1.0
 14 15 2.0 27 1.0
 15 16 1.0 26 1.0
 16 19 1.0
 17
 18
 19
 20
 21 23 1.0 24 1.0 25 1.0
 22
 23
 24
 25
 26 28 1.0 30 2.0
 27 29 1.0 31 2.0
 28
 29
 30 31 1.0 32 1.0
 31 33 1.0
 32
 33
