# Supplementary material for: Topological regions and experimental carcinogenicity data of polycyclic aromatic hydrocarbons: a comprehensive resource for prediction models
Source: BMC Res Notes. 2026 Apr 3;19:213. doi: 10.1186/s13104-026-07791-w (PMC13173849; doi:10.1186/s13104-026-07791-w)
Supplement: Supplementary file 1 — Supplementary Material 1. [file 13104_2026_7791_MOESM1_ESM.gz › pah_0029_02500.gjf]

%chk=C:\Users\Meressa AW\Documents\mer-library1\project\calculations\Gaussian_input_PAHs\pah_0029_02500.chk
# hf/3-21g geom=connectivity

Title Card Required

0 1
 C                 -7.67577147   -2.85128825    2.81607826
 C                 -8.23952455   -2.82553124    4.04818462
 C                 -9.57912988   -3.54320900    4.29717498
 C                 -8.37475053   -3.59823156    1.66494666
 C                -10.19423206   -4.20051807    3.28417887
 C                 -9.55360517   -4.22978468    1.88405721
 C                -10.25258662   -4.97672394    0.73292443
 C                 -7.73412385   -3.62749782    0.26482490
 C                 -9.68883639   -5.00247612   -0.49918333
 C                 -8.34922781   -4.28480388   -0.74817209
 H                -10.17449391   -5.52145072   -1.29899715
 C                 -7.70860345   -4.31406619   -2.14829499
 C                 -6.39451742   -2.90982192    0.01583508
 C                 -5.83076758   -2.93557343   -1.21627288
 C                 -6.52974970   -3.68251156   -2.36740599
 H                 -8.19426113   -4.83304052   -2.94810889
 H                -11.18335266   -5.47536797    0.90592359
 H                 -6.08464176   -3.70284114   -3.34021924
 H                 -6.74500625   -2.35264283    2.64307870
 H                 -7.75387130   -2.30654941    4.84799633
 H                -10.02424046   -3.52287493    5.26998693
 C                 -4.49116209   -2.21789595   -1.46526316
 C                 -5.69553756   -2.16287997    1.16696708
 H                 -4.04605255   -2.23822826   -2.43807562
 H                 -6.14064799   -2.14254616    2.13977911
 C                 -4.51668346   -1.53132594    0.94785626
 C                 -3.87605835   -1.56058952   -0.45226627
 C                -11.53383871   -4.91819360    3.53316858
 H                -11.57641778   -5.25162610    4.54899818
 H                -12.34122110   -4.24150328    3.34575489
 H                -11.61464291   -5.76009608    2.87775201
 H                 -2.94529326   -1.06194388   -0.62526590
 H                 -4.03102824   -1.01234744    1.74766894

 1 2 2.0 4 1.0 19 1.0
 2 3 1.0 20 1.0
 3 5 2.0 21 1.0
 4 6 2.0 8 1.0
 5 6 1.0 28 1.0
 6 7 1.0
 7 9 2.0 17 1.0
 8 10 2.0 13 1.0
 9 10 1.0 11 1.0
 10 12 1.0
 11
 12 15 2.0 16 1.0
 13 14 2.0 23 1.0
 14 15 1.0 22 1.0
 15 18 1.0
 16
 17
 18
 19
 20
 21
 22 24 1.0 27 2.0
 23 25 1.0 26 2.0
 24
 25
 26 27 1.0 33 1.0
 27 32 1.0
 28 29 1.0 30 1.0 31 1.0
 29
 30
 31
 32
 33
