# Supplementary material for: Topological regions and experimental carcinogenicity data of polycyclic aromatic hydrocarbons: a comprehensive resource for prediction models
Source: BMC Res Notes. 2026 Apr 3;19:213. doi: 10.1186/s13104-026-07791-w (PMC13173849; doi:10.1186/s13104-026-07791-w)
Supplement: Supplementary file 1 — Supplementary Material 1. [file 13104_2026_7791_MOESM1_ESM.gz › pah_0030_02500.gjf]

%chk=C:\Users\Meressa AW\Documents\mer-library1\project\calculations\Gaussian_input_PAHs\pah_0030_02500.chk
# hf/3-21g geom=connectivity

Title Card Required

0 1
 C                 -7.44984288   -4.23299615    1.50865585
 C                 -8.60820585   -4.73868960    1.99756936
 C                 -9.79769993   -4.99111690    1.05259092
 C                 -7.32301462   -3.91077404    0.00809345
 C                 -9.68609215   -4.70755843   -0.26790344
 C                 -8.36977003   -4.13290836   -0.82348727
 C                 -8.24294212   -3.81068530   -2.32404949
 C                 -6.00669165   -3.33612635   -0.54749081
 C                 -5.89508357   -3.05256871   -1.86798532
 C                 -7.08457842   -3.30499389   -2.81296337
 H                 -9.06940853   -3.98607382   -2.98062555
 C                 -4.57876100   -2.47791992   -2.42356938
 C                 -4.81719662   -3.08370168    0.39748715
 H                 -4.49064118   -2.25403520   -3.46616736
 C                 -3.65883224   -2.57801219   -0.09142709
 C                 -3.53200478   -2.25578784   -1.59198908
 H                 -2.61741705   -1.85651880   -1.97801176
 H                 -8.69632579   -4.96257394    3.04016740
 H                 -2.83236395   -2.40262889    0.56514801
 H                 -4.90531708   -3.30758458    1.44008546
 H                 -6.62337636   -4.05760793    2.16523186
 C                -11.11402043   -5.56577147    1.60817391
 C                -10.87558637   -4.95998536   -1.21288182
 H                -11.20213968   -5.78965777    2.65077159
 H                -10.78746675   -4.73610011   -2.25547969
 C                -12.16077483   -5.78790861    0.77659267
 C                -12.03394817   -5.46568207   -0.72396890
 H                -13.07536032   -6.18718392    1.16261420
 H                -12.86041433   -5.64107129   -1.38054510
 H                 -6.99645754   -3.08111215   -3.85556190

 1 2 2.0 4 1.0 21 1.0
 2 3 1.0 18 1.0
 3 5 2.0 22 1.0
 4 6 2.0 8 1.0
 5 6 1.0 23 1.0
 6 7 1.0
 7 10 2.0 11 1.0
 8 9 2.0 13 1.0
 9 10 1.0 12 1.0
 10 30 1.0
 11
 12 14 1.0 16 2.0
 13 15 2.0 20 1.0
 14
 15 16 1.0 19 1.0
 16 17 1.0
 17
 18
 19
 20
 21
 22 24 1.0 26 2.0
 23 25 1.0 27 2.0
 24
 25
 26 27 1.0 28 1.0
 27 29 1.0
 28
 29
 30
