# Supplementary material for: Topological regions and experimental carcinogenicity data of polycyclic aromatic hydrocarbons: a comprehensive resource for prediction models
Source: BMC Res Notes. 2026 Apr 3;19:213. doi: 10.1186/s13104-026-07791-w (PMC13173849; doi:10.1186/s13104-026-07791-w)
Supplement: Supplementary file 1 — Supplementary Material 1. [file 13104_2026_7791_MOESM1_ESM.gz › pah_0031_02500.gjf]

%chk=C:\Users\Meressa AW\Documents\mer-library1\project\calculations\Gaussian_input_PAHs\pah_0031_02500.chk
# hf/3-21g geom=connectivity

Title Card Required

0 1
 C                 -7.44540252   -4.24603323    1.50618965
 C                 -8.60589585   -4.74570064    1.99624553
 C                 -9.79992890   -4.98536205    1.05367061
 C                 -7.32069226   -3.91789334    0.00673256
 C                 -9.69018459   -4.69659690   -0.26585124
 C                 -8.37144140   -4.12879522   -0.82273334
 C                 -8.24673009   -3.80065832   -2.32219100
 C                 -6.00194836   -3.35009372   -0.55014993
 C                 -5.89220189   -3.06133471   -1.86967295
 C                 -7.08623447   -3.30099746   -2.81224812
 H                 -9.07635091   -3.96717502   -2.97709670
 C                 -4.57345751   -2.49353646   -2.42655570
 C                 -4.80791592   -3.11043055    0.39242532
 H                 -4.48680722   -2.26554585   -3.46838678
 C                 -3.64742088   -2.61076803   -0.09763149
 C                 -3.52270915   -2.28263233   -1.59708937
 H                 -2.60643977   -1.88812010   -1.98401382
 H                 -8.69254410   -4.97369705    3.03807551
 H                 -2.81780158   -2.44424701    0.55727504
 H                 -4.89456617   -3.33842125    1.43425639
 H                 -6.61578150   -4.07951711    2.16109524
 C                -11.11867075   -5.55316753    1.61055199
 C                -10.88421777   -4.93625795   -1.20842609
 C                -12.16941862   -5.76407303    0.78108540
 C                -12.04471030   -5.43592761   -0.71837064
 H                -13.08568708   -6.15858789    1.16800935
 H                -12.87433051   -5.60244606   -1.37327668
 H                 -6.99958332   -3.07300934   -3.85407968
 C                -10.75950943   -4.60811257   -2.70788214
 H                 -9.74339191   -4.73620734   -3.01771586
 H                -11.38943177   -5.26515395   -3.27037167
 H                -11.05905659   -3.59497931   -2.87738874
 H                -11.20531945   -5.78116266    2.65238221

 1 2 2.0 4 1.0 21 1.0
 2 3 1.0 18 1.0
 3 5 2.0 22 1.0
 4 6 2.0 8 1.0
 5 6 1.0 23 1.0
 6 7 1.0
 7 10 2.0 11 1.0
 8 9 2.0 13 1.0
 9 10 1.0 12 1.0
 10 28 1.0
 11
 12 14 1.0 16 2.0
 13 15 2.0 20 1.0
 14
 15 16 1.0 19 1.0
 16 17 1.0
 17
 18
 19
 20
 21
 22 24 2.0 33 1.0
 23 25 2.0 29 1.0
 24 25 1.0 26 1.0
 25 27 1.0
 26
 27
 28
 29 30 1.0 31 1.0 32 1.0
 30
 31
 32
 33
