# Supplementary material for: Topological regions and experimental carcinogenicity data of polycyclic aromatic hydrocarbons: a comprehensive resource for prediction models
Source: BMC Res Notes. 2026 Apr 3;19:213. doi: 10.1186/s13104-026-07791-w (PMC13173849; doi:10.1186/s13104-026-07791-w)
Supplement: Supplementary file 1 — Supplementary Material 1. [file 13104_2026_7791_MOESM1_ESM.gz › pah_0032_02500.gjf]

%chk=C:\Users\Meressa AW\Documents\mer-library1\project\calculations\Gaussian_input_PAHs\pah_0032_02500.chk
# hf/3-21g geom=connectivity

Title Card Required

0 1
 C                 -7.43743969   -4.26736950    1.50189224
 C                 -8.59492884   -4.77528542    1.99057140
 C                 -9.79146457   -5.00838700    1.04952630
 C                 -7.31864679   -3.92329407    0.00552986
 C                 -9.68692618   -4.70560245   -0.26727295
 C                 -8.37159742   -4.12842577   -0.82259029
 C                 -8.25280384   -3.78435225   -2.31895305
 C                 -6.00331975   -3.34611253   -0.54978649
 C                 -5.89878236   -3.04332513   -1.86658517
 C                 -7.09531576   -3.27643331   -2.80763161
 C                 -4.58345677   -2.46613950   -2.42190071
 C                 -4.80678624   -3.11300466    0.39125988
 H                 -4.50091841   -2.22707534   -3.46158130
 C                 -3.64930013   -2.60508014   -0.09741756
 C                 -3.53050849   -2.26100115   -1.59377921
 H                 -2.61661439   -1.85996687   -1.97961478
 H                 -8.67746700   -5.01435012    3.03025189
 H                 -2.81794260   -2.44311510    0.55642645
 H                 -4.88932371   -3.35207133    1.43093997
 H                 -6.60608135   -4.10540673    2.15573578
 C                -11.10679481   -5.58555949    1.60484449
 C                -10.88346285   -4.93870137   -1.20831752
 C                -12.15974730   -5.79068595    0.77672539
 C                -12.04095375   -5.44661235   -0.71963735
 H                -13.07364583   -6.19170769    1.16256349
 H                -12.87231447   -5.60856837   -1.37347953
 H                 -7.01277776   -3.03736815   -3.84731200
 H                -11.18933302   -5.82462409    2.64452500
 C                 -9.44933763   -4.01745935   -3.25999926
 H                -10.80092522   -4.69963517   -2.24799770
 H                 -9.39609233   -5.00577778   -3.66655999
 H                -10.36136304   -3.90602448   -2.71164543
 H                 -9.42191542   -3.30253981   -4.05563616

 1 2 2.0 4 1.0 20 1.0
 2 3 1.0 17 1.0
 3 5 2.0 21 1.0
 4 6 2.0 8 1.0
 5 6 1.0 22 1.0
 6 7 1.0
 7 10 2.0 29 1.0
 8 9 2.0 12 1.0
 9 10 1.0 11 1.0
 10 27 1.0
 11 13 1.0 15 2.0
 12 14 2.0 19 1.0
 13
 14 15 1.0 18 1.0
 15 16 1.0
 16
 17
 18
 19
 20
 21 23 2.0 28 1.0
 22 24 2.0 30 1.0
 23 24 1.0 25 1.0
 24 26 1.0
 25
 26
 27
 28
 29 31 1.0 32 1.0 33 1.0
 30
 31
 32
 33
