# Supplementary material for: Topological regions and experimental carcinogenicity data of polycyclic aromatic hydrocarbons: a comprehensive resource for prediction models
Source: BMC Res Notes. 2026 Apr 3;19:213. doi: 10.1186/s13104-026-07791-w (PMC13173849; doi:10.1186/s13104-026-07791-w)
Supplement: Supplementary file 1 — Supplementary Material 1. [file 13104_2026_7791_MOESM1_ESM.gz › pah_0033_02500.gjf]

%chk=C:\Users\Meressa AW\Documents\mer-library1\project\calculations\Gaussian_input_PAHs\pah_0033_02500.chk
# hf/3-21g geom=connectivity

Title Card Required

0 1
 C                 -7.43591532   -4.27367979    1.50070841
 C                 -8.59467137   -4.77840872    1.98968712
 C                 -9.79320799   -5.00501368    1.04960193
 C                 -7.31768490   -3.92672573    0.00496630
 C                 -9.68916462   -4.69969583   -0.26665148
 C                 -8.37239752   -4.12613700   -0.82230843
 C                 -8.25416727   -3.77918244   -2.31805044
 C                 -6.00091692   -3.35316942   -0.55069117
 C                 -5.89687411   -3.04784996   -1.86694424
 C                 -7.09541183   -3.27445179   -2.80702879
 C                 -4.58010520   -2.47429628   -2.42260226
 C                 -4.80237854   -3.12656949    0.38939299
 H                 -4.49795777   -2.23323172   -3.46185183
 C                 -3.64362148   -2.62184345   -0.09958630
 C                 -3.52539066   -2.27489055   -1.59532865
 H                 -2.61049202   -1.87638467   -1.98140317
 H                 -8.67681887   -5.01947307    3.02893673
 H                 -2.81086987   -2.46440328    0.55358851
 H                 -4.88452538   -3.36763573    1.42864222
 H                 -6.60316536   -4.11623489    2.15388420
 C                -11.10997544   -5.57857154    1.60525909
 C                -10.88770018   -4.92630383   -1.20673728
 C                -12.16468682   -5.77798633    0.77798363
 C                -12.04645563   -5.43103447   -0.71775893
 H                -13.07958270   -6.17650012    1.16405653
 H                -12.87920469   -5.58848196   -1.37093524
 H                -11.19212348   -5.81963433    2.64450902
 H                -10.80555149   -4.68524288   -2.24598760
 C                 -6.97718199   -2.92749605   -4.30277056
 H                 -5.96260968   -3.05262148   -4.61881905
 H                 -7.61030723   -3.57678079   -4.87064533
 H                 -7.27648236   -1.91201924   -4.45809643
 H                 -9.08691758   -3.93662634   -2.97122602

 1 2 2.0 4 1.0 20 1.0
 2 3 1.0 17 1.0
 3 5 2.0 21 1.0
 4 6 2.0 8 1.0
 5 6 1.0 22 1.0
 6 7 1.0
 7 10 2.0 33 1.0
 8 9 2.0 12 1.0
 9 10 1.0 11 1.0
 10 29 1.0
 11 13 1.0 15 2.0
 12 14 2.0 19 1.0
 13
 14 15 1.0 18 1.0
 15 16 1.0
 16
 17
 18
 19
 20
 21 23 2.0 27 1.0
 22 24 2.0 28 1.0
 23 24 1.0 25 1.0
 24 26 1.0
 25
 26
 27
 28
 29 30 1.0 31 1.0 32 1.0
 30
 31
 32
 33
