# Supplementary material for: Topological regions and experimental carcinogenicity data of polycyclic aromatic hydrocarbons: a comprehensive resource for prediction models
Source: BMC Res Notes. 2026 Apr 3;19:213. doi: 10.1186/s13104-026-07791-w (PMC13173849; doi:10.1186/s13104-026-07791-w)
Supplement: Supplementary file 1 — Supplementary Material 1. [file 13104_2026_7791_MOESM1_ESM.gz › pah_0034_02500.gjf]

%chk=C:\Users\Meressa AW\Documents\mer-library1\project\calculations\Gaussian_input_PAHs\pah_0034_02500.chk
# hf/3-21g geom=connectivity

Title Card Required

0 1
 C                 -7.41169521   -4.33928658    1.48279305
 C                 -8.57896132   -4.81269848    1.98273111
 C                 -9.79937287   -4.98321431    1.05908615
 C                 -7.30566936   -3.97182997   -0.00896234
 C                 -9.70607024   -4.65985209   -0.25365850
 C                 -8.37963239   -4.12188111   -0.82176927
 C                 -8.27360748   -3.75442147   -2.31352399
 C                 -5.97923192   -3.43385767   -0.57707282
 C                 -5.88592962   -3.11049439   -1.88981723
 C                 -7.10634226   -3.28100672   -2.81346140
 C                 -4.55949142   -2.57252454   -2.45792826
 C                 -4.75881902   -3.26334620    0.34657116
 H                 -4.48582441   -2.31721282   -3.49440744
 C                 -3.59155435   -2.78992967   -0.15336586
 C                 -3.48552920   -2.42247081   -1.64512075
 H                 -8.65262864   -5.06800920    3.01921052
 H                 -4.83248611   -3.51865767    1.38305040
 H                 -6.56374598   -4.22081437    2.12454568
 C                -11.12581123   -5.52118365    1.62719729
 C                -10.92648152   -4.83036881   -1.17730365
 C                -12.19977293   -5.67123908    0.81438940
 C                -12.09374670   -5.30378369   -0.67736627
 H                -13.12138895   -6.04502374    1.20911580
 H                -11.19947878   -5.77649362    2.66367687
 H                 -9.12155662   -3.87289399   -2.95527668
 H                 -7.03267485   -3.02569626   -3.84994087
 C                -10.82045466   -4.46291547   -2.66905978
 C                -13.31415804   -5.47430021   -1.60101138
 H                 -9.89883871   -4.08913056   -3.06378612
 H                -14.23577380   -5.84808571   -1.20628517
 C                -11.89441672   -4.61296974   -3.48186742
 C                -13.22085465   -5.15094045   -2.91375659
 H                 -2.56391350   -2.04868509   -2.03984691
 H                 -2.74360511   -2.67145746    0.48838676
 H                -11.82074912   -4.35765992   -4.51834702
 H                -14.06880202   -5.26941870   -3.55551056

 1 2 2.0 4 1.0 18 1.0
 2 3 1.0 16 1.0
 3 5 2.0 19 1.0
 4 6 2.0 8 1.0
 5 6 1.0 20 1.0
 6 7 1.0
 7 10 2.0 25 1.0
 8 9 2.0 12 1.0
 9 10 1.0 11 1.0
 10 26 1.0
 11 13 1.0 15 2.0
 12 14 2.0 17 1.0
 13
 14 15 1.0 34 1.0
 15 33 1.0
 16
 17
 18
 19 21 2.0 24 1.0
 20 22 2.0 27 1.0
 21 22 1.0 23 1.0
 22 28 1.0
 23
 24
 25
 26
 27 29 1.0 31 2.0
 28 30 1.0 32 2.0
 29
 30
 31 32 1.0 35 1.0
 32 36 1.0
 33
 34
 35
 36
