# Supplementary material for: Topological regions and experimental carcinogenicity data of polycyclic aromatic hydrocarbons: a comprehensive resource for prediction models
Source: BMC Res Notes. 2026 Apr 3;19:213. doi: 10.1186/s13104-026-07791-w (PMC13173849; doi:10.1186/s13104-026-07791-w)
Supplement: Supplementary file 1 — Supplementary Material 1. [file 13104_2026_7791_MOESM1_ESM.gz › pah_0035_02500.gjf]

%chk=C:\Users\Meressa AW\Documents\mer-library1\project\calculations\Gaussian_input_PAHs\pah_0035_02500.chk
# hf/3-21g geom=connectivity

Title Card Required

0 1
 C                 -7.38977118   -4.35295627    1.50343129
 C                 -8.56546736   -4.80121505    2.01489474
 C                 -9.79703675   -4.94330692    1.09833703
 C                 -7.29214264   -3.98826180    0.00862643
 C                 -9.69738872   -4.62024860   -0.20927067
 C                 -8.37885673   -4.11753083   -0.78287692
 C                 -8.31508388   -3.76383230   -2.27144151
 C                 -5.96952397   -3.47829803   -0.59198191
 C                 -5.90454403   -3.16261597   -1.91042488
 C                 -7.15253756   -3.31439084   -2.80467258
 C                 -4.58284316   -2.65227064   -2.51388673
 C                 -4.72334798   -3.32643733    0.29959074
 H                 -4.53029369   -2.40306131   -3.55313323
 C                 -3.56077411   -2.87721661   -0.23263861
 C                 -3.48609332   -2.51873232   -1.72872770
 H                 -4.77524373   -3.57547500    1.33891122
 C                -11.13928895   -5.44943853    1.65726872
 C                -10.90164482   -4.75002023   -1.14617597
 C                -12.21176222   -5.56735959    0.83332414
 C                -12.08562907   -5.19523802   -0.65861212
 H                -11.22660411   -5.70748276    2.69200987
 H                 -7.10059867   -3.06534218   -3.84398827
 C                 -9.57500728   -3.92138692   -3.15503857
 C                -10.75952894   -4.37301258   -2.63971855
 C                 -6.15804394   -4.20997932    2.41625692
 C                 -8.66613652   -5.16624675    3.50736447
 H                 -2.56795436   -2.16409919   -2.14843736
 H                 -2.69458514   -2.77155474    0.38659659
 H                -12.93132507   -5.28841607   -1.30746968
 H                -13.14582373   -5.91886858    1.21916158
 H                 -9.51896040   -3.67127810   -4.19388617
 H                -11.60762514   -4.46762552   -3.28522705
 H                 -5.23165379   -3.85688035    2.01373684
 H                 -9.59214164   -5.51942002    3.91070448
 C                 -6.24777281   -4.53159595    3.72993156
 C                 -7.58122975   -5.04000959    4.31003125
 H                 -5.39191337   -4.43229242    4.36439466
 H                 -7.65103489   -5.29363681    5.34719105

 1 2 2.0 4 1.0 25 1.0
 2 3 1.0 26 1.0
 3 5 2.0 17 1.0
 4 6 2.0 8 1.0
 5 6 1.0 18 1.0
 6 7 1.0
 7 10 2.0 23 1.0
 8 9 2.0 12 1.0
 9 10 1.0 11 1.0
 10 22 1.0
 11 13 1.0 15 2.0
 12 14 2.0 16 1.0
 13
 14 15 1.0 28 1.0
 15 27 1.0
 16
 17 19 2.0 21 1.0
 18 20 2.0 24 1.0
 19 20 1.0 30 1.0
 20 29 1.0
 21
 22
 23 31 1.0 24 2.0
 24 32 1.0
 25 33 1.0 35 2.0
 26 34 1.0 36 2.0
 27
 28
 29
 30
 31
 32
 33
 34
 35 36 1.0 37 1.0
 36 38 1.0
 37
 38
