# Supplementary material for: Topological regions and experimental carcinogenicity data of polycyclic aromatic hydrocarbons: a comprehensive resource for prediction models
Source: BMC Res Notes. 2026 Apr 3;19:213. doi: 10.1186/s13104-026-07791-w (PMC13173849; doi:10.1186/s13104-026-07791-w)
Supplement: Supplementary file 1 — Supplementary Material 1. [file 13104_2026_7791_MOESM1_ESM.gz › pah_0036_02500.gjf]

%chk=C:\Users\Meressa AW\Documents\mer-library1\project\calculations\Gaussian_input_PAHs\pah_0036_02500.chk
# hf/3-21g geom=connectivity

Title Card Required

0 1
 C                 -7.39075662   -4.34024390    1.50311317
 C                 -8.56012663   -4.80538950    2.01533521
 C                 -9.78862222   -4.96841215    1.09812733
 C                 -7.29853881   -3.97791699    0.00738350
 C                 -9.69327356   -4.64706529   -0.21027673
 C                 -8.38280522   -4.12579070   -0.78430956
 C                 -8.32397805   -3.77491556   -2.27360230
 C                 -5.98364532   -3.44923435   -0.59384287
 C                 -5.92292686   -3.13587902   -1.91292349
 C                 -7.16803439   -3.30900775   -2.80721357
 C                 -4.60895374   -2.60680722   -2.51713800
 C                 -4.74036817   -3.27608258    0.29789909
 H                 -4.55978609   -2.35939677   -3.55697964
 C                 -3.58457426   -2.81039537   -0.23493889
 C                 -3.51472586   -2.45450951   -1.73187786
 C                -11.12317419   -5.49366423    1.65768633
 C                -10.89468837   -4.79748957   -1.14751311
 C                -12.19317979   -5.63001010    0.83357462
 C                -12.07190019   -5.25964869   -0.65914122
 H                -11.20705169   -5.75047186    2.69301934
 H                 -7.11936353   -3.06173068   -3.84711029
 C                 -9.58004136   -3.95327383   -3.15921196
 C                -10.75963207   -4.42248760   -2.64249516
 H                 -2.60194961   -2.08687121   -2.15209398
 H                 -2.72039268   -2.68992939    0.38439799
 H                -12.91577464   -5.36739767   -1.30811431
 H                -13.12196299   -5.99484043    1.21978780
 H                 -8.62825892   -5.05796867    3.05286192
 C                 -9.49280728   -3.59251000   -4.65464917
 C                -11.98459697   -4.58368076   -3.56313199
 H                 -8.57355977   -3.22592728   -5.06146740
 H                -12.90708343   -4.94969195   -3.16318893
 C                -10.57471891   -3.73742147   -5.45640576
 C                -11.89867840   -4.26405970   -4.87645124
 H                -10.50852526   -3.48536819   -6.49418588
 H                -12.75248328   -4.37795788   -5.51123029
 H                 -6.53587647   -4.22567297    2.13632202
 H                 -4.78892787   -3.52332789    1.33780859

 1 2 2.0 4 1.0 37 1.0
 2 3 1.0 28 1.0
 3 5 2.0 16 1.0
 4 6 2.0 8 1.0
 5 6 1.0 17 1.0
 6 7 1.0
 7 10 2.0 22 1.0
 8 9 2.0 12 1.0
 9 10 1.0 11 1.0
 10 21 1.0
 11 13 1.0 15 2.0
 12 14 2.0 38 1.0
 13
 14 15 1.0 25 1.0
 15 24 1.0
 16 18 2.0 20 1.0
 17 19 2.0 23 1.0
 18 19 1.0 27 1.0
 19 26 1.0
 20
 21
 22 23 2.0 29 1.0
 23 30 1.0
 24
 25
 26
 27
 28
 29 31 1.0 33 2.0
 30 32 1.0 34 2.0
 31
 32
 33 34 1.0 35 1.0
 34 36 1.0
 35
 36
 37
 38
