# Supplementary material for: Topological regions and experimental carcinogenicity data of polycyclic aromatic hydrocarbons: a comprehensive resource for prediction models
Source: BMC Res Notes. 2026 Apr 3;19:213. doi: 10.1186/s13104-026-07791-w (PMC13173849; doi:10.1186/s13104-026-07791-w)
Supplement: Supplementary file 1 — Supplementary Material 1. [file 13104_2026_7791_MOESM1_ESM.gz › pah_0037_02500.gjf]

%chk=C:\Users\Meressa AW\Documents\mer-library1\project\calculations\Gaussian_input_PAHs\pah_0037_02500.chk
# hf/3-21g geom=connectivity

Title Card Required

0 1
 C                 -7.64803642   -4.16288615    1.40776783
 C                 -9.04760428   -4.67029778    1.82714973
 C                -10.07176757   -4.77123868    0.92493218
 C                 -7.38541204   -3.76009974   -0.04640331
 C                 -9.88351283   -4.38329375   -0.56114728
 C                 -8.52500843   -3.87247275   -1.05004623
 C                 -8.33626212   -3.52776077   -2.34215389
 C                 -6.16979507   -3.31394169   -0.43498831
 C                 -5.93838283   -2.91649918   -1.90651948
 C                 -6.95576605   -3.01692718   -2.80205092
 H                 -9.21906263   -4.94878368    2.84594688
 H                -11.02540408   -5.12690090    1.25505608
 C                -10.91309635   -4.49188511   -1.43630244
 C                 -9.50231844   -3.64923743   -3.34005190
 H                -11.86514992   -4.84798549   -1.10210705
 H                 -9.36141594   -3.37828082   -4.36554155
 C                -10.70990517   -4.10117939   -2.91499206
 C                 -6.64501044   -4.06895787    2.31340262
 C                 -5.03239350   -3.20894727    0.59875523
 H                 -4.06590367   -2.85729621    0.30356218
 C                 -5.26640422   -3.56609100    1.88663407
 H                -11.52194618   -4.18653663   -3.60651465
 H                 -4.97918768   -2.56247522   -2.22197421
 H                 -6.79920362   -2.74208281   -3.82422936
 C                 -6.85591548   -4.45959164    3.78160430
 C                 -4.16397139   -3.47798148    2.94968350
 H                 -7.81058582   -4.81495729    4.10904860
 H                 -3.18853058   -3.12965968    2.68119304
 C                 -5.82765688   -4.35395495    4.66825201
 C                 -4.42669173   -3.84309075    4.23526076
 H                 -5.98925652   -4.63003004    5.68931423
 H                 -3.64764135   -3.77617535    4.96567353

 1 2 1.0 4 1.0 18 2.0
 2 3 2.0 11 1.0
 3 5 1.0 12 1.0
 4 6 1.0 8 2.0
 5 6 1.0 13 2.0
 6 7 2.0
 7 10 1.0 14 1.0
 8 9 1.0 19 1.0
 9 10 2.0 23 1.0
 10 24 1.0
 11
 12
 13 15 1.0 17 1.0
 14 16 1.0 17 2.0
 15
 16
 17 22 1.0
 18 21 1.0 25 1.0
 19 20 1.0 21 2.0
 20
 21 26 1.0
 22
 23
 24
 25 27 1.0 29 2.0
 26 28 1.0 30 2.0
 27
 28
 29 30 1.0 31 1.0
 30 32 1.0
 31
 32
