# Supplementary material for: Topological regions and experimental carcinogenicity data of polycyclic aromatic hydrocarbons: a comprehensive resource for prediction models
Source: BMC Res Notes. 2026 Apr 3;19:213. doi: 10.1186/s13104-026-07791-w (PMC13173849; doi:10.1186/s13104-026-07791-w)
Supplement: Supplementary file 1 — Supplementary Material 1. [file 13104_2026_7791_MOESM1_ESM.gz › pah_0038_02500.gjf]

%chk=C:\Users\Meressa AW\Documents\mer-library1\project\calculations\Gaussian_input_PAHs\pah_0038_02500.chk
# hf/3-21g geom=connectivity

Title Card Required

0 1
 C                 -7.67095400   -4.14006774    1.41121676
 C                 -9.05478333   -4.70794707    1.80662000
 C                -10.05805285   -4.85577426    0.88457197
 C                 -7.39936802   -3.72905183   -0.03852306
 C                 -9.85740164   -4.46222508   -0.59822013
 C                 -8.51396269   -3.89327899   -1.06288203
 C                 -8.31672421   -3.54312675   -2.35236076
 C                 -6.19882851   -3.23107139   -0.40592668
 C                 -5.95748600   -2.82658751   -1.87397266
 C                 -6.95205880   -2.97313020   -2.78802643
 C                -10.86464632   -4.61755445   -1.49223151
 C                 -9.45728892   -3.71752454   -3.37153836
 H                -11.80622351   -5.01451021   -1.17480668
 H                 -9.30918555   -3.44255951   -4.39494426
 C                -10.65144939   -4.22120462   -2.96787513
 C                 -6.69382524   -4.00301505    2.34092710
 C                 -5.08587149   -3.07342853    0.64597676
 H                 -4.13198653   -2.67973409    0.36311957
 C                 -5.31837750   -3.43541632    1.93344042
 H                -11.44593371   -4.34349641   -3.67408999
 H                 -5.00895734   -2.43137998   -2.17230873
 H                 -6.78856640   -2.69359537   -3.80784529
 H                 -6.87633795   -4.28812859    3.35596375
 H                 -4.54665409   -3.32693889    2.66663593
 C                 -9.30080335   -5.11360141    3.27257108
 C                -11.42013233   -5.42588015    1.32481351
 H                 -8.51987018   -4.99958435    3.99509684
 H                -12.20564032   -5.54267393    0.60771073
 C                -10.50131865   -5.61387867    3.65050226
 C                -11.62738006   -5.77980134    2.61560182
 H                -10.66669246   -5.89397056    4.66986482
 H                -12.57523600   -6.17519151    2.91582790

 1 2 1.0 4 1.0 16 2.0
 2 3 2.0 25 1.0
 3 5 1.0 26 1.0
 4 6 1.0 8 2.0
 5 6 1.0 11 2.0
 6 7 2.0
 7 10 1.0 12 1.0
 8 9 1.0 17 1.0
 9 10 2.0 21 1.0
 10 22 1.0
 11 13 1.0 15 1.0
 12 14 1.0 15 2.0
 13
 14
 15 20 1.0
 16 19 1.0 23 1.0
 17 18 1.0 19 2.0
 18
 19 24 1.0
 20
 21
 22
 23
 24
 25 27 1.0 29 2.0
 26 28 1.0 30 2.0
 27
 28
 29 30 1.0 31 1.0
 30 32 1.0
 31
 32
