# Supplementary material for: Topological regions and experimental carcinogenicity data of polycyclic aromatic hydrocarbons: a comprehensive resource for prediction models
Source: BMC Res Notes. 2026 Apr 3;19:213. doi: 10.1186/s13104-026-07791-w (PMC13173849; doi:10.1186/s13104-026-07791-w)
Supplement: Supplementary file 1 — Supplementary Material 1. [file 13104_2026_7791_MOESM1_ESM.gz › pah_0039_02500.gjf]

%chk=C:\Users\Meressa AW\Documents\mer-library1\project\calculations\Gaussian_input_PAHs\pah_0039_02500.chk
# hf/3-21g geom=connectivity

Title Card Required

0 1
 C                 -7.66437455   -4.17413928    1.40929378
 C                 -9.05835140   -4.71238924    1.81045046
 C                -10.06703344   -4.84283134    0.89168089
 C                 -7.38860423   -3.77359322   -0.04262925
 C                 -9.86261990   -4.45842147   -0.59300163
 C                 -8.50920454   -3.91851463   -1.06332551
 C                 -8.30852993   -3.57676943   -2.35453282
 C                 -6.17922441   -3.30139413   -0.41506265
 C                 -5.93383197   -2.90681826   -1.88512543
 C                 -6.93377724   -3.03613835   -2.79591842
 C                -10.87534945   -4.59619897   -1.48368789
 C                 -9.45529840   -3.73131598   -3.36994521
 H                -11.82390744   -4.97283261   -1.16230829
 H                 -9.30453557   -3.46285507   -4.39468875
 C                -10.65831487   -4.20921733   -2.96125956
 C                 -6.68198630   -4.05388778    2.33583018
 C                 -5.06046815   -3.16300600    0.63334399
 C                 -5.29651384   -3.51576961    1.92241040
 H                -11.45712469   -4.31767036   -3.66485094
 H                 -6.86730752   -4.33179987    3.35235412
 C                 -9.30842666   -5.10804443    3.27844644
 C                -11.43918627   -5.38359339    1.33762652
 H                 -8.52329030   -5.00754488    3.99841917
 H                -12.22893940   -5.48675782    0.62310074
 C                -10.51780504   -5.58249287    3.66139340
 C                -11.64993943   -5.72889867    2.63018001
 H                -10.68596070   -5.85574499    4.68215633
 H                -12.60479684   -6.10388688    2.93436936
 C                 -3.67730712   -2.62602129    0.22171762
 C                 -4.17930163   -3.37842420    2.97335789
 H                 -3.49187720   -2.34807873   -0.79477816
 H                 -4.36413676   -3.65620927    3.99000505
 C                 -2.69488961   -2.50559021    1.14745652
 C                 -2.96186464   -2.90570016    2.61067083
 H                 -1.73358735   -2.13248211    0.86181981
 H                 -2.18588049   -2.81042652    3.34119909
 H                 -6.76752664   -2.76340301   -3.81713151
 H                 -4.97830279   -2.53200868   -2.18741961

 1 2 1.0 4 1.0 16 2.0
 2 3 2.0 21 1.0
 3 5 1.0 22 1.0
 4 6 1.0 8 2.0
 5 6 1.0 11 2.0
 6 7 2.0
 7 10 1.0 12 1.0
 8 9 1.0 17 1.0
 9 10 2.0 38 1.0
 10 37 1.0
 11 13 1.0 15 1.0
 12 14 1.0 15 2.0
 13
 14
 15 19 1.0
 16 18 1.0 20 1.0
 17 18 2.0 29 1.0
 18 30 1.0
 19
 20
 21 23 1.0 25 2.0
 22 24 1.0 26 2.0
 23
 24
 25 26 1.0 27 1.0
 26 28 1.0
 27
 28
 29 31 1.0 33 2.0
 30 32 1.0 34 2.0
 31
 32
 33 34 1.0 35 1.0
 34 36 1.0
 35
 36
 37
 38
