# Supplementary material for: Topological regions and experimental carcinogenicity data of polycyclic aromatic hydrocarbons: a comprehensive resource for prediction models
Source: BMC Res Notes. 2026 Apr 3;19:213. doi: 10.1186/s13104-026-07791-w (PMC13173849; doi:10.1186/s13104-026-07791-w)
Supplement: Supplementary file 1 — Supplementary Material 1. [file 13104_2026_7791_MOESM1_ESM.gz › pah_0040_02500.gjf]

%chk=C:\Users\Meressa AW\Documents\mer-library1\project\calculations\Gaussian_input_PAHs\pah_0040_02500.chk
# hf/3-21g geom=connectivity

Title Card Required

0 1
 C                 -7.67795771   -4.10395143    1.42937585
 C                 -9.09025789   -4.57896159    1.84668133
 C                -10.11126892   -4.67388854    0.94023865
 C                 -7.39965567   -3.72734823   -0.02881977
 C                 -9.90618724   -4.31103416   -0.54920401
 C                 -8.53548463   -3.83289634   -1.03744465
 C                 -8.33378896   -3.51047983   -2.33481009
 C                 -6.17530158   -3.31007463   -0.41720634
 C                 -5.92820387   -2.93837714   -1.89334648
 C                 -6.94177401   -3.03246645   -2.79388391
 C                -10.92747315   -4.41057300   -1.43358263
 C                 -9.49846754   -3.62537730   -3.33663526
 H                 -9.35143960   -3.37313948   -4.36603257
 C                -10.71222257   -4.04907961   -2.90278596
 C                 -6.68233728   -4.01799821    2.34543885
 C                 -5.04138396   -3.21080038    0.61938477
 C                 -5.27942401   -3.54263078    1.91384255
 H                 -6.86914121   -4.27938938    3.36606560
 C                 -3.64081657   -2.73652592    0.18997379
 C                 -4.14694984   -3.44422666    2.95275653
 H                 -3.45382791   -2.47509180   -0.83060812
 H                 -4.33325806   -3.70550300    3.97350329
 C                 -2.64505167   -2.65035859    1.10521291
 C                 -2.91422306   -3.02668789    2.57432196
 H                 -1.67166369   -2.32082132    0.80718437
 H                 -2.12767047   -2.95847169    3.29652802
 H                 -6.77407233   -2.77542813   -3.81892416
 H                 -4.96066162   -2.60704548   -2.20795944
 C                -11.90025837   -4.17865499   -3.86454330
 C                -12.31920027   -4.88410394   -0.99591165
 H                 -9.27297550   -4.83942733    2.86828395
 H                -11.07339259   -5.00674330    1.26951935
 H                -11.78037778   -3.93285643   -4.89900537
 H                -12.49916682   -5.14394670    0.02633768
 C                -13.10765770   -4.60654796   -3.40180104
 C                -13.32572075   -4.97369682   -1.90887855
 H                -13.92704816   -4.69191010   -4.08459879
 H                -14.29145262   -5.30555379   -1.58929591

 1 2 1.0 4 1.0 15 2.0
 2 3 2.0 31 1.0
 3 5 1.0 32 1.0
 4 6 1.0 8 2.0
 5 6 1.0 11 2.0
 6 7 2.0
 7 10 1.0 12 1.0
 8 9 1.0 16 1.0
 9 10 2.0 28 1.0
 10 27 1.0
 11 14 1.0 30 1.0
 12 13 1.0 14 2.0
 13
 14 29 1.0
 15 17 1.0 18 1.0
 16 17 2.0 19 1.0
 17 20 1.0
 18
 19 21 1.0 23 2.0
 20 22 1.0 24 2.0
 21
 22
 23 24 1.0 25 1.0
 24 26 1.0
 25
 26
 27
 28
 29 33 1.0 35 2.0
 30 34 1.0 36 2.0
 31
 32
 33
 34
 35 36 1.0 37 1.0
 36 38 1.0
 37
 38
