# Supplementary material for: Topological regions and experimental carcinogenicity data of polycyclic aromatic hydrocarbons: a comprehensive resource for prediction models
Source: BMC Res Notes. 2026 Apr 3;19:213. doi: 10.1186/s13104-026-07791-w (PMC13173849; doi:10.1186/s13104-026-07791-w)
Supplement: Supplementary file 1 — Supplementary Material 1. [file 13104_2026_7791_MOESM1_ESM.gz › pah_0041_02500.gjf]

%chk=C:\Users\Meressa AW\Documents\mer-library1\project\calculations\Gaussian_input_PAHs\pah_0041_02500.chk
# hf/3-21g geom=connectivity

Title Card Required

0 1
 C                 -7.69252014   -4.07691341    1.42290408
 C                 -9.11003066   -4.52996212    1.84524538
 C                -10.12803329   -4.63747442    0.93712640
 C                 -7.40579045   -3.73711694   -0.04249126
 C                 -9.91544657   -4.31168339   -0.56008049
 C                 -8.53890486   -3.85678962   -1.05329814
 C                 -8.32897125   -3.56676268   -2.35556095
 C                 -6.17629915   -3.33941034   -0.43524661
 C                 -5.92024786   -3.00460199   -1.91831938
 C                 -6.93111469   -3.11136347   -2.82007393
 C                -10.93944778   -4.42566400   -1.44112427
 C                 -9.48854860   -3.69459391   -3.36014919
 C                -10.71171007   -4.09712684   -2.93120154
 C                 -6.69985540   -3.97790618    2.34084878
 C                 -5.04554338   -3.22535116    0.60328116
 C                 -5.29132442   -3.52466000    1.90411119
 H                 -6.89293089   -4.21371394    3.36652736
 C                 -3.63935829   -2.77308520    0.16851165
 C                 -4.16209211   -3.41143948    2.94503769
 H                 -3.44624436   -2.53726931   -0.85715783
 H                 -4.35456084   -3.64710959    3.97086194
 C                 -2.64640929   -2.67383339    1.08548826
 C                 -2.92440945   -3.01329094    2.56191875
 H                 -1.66911627   -2.35959006    0.78374424
 H                 -2.14008824   -2.93476187    3.28550248
 H                 -6.75740638   -2.87991324   -3.85019829
 H                 -4.94874191   -2.68889362   -2.23675997
 C                -11.87339494   -4.22585881   -3.93391229
 H                 -9.29901528   -4.76485899    2.87189443
 H                -11.09407380   -4.95443410    1.27059649
 C                 -9.26239011   -3.36695114   -4.84757250
 C                -11.67390425   -3.93735321   -5.24315969
 H                 -8.29786760   -3.04966058   -5.18509734
 H                -12.48134148   -4.02693689   -5.93952157
 C                -10.28549543   -3.48061857   -5.72903718
 H                -10.12872164   -3.25302660   -6.76273148
 H                -12.83815586   -4.54309838   -3.59702149
 H                -11.90398532   -4.74294827   -1.10363645

 1 2 1.0 4 1.0 14 2.0
 2 3 2.0 29 1.0
 3 5 1.0 30 1.0
 4 6 1.0 8 2.0
 5 6 1.0 11 2.0
 6 7 2.0
 7 10 1.0 12 1.0
 8 9 1.0 15 1.0
 9 10 2.0 27 1.0
 10 26 1.0
 11 13 1.0 38 1.0
 12 13 2.0 31 1.0
 13 28 1.0
 14 16 1.0 17 1.0
 15 16 2.0 18 1.0
 16 19 1.0
 17
 18 20 1.0 22 2.0
 19 21 1.0 23 2.0
 20
 21
 22 23 1.0 24 1.0
 23 25 1.0
 24
 25
 26
 27
 28 32 2.0 37 1.0
 29
 30
 31 33 1.0 35 2.0
 32 34 1.0 35 1.0
 33
 34
 35 36 1.0
 36
 37
 38
