# Supplementary material for: Topological regions and experimental carcinogenicity data of polycyclic aromatic hydrocarbons: a comprehensive resource for prediction models
Source: BMC Res Notes. 2026 Apr 3;19:213. doi: 10.1186/s13104-026-07791-w (PMC13173849; doi:10.1186/s13104-026-07791-w)
Supplement: Supplementary file 1 — Supplementary Material 1. [file 13104_2026_7791_MOESM1_ESM.gz › pah_0042_02500.gjf]

%chk=C:\Users\Meressa AW\Documents\mer-library1\project\calculations\Gaussian_input_PAHs\pah_0042_02500.chk
# hf/3-21g geom=connectivity

Title Card Required

0 1
 C                 -7.69844330   -4.09804573    1.41485666
 C                 -9.10737258   -4.58656518    1.82729087
 C                -10.11930916   -4.70918758    0.91101733
 C                 -7.41111302   -3.73930479   -0.04572941
 C                 -9.90378408   -4.36528261   -0.58200418
 C                 -8.53530784   -3.87553170   -1.06364956
 C                 -8.32474575   -3.56966771   -2.36226433
 C                 -6.18861413   -3.31081704   -0.42806988
 C                 -5.93182465   -2.95758574   -1.90668909
 C                 -6.93498643   -3.07914653   -2.81501808
 C                -10.91998078   -4.49445542   -1.47007842
 C                 -9.47549184   -3.71470098   -3.37452500
 C                -10.69156039   -4.14812440   -2.95598109
 C                 -6.71309400   -3.98467716    2.33911394
 C                 -5.06644801   -3.18042502    0.61771406
 C                 -5.31267393   -3.49633048    1.91441531
 H                 -6.90643172   -4.23354594    3.36165238
 C                 -3.66837230   -2.69310185    0.19483870
 C                 -4.19207909   -3.36687967    2.96276041
 H                 -3.47492280   -2.44419987   -0.82767052
 H                 -4.38493135   -3.61562849    3.98541971
 C                 -2.68299093   -2.57957767    1.11829737
 C                 -2.96151230   -2.93787575    2.59016964
 H                 -1.71132644   -2.24097197    0.82484497
 H                 -2.18318293   -2.84807202    3.31889365
 H                 -6.76086923   -2.83501475   -3.84214167
 H                 -4.96587968   -2.61750163   -2.21683927
 C                -11.84457010   -4.29417754   -3.96630522
 C                 -9.24852244   -3.36929287   -4.85779884
 C                -11.64442828   -3.99003646   -5.27191019
 H                 -8.28950313   -3.02763089   -5.18711488
 H                -12.44582707   -4.09165665   -5.97357486
 C                -10.26395665   -3.49821297   -5.74600661
 H                -10.10664298   -3.25828790   -6.77682588
 H                -12.80380943   -4.63579331   -3.63758255
 H                -11.87904037   -4.83611338   -1.14087554
 C                 -9.36886570   -4.94077700    3.30385744
 C                -11.50648859   -5.19980655    1.36831346
 H                -12.29881514   -5.29673650    0.65576647
 H                 -8.58123212   -4.84625413    4.02190950
 C                -10.59142534   -5.37126862    3.69675886
 C                -11.72720547   -5.50889763    2.66834938
 H                -12.69247928   -5.84914217    2.98040730
 H                -10.76746538   -5.61587404    4.72344192

 1 2 1.0 4 1.0 14 2.0
 2 3 2.0 37 1.0
 3 5 1.0 38 1.0
 4 6 1.0 8 2.0
 5 6 1.0 11 2.0
 6 7 2.0
 7 10 1.0 12 1.0
 8 9 1.0 15 1.0
 9 10 2.0 27 1.0
 10 26 1.0
 11 13 1.0 36 1.0
 12 13 2.0 29 1.0
 13 28 1.0
 14 16 1.0 17 1.0
 15 16 2.0 18 1.0
 16 19 1.0
 17
 18 20 1.0 22 2.0
 19 21 1.0 23 2.0
 20
 21
 22 23 1.0 24 1.0
 23 25 1.0
 24
 25
 26
 27
 28 30 2.0 35 1.0
 29 31 1.0 33 2.0
 30 32 1.0 33 1.0
 31
 32
 33 34 1.0
 34
 35
 36
 37 40 1.0 41 2.0
 38 39 1.0 42 2.0
 39
 40
 41 42 1.0 44 1.0
 42 43 1.0
 43
 44
