# Supplementary material for: Topological regions and experimental carcinogenicity data of polycyclic aromatic hydrocarbons: a comprehensive resource for prediction models
Source: BMC Res Notes. 2026 Apr 3;19:213. doi: 10.1186/s13104-026-07791-w (PMC13173849; doi:10.1186/s13104-026-07791-w)
Supplement: Supplementary file 1 — Supplementary Material 1. [file 13104_2026_7791_MOESM1_ESM.gz › pah_0043_02500.gjf]

%chk=C:\Users\Meressa AW\Documents\mer-library1\project\calculations\Gaussian_input_PAHs\pah_0043_02500.chk
# hf/3-21g geom=connectivity

Title Card Required

0 1
 C                 -7.72387259   -4.12807405    1.53441178
 C                 -9.15970567   -4.60878110    1.86397061
 C                -10.12630223   -4.70480364    0.87718474
 C                 -7.41399045   -3.76672399    0.09523350
 C                 -9.83277084   -4.33882597   -0.61188139
 C                 -8.44131769   -3.85988800   -1.00077197
 C                 -8.10851747   -3.52076909   -2.28637606
 C                 -6.22885303   -3.36344453   -0.21129762
 C                 -5.78505374   -2.97886829   -1.56642319
 C                 -6.65015999   -3.03420221   -2.61215118
 C                -10.78487921   -4.43542524   -1.57314451
 C                 -9.19155408   -3.63177393   -3.37387949
 C                -10.44318972   -4.05989558   -3.03835702
 C                 -6.71594192   -4.01217253    2.47965989
 C                 -5.11203670   -3.21626338    0.73643950
 C                 -5.28702825   -3.51409670    2.04717469
 H                 -6.90949119   -4.26113530    3.50213542
 C                 -3.90174930   -2.70677653   -0.09515822
 H                 -6.35477866   -2.76136009   -3.60371916
 H                -11.76945452   -4.76998083   -1.32098570
 C                 -4.29222779   -2.56907447   -1.43108413
 H                -11.19660526   -4.13724489   -3.79418912
 H                 -8.96456863   -3.37473265   -4.38744123
 H                -11.10652251   -5.04083691    1.14392403
 H                 -9.40840489   -4.87093830    2.87110632
 H                 -4.49067167   -3.41516578    2.75493797
 H                 -2.92690523   -2.49543673    0.29202971
 H                 -3.66445254   -2.23544325   -2.23076433

 1 2 1.0 4 1.0 14 2.0
 2 3 2.0 25 1.0
 3 5 1.0 24 1.0
 4 6 1.0 8 2.0
 5 6 1.0 11 2.0
 6 7 2.0
 7 10 1.0 12 1.0
 8 9 1.0 15 1.0
 9 10 2.0 21 1.0
 10 19 1.0
 11 13 1.0 20 1.0
 12 13 2.0 23 1.0
 13 22 1.0
 14 16 1.0 17 1.0
 15 16 2.0 18 1.0
 16 26 1.0
 17
 18 21 2.0 27 1.0
 19
 20
 21 28 1.0
 22
 23
 24
 25
 26
 27
 28
