# Supplementary material for: Topological regions and experimental carcinogenicity data of polycyclic aromatic hydrocarbons: a comprehensive resource for prediction models
Source: BMC Res Notes. 2026 Apr 3;19:213. doi: 10.1186/s13104-026-07791-w (PMC13173849; doi:10.1186/s13104-026-07791-w)
Supplement: Supplementary file 1 — Supplementary Material 1. [file 13104_2026_7791_MOESM1_ESM.gz › pah_0044_02500.gjf]

%chk=C:\Users\Meressa AW\Documents\mer-library1\project\calculations\Gaussian_input_PAHs\pah_0044_02500.chk
# hf/3-21g geom=connectivity

Title Card Required

0 1
 C                 -7.71526110   -4.02932251    1.42624380
 C                 -9.13695189   -4.47220712    1.84530577
 C                -10.14631347   -4.60017950    0.93023010
 C                 -7.41440737   -3.72320027   -0.04369137
 C                 -9.91931467   -4.30876185   -0.57193005
 C                 -8.53791024   -3.86564044   -1.06226253
 C                 -8.31544981   -3.60551664   -2.36875097
 C                 -6.18103664   -3.33491182   -0.43368175
 C                 -5.91074180   -3.03416567   -1.92152452
 C                 -6.91302017   -3.16123575   -2.83019846
 C                -10.93493508   -4.44257167   -1.45985908
 C                 -9.46546683   -3.75595954   -3.38116700
 C                -10.69285573   -4.14824504   -2.95481530
 C                 -6.73137603   -3.90963621    2.35110244
 C                 -5.06000687   -3.19738543    0.61256735
 C                 -5.31844731   -3.46688460    1.91776333
 H                 -6.72939426   -2.95343595   -3.86363968
 H                 -4.93609759   -2.72607677   -2.23783118
 C                -11.84500083   -4.29954094   -3.96535154
 C                 -9.22498733   -3.46246378   -4.87346577
 C                -11.63290637   -4.04108860   -5.27888834
 H                 -8.25713641   -3.15323837   -5.20894194
 C                -10.23970576   -3.59596593   -5.76181745
 H                -10.07298026   -3.39210252   -6.79890101
 H                 -4.08011457   -2.89030685    0.31187841
 H                 -4.54114228   -3.37209693    2.64694930
 H                 -6.93440733   -4.12189652    3.37999692
 H                 -9.33581645   -4.68351286    2.87521002
 H                -11.11564043   -4.90916962    1.26163670
 H                -11.90279972   -4.75179068   -1.12441659
 C                -12.78547882   -4.19256630   -6.28895334
 H                -12.38898913   -4.46787419   -7.24388868
 H                -13.45916379   -4.95169296   -5.95016836
 H                -13.30909685   -3.26337925   -6.37460139
 H                -12.81308444   -4.60872735   -3.63051146

 1 2 1.0 4 1.0 14 2.0
 2 3 2.0 28 1.0
 3 5 1.0 29 1.0
 4 6 1.0 8 2.0
 5 6 1.0 11 2.0
 6 7 2.0
 7 10 1.0 12 1.0
 8 9 1.0 15 1.0
 9 10 2.0 18 1.0
 10 17 1.0
 11 13 1.0 30 1.0
 12 13 2.0 20 1.0
 13 19 1.0
 14 16 1.0 27 1.0
 15 16 2.0 25 1.0
 16 26 1.0
 17
 18
 19 21 2.0 35 1.0
 20 22 1.0 23 2.0
 21 23 1.0 31 1.0
 22
 23 24 1.0
 24
 25
 26
 27
 28
 29
 30
 31 32 1.0 33 1.0 34 1.0
 32
 33
 34
 35
