# Supplementary material for: Topological regions and experimental carcinogenicity data of polycyclic aromatic hydrocarbons: a comprehensive resource for prediction models
Source: BMC Res Notes. 2026 Apr 3;19:213. doi: 10.1186/s13104-026-07791-w (PMC13173849; doi:10.1186/s13104-026-07791-w)
Supplement: Supplementary file 1 — Supplementary Material 1. [file 13104_2026_7791_MOESM1_ESM.gz › pah_0045_02500.gjf]

%chk=C:\Users\Meressa AW\Documents\mer-library1\project\calculations\Gaussian_input_PAHs\pah_0045_02500.chk
# hf/3-21g geom=connectivity

Title Card Required

0 1
 C                 -7.80748366   -3.98467698    1.37363387
 C                 -9.22465457   -4.39637631    1.81616081
 C                -10.24452392   -4.53853432    0.92585799
 C                 -7.50209869   -3.74183406    0.06950625
 C                 -9.99334748   -4.28525691   -0.56669677
 C                 -8.58914116   -3.87732215   -1.00517530
 C                 -8.32039005   -3.64336934   -2.31164883
 C                -10.98472956   -4.41738266   -1.47968009
 C                 -9.44135587   -3.79088575   -3.35871310
 C                -10.68956545   -4.15350065   -2.96894618
 C                 -6.72558128   -3.85124072    2.45427553
 C                -11.81005177   -4.30103698   -4.01490825
 C                 -9.14593084   -3.52708976   -4.84680884
 C                -11.54931346   -4.06870492   -5.32444047
 C                -10.13258634   -3.65713394   -5.76682880
 H                 -9.92726125   -3.47382279   -6.80082040
 H                -12.32791606   -4.17123686   -6.05119021
 H                 -8.16180227   -3.24115222   -5.15442982
 H                -12.79436716   -4.58694853   -3.70786136
 H                -11.21768622   -4.82580483    1.26546186
 C                 -9.46811596   -4.64796730    3.31066170
 C                 -7.02558637   -4.09287109    3.75946102
 H                -10.44106600   -4.93525461    3.65085903
 C                 -8.45200693   -4.50725485    4.20487639
 H                 -6.25723628   -3.99437069    4.49759096
 H                 -8.64224205   -4.68722707    5.24233511
 H                 -7.33497041   -3.35761656   -2.61528260
 H                 -6.50782021   -3.45754109   -0.20524424
 H                -11.96774048   -4.70347700   -1.16865024
 H                 -5.73112660   -3.56698053    2.18012951

 1 2 1.0 4 2.0 11 1.0
 2 3 2.0 21 1.0
 3 5 1.0 20 1.0
 4 6 1.0 28 1.0
 5 6 1.0 8 2.0
 6 7 2.0
 7 9 1.0 27 1.0
 8 10 1.0 29 1.0
 9 10 2.0 13 1.0
 10 12 1.0
 11 22 2.0 30 1.0
 12 14 2.0 19 1.0
 13 15 2.0 18 1.0
 14 15 1.0 17 1.0
 15 16 1.0
 16
 17
 18
 19
 20
 21 23 1.0 24 2.0
 22 24 1.0 25 1.0
 23
 24 26 1.0
 25
 26
 27
 28
 29
 30
