# Supplementary material for: Topological regions and experimental carcinogenicity data of polycyclic aromatic hydrocarbons: a comprehensive resource for prediction models
Source: BMC Res Notes. 2026 Apr 3;19:213. doi: 10.1186/s13104-026-07791-w (PMC13173849; doi:10.1186/s13104-026-07791-w)
Supplement: Supplementary file 1 — Supplementary Material 1. [file 13104_2026_7791_MOESM1_ESM.gz › pah_0046_02500.gjf]

%chk=C:\Users\Meressa AW\Documents\mer-library1\project\calculations\Gaussian_input_PAHs\pah_0046_02500.chk
# hf/3-21g geom=connectivity

Title Card Required

0 1
 C                 -7.78120476   -4.07479424    1.37918883
 C                 -9.21810858   -4.38243796    1.84530015
 C                -10.25753421   -4.46306315    0.97017672
 C                 -7.47785792   -3.86792736    0.06848904
 C                -10.00978058   -4.24399164   -0.52842746
 C                 -8.58673091   -3.93931243   -0.99004461
 C                 -8.32061474   -3.73878641   -2.30260584
 C                -11.02043827   -4.31682672   -1.42682138
 C                 -9.46351861   -3.81945103   -3.33310119
 C                -10.72833128   -4.09025074   -2.92281388
 C                 -6.67827606   -4.00533258    2.44522737
 C                -11.87072948   -4.17094697   -3.95223661
 C                 -9.17116809   -3.59296376   -4.82793611
 C                -11.61268688   -3.97150033   -5.26770963
 C                -10.17711134   -3.66413817   -5.73338992
 H                 -9.97391928   -3.50675504   -6.77206385
 H                 -8.17394678   -3.37941632   -5.15173718
 C                 -9.45653280   -4.60016223    3.34645463
 C                 -6.98250315   -4.21222158    3.75483528
 C                 -8.41706443   -4.51936576    4.22018658
 H                 -7.32207623   -3.52546714   -2.62247413
 H                 -6.47020518   -3.65636545   -0.22267667
 H                -12.01652231   -4.53056414   -1.09966256
 C                 -5.87886377   -4.14246858    4.81950361
 H                -11.24350983   -4.67833949    1.32571601
 C                 -8.65689295   -4.73725463    5.72065677
 H                -12.86814385   -4.38445732   -3.62900615
 H                -12.40651663   -4.02758548   -5.98296397
 C                 -6.17634339   -4.34841739    6.13125006
 C                 -7.62154580   -4.65784236    6.60005304
 H                 -5.39275349   -4.29546729    6.85794340
 H                 -7.80957195   -4.81292248    7.64192457
 H                 -5.66952375   -3.79400397    2.15772247
 H                 -4.87106739   -3.93093345    4.52881592
 H                 -9.64269419   -4.95255660    6.07666382
 H                -10.44116900   -4.81562173    3.70557684

 1 2 1.0 4 2.0 11 1.0
 2 3 2.0 18 1.0
 3 5 1.0 25 1.0
 4 6 1.0 22 1.0
 5 6 1.0 8 2.0
 6 7 2.0
 7 9 1.0 21 1.0
 8 10 1.0 23 1.0
 9 10 2.0 13 1.0
 10 12 1.0
 11 19 2.0 33 1.0
 12 14 2.0 27 1.0
 13 15 2.0 17 1.0
 14 15 1.0 28 1.0
 15 16 1.0
 16
 17
 18 20 2.0 36 1.0
 19 20 1.0 24 1.0
 20 26 1.0
 21
 22
 23
 24 29 2.0 34 1.0
 25
 26 30 2.0 35 1.0
 27
 28
 29 30 1.0 31 1.0
 30 32 1.0
 31
 32
 33
 34
 35
 36
