# Supplementary material for: Topological regions and experimental carcinogenicity data of polycyclic aromatic hydrocarbons: a comprehensive resource for prediction models
Source: BMC Res Notes. 2026 Apr 3;19:213. doi: 10.1186/s13104-026-07791-w (PMC13173849; doi:10.1186/s13104-026-07791-w)
Supplement: Supplementary file 1 — Supplementary Material 1. [file 13104_2026_7791_MOESM1_ESM.gz › pah_0047_02500.gjf]

%chk=C:\Users\Meressa AW\Documents\mer-library1\project\calculations\Gaussian_input_PAHs\pah_0047_02500.chk
# hf/3-21g geom=connectivity

Title Card Required

0 1
 C                -10.24548910   -4.08136423   -0.51150617
 C                 -8.81728873   -3.57019778   -0.89156519
 C                 -8.47960201   -3.33500955   -2.21545971
 C                -11.10846327   -4.27493780   -1.52632457
 C                 -9.53461523   -3.58432774   -3.31935148
 C                -10.70523150   -4.01054960   -2.92963183
 C                -11.85709368   -4.31233231   -3.81559568
 C                 -9.33962557   -3.37844649   -4.84020381
 C                -11.76190896   -4.15702712   -5.14952963
 C                -10.38955528   -3.64867475   -5.70010206
 H                 -7.50112352   -2.98527731   -2.47073833
 H                -12.58402036   -4.37071623   -5.80019834
 C                -12.57978300   -4.75969196   -1.58643357
 C                -13.00404818   -4.78088258   -2.88383410
 H                -10.52300923   -4.26801415    0.50488174
 H                 -8.09343544   -3.40025378   -0.12211376
 C                -13.50418890   -5.17389840   -0.44066328
 C                -14.42268696   -5.21976681   -3.24950989
 H                -13.16652525   -5.15541546    0.57449270
 H                -14.75005040   -5.23449447   -4.26809533
 C                -14.77388296   -5.56808751   -0.75300284
 C                -15.25883918   -5.59230667   -2.23604050
 H                -15.44340539   -5.86352261    0.02761087
 H                -16.25728582   -5.90416893   -2.46130982
 C                -10.19854759   -3.44477450   -7.21391793
 C                 -7.99581642   -2.87892304   -5.39818287
 H                 -7.18393474   -2.66995697   -4.73329092
 C                 -9.00937282   -3.00381864   -7.69594692
 C                 -7.84194099   -2.70390273   -6.73384728
 H                -11.00452114   -3.65103186   -7.88679573
 H                 -8.88088721   -2.86345078   -8.74888965
 H                 -6.90722943   -2.35646723   -7.12179428

 1 2 1.0 4 2.0 15 1.0
 2 3 2.0 16 1.0
 3 5 1.0 11 1.0
 4 6 1.0 13 1.0
 5 6 2.0 8 1.0
 6 7 1.0
 7 9 2.0 14 1.0
 8 10 2.0 26 1.0
 9 10 1.0 12 1.0
 10 25 1.0
 11
 12
 13 14 2.0 17 1.0
 14 18 1.0
 15
 16
 17 19 1.0 21 2.0
 18 20 1.0 22 2.0
 19
 20
 21 22 1.0 23 1.0
 22 24 1.0
 23
 24
 25 28 2.0 30 1.0
 26 27 1.0 29 2.0
 27
 28 29 1.0 31 1.0
 29 32 1.0
 30
 31
 32
