# Supplementary material for: Topological regions and experimental carcinogenicity data of polycyclic aromatic hydrocarbons: a comprehensive resource for prediction models
Source: BMC Res Notes. 2026 Apr 3;19:213. doi: 10.1186/s13104-026-07791-w (PMC13173849; doi:10.1186/s13104-026-07791-w)
Supplement: Supplementary file 1 — Supplementary Material 1. [file 13104_2026_7791_MOESM1_ESM.gz › pah_0048_02500.gjf]

%chk=C:\Users\Meressa AW\Documents\mer-library1\project\calculations\Gaussian_input_PAHs\pah_0048_02500.chk
# hf/3-21g geom=connectivity

Title Card Required

0 1
 C                -10.19704048   -4.15619191   -0.53046311
 C                 -8.76167002   -3.68123977   -0.93120830
 C                 -8.43378470   -3.46149031   -2.25785974
 C                -11.07649879   -4.33465992   -1.53424447
 C                 -9.50519762   -3.69069679   -3.34989741
 C                -10.68264844   -4.08732597   -2.94319510
 C                -11.85139228   -4.36620289   -3.81419801
 C                 -9.32278514   -3.49747733   -4.87578441
 C                -11.75721735   -4.21731179   -5.14747982
 C                -10.39739421   -3.75062630   -5.71288314
 C                -12.56024987   -4.78454756   -1.57597980
 C                -12.99952787   -4.80238738   -2.86892021
 H                -10.46656428   -4.33054125    0.49025195
 C                -13.48182159   -5.17061065   -0.41817612
 C                -14.43206604   -5.20903080   -3.21694985
 H                -14.77082289   -5.22118553   -4.23183708
 C                -14.76395044   -5.53589970   -0.71478065
 C                -15.26564233   -5.55618598   -2.19238683
 H                -16.27367044   -5.84522855   -2.40506902
 H                 -8.38444382   -3.17454020   -5.27594334
 C                -12.91501606   -4.48437142   -6.11250998
 C                -10.28478766   -3.57928142   -7.23287008
 C                 -7.69757987   -3.45399272    0.15774256
 C                 -7.01718241   -2.99446472   -2.63434845
 H                -15.43177682   -5.81119512    0.07459908
 H                -13.13283294   -5.15501615    0.59319115
 H                 -7.94128521   -3.62113610    1.18612517
 H                 -6.76378737   -2.82461061   -3.65994123
 H                 -9.36155417   -3.25782603   -7.66784862
 H                -13.86417495   -4.80816892   -5.73947837
 C                -12.72738586   -4.30650564   -7.45021648
 C                -11.36203157   -3.83673804   -8.03110275
 C                 -6.45103712   -3.04200945   -0.18488344
 C                 -6.09030307   -2.79844744   -1.66442940
 H                 -5.71452291   -2.88530260    0.57530717
 H                 -5.10503899   -2.47361489   -1.92641890
 H                -11.26457514   -3.71162434   -9.08928458
 H                -13.54068923   -4.49487562   -8.11951042

 1 2 1.0 4 2.0 13 1.0
 2 3 2.0 23 1.0
 3 5 1.0 24 1.0
 4 6 1.0 11 1.0
 5 6 2.0 8 1.0
 6 7 1.0
 7 9 2.0 12 1.0
 8 10 2.0 20 1.0
 9 10 1.0 21 1.0
 10 22 1.0
 11 12 2.0 14 1.0
 12 15 1.0
 13
 14 17 2.0 26 1.0
 15 16 1.0 18 2.0
 16
 17 18 1.0 25 1.0
 18 19 1.0
 19
 20
 21 30 1.0 31 2.0
 22 29 1.0 32 2.0
 23 27 1.0 33 2.0
 24 28 1.0 34 2.0
 25
 26
 27
 28
 29
 30
 31 32 1.0 38 1.0
 32 37 1.0
 33 34 1.0 35 1.0
 34 36 1.0
 35
 36
 37
 38
