# Supplementary material for: Topological regions and experimental carcinogenicity data of polycyclic aromatic hydrocarbons: a comprehensive resource for prediction models
Source: BMC Res Notes. 2026 Apr 3;19:213. doi: 10.1186/s13104-026-07791-w (PMC13173849; doi:10.1186/s13104-026-07791-w)
Supplement: Supplementary file 1 — Supplementary Material 1. [file 13104_2026_7791_MOESM1_ESM.gz › pah_0049_02500.gjf]

%chk=C:\Users\Meressa AW\Documents\mer-library1\project\calculations\Gaussian_input_PAHs\pah_0049_02500.chk
# hf/3-21g geom=connectivity

Title Card Required

0 1
 C                -10.70296034   -4.08702774   -2.77506257
 C                -11.92995209   -4.12790864   -3.69422579
 C                -11.82320786   -3.93083408   -5.03076394
 C                -10.46957292   -3.65614216   -5.69729061
 C                -13.06924426   -3.97955759   -5.91142988
 C                -10.40214670   -3.46300132   -7.04407490
 H                 -9.45136906   -3.27223610   -7.49632535
 C                -12.90582656   -3.75140383   -7.41917043
 C                -11.67003364   -3.51257517   -7.94018335
 C                -10.85003650   -4.28990777   -1.43607562
 C                -14.28211482   -4.21988273   -5.35667234
 C                -15.55766579   -4.27685462   -6.20623986
 C                -14.40236096   -4.44188322   -3.85107954
 C                -13.29623475   -4.39863186   -3.06929876
 C                -12.24027808   -4.56537608   -0.80018978
 C                -13.37431938   -4.61634693   -1.55320377
 H                -14.31838850   -4.80804417   -1.08749386
 H                -12.30890692   -4.71904284    0.25649210
 C                -15.79277097   -4.71091304   -3.26250161
 H                -15.90754080   -4.87018011   -2.21066426
 H                 -9.73258128   -3.89938242   -3.18500622
 H                 -9.98568978   -4.25871408   -0.80612985
 H                 -9.57922370   -3.61624929   -5.10518686
 H                -11.57012083   -3.35507485   -8.99380141
 H                -13.76143599   -3.77977989   -8.06106399
 H                -15.50394577   -4.12505092   -7.26405352
 C                -16.75913430   -4.52095873   -5.61246852
 C                -16.88148847   -4.74685613   -4.08047473
 H                -17.64128418   -4.55804901   -6.21689877
 H                -17.84574847   -4.93554620   -3.65680184

 1 2 1.0 10 2.0 21 1.0
 2 3 2.0 14 1.0
 3 4 1.0 5 1.0
 4 6 2.0 23 1.0
 5 8 1.0 11 2.0
 6 7 1.0 9 1.0
 7
 8 9 2.0 25 1.0
 9 24 1.0
 10 15 1.0 22 1.0
 11 12 1.0 13 1.0
 12 26 1.0 27 2.0
 13 14 2.0 19 1.0
 14 16 1.0
 15 16 2.0 18 1.0
 16 17 1.0
 17
 18
 19 20 1.0 28 2.0
 20
 21
 22
 23
 24
 25
 26
 27 28 1.0 29 1.0
 28 30 1.0
 29
 30
