# Supplementary material for: Topological regions and experimental carcinogenicity data of polycyclic aromatic hydrocarbons: a comprehensive resource for prediction models
Source: BMC Res Notes. 2026 Apr 3;19:213. doi: 10.1186/s13104-026-07791-w (PMC13173849; doi:10.1186/s13104-026-07791-w)
Supplement: Supplementary file 1 — Supplementary Material 1. [file 13104_2026_7791_MOESM1_ESM.gz › pah_0050_02500.gjf]

%chk=C:\Users\Meressa AW\Documents\mer-library1\project\calculations\Gaussian_input_PAHs\pah_0050_02500.chk
# hf/3-21g geom=connectivity

Title Card Required

0 1
 C                -10.65425012   -4.59968243   -3.01378952
 C                -11.79872317   -4.53091213   -4.03234049
 C                -11.99739945   -3.43555422   -4.80506986
 C                -11.07394187   -2.21400010   -4.72268464
 C                -13.15958145   -3.39954592   -5.79402798
 C                -11.29849021   -1.13913118   -5.52879636
 C                -13.37229862   -2.12558219   -6.62078280
 C                -12.53856966   -1.06152523   -6.45267550
 C                -10.48593934   -5.71880062   -2.25554727
 C                -13.97615236   -4.47371017   -5.91962660
 C                -15.14332680   -4.48464786   -6.91440205
 C                -13.74601260   -5.71204028   -5.05692765
 C                -12.72506020   -5.73703671   -4.16590110
 C                -11.42880947   -6.94587127   -2.39101907
 C                -12.46587399   -6.95761056   -3.27424046
 H                -11.25929909   -7.80399164   -1.77474343
 C                -14.69293035   -6.90619665   -5.22831623
 H                -14.55588128   -7.78762815   -4.63738810
 H                 -9.98882607   -3.76968076   -2.89886315
 H                -15.32912416   -3.63060714   -7.53164898
 C                -15.94320547   -5.58306078   -7.01119332
 C                -15.70874417   -6.84332150   -6.13379381
 H                -16.75386560   -5.57760821   -7.70954883
 H                -16.36198437   -7.68365025   -6.24345160
 H                 -9.68361424   -5.75351873   -1.54846235
 H                -13.09882107   -7.81735253   -3.34580681
 C                -10.27842100    0.01068074   -5.53606014
 C                -12.85641077    0.25429266   -7.18086624
 H                 -9.50100332   -0.24240472   -6.22632784
 H                -13.54901434    0.80517335   -6.57942569
 C                -10.91950543    1.33679112   -5.99920372
 C                -11.59139153    1.11891236   -7.37117936
 H                -10.14405269    2.06949345   -6.08118150
 H                -10.24975737   -2.20983680   -4.04033386
 H                -14.17926783   -2.06929999   -7.32116342
 H                 -9.86644077    0.13462709   -4.55636141
 H                -11.65535413    1.67414350   -5.29947516
 H                -10.89494506    0.64321273   -8.02964133
 H                -11.89073689    2.05789551   -7.78783630
 H                -13.29319215    0.04326565   -8.13459032

 1 2 1.0 9 2.0 19 1.0
 2 3 2.0 13 1.0
 3 4 1.0 5 1.0
 4 6 2.0 34 1.0
 5 7 1.0 10 2.0
 6 8 1.0 27 1.0
 7 8 2.0 35 1.0
 8 28 1.0
 9 14 1.0 25 1.0
 10 11 1.0 12 1.0
 11 20 1.0 21 2.0
 12 13 2.0 17 1.0
 13 15 1.0
 14 15 2.0 16 1.0
 15 26 1.0
 16
 17 18 1.0 22 2.0
 18
 19
 20
 21 22 1.0 23 1.0
 22 24 1.0
 23
 24
 25
 26
 27 29 1.0 31 1.0 36 1.0
 28 30 1.0 32 1.0 40 1.0
 29
 30
 31 33 1.0 32 1.0 37 1.0
 32 38 1.0 39 1.0
 33
 34
 35
 36
 37
 38
 39
 40
