# Supplementary material for: Topological regions and experimental carcinogenicity data of polycyclic aromatic hydrocarbons: a comprehensive resource for prediction models
Source: BMC Res Notes. 2026 Apr 3;19:213. doi: 10.1186/s13104-026-07791-w (PMC13173849; doi:10.1186/s13104-026-07791-w)
Supplement: Supplementary file 1 — Supplementary Material 1. [file 13104_2026_7791_MOESM1_ESM.gz › pah_0051_02500.gjf]

%chk=C:\Users\Meressa AW\Documents\mer-library1\project\calculations\Gaussian_input_PAHs\pah_0051_02500.chk
# hf/3-21g geom=connectivity

Title Card Required

0 1
 C                -10.56371368   -4.45316052   -0.49692516
 C                -11.12460864   -4.60492851   -1.73452144
 C                -12.59663659   -5.00275423   -1.88067857
 C                -13.15839951   -5.15475937   -3.10499582
 C                -13.41602758   -5.22399349   -0.61718858
 C                -14.64153043   -5.55558262   -3.21671079
 H                -15.09330541   -5.67782114   -4.17892548
 C                -14.72123513   -5.57673313   -0.70331343
 C                -15.37426066   -5.75342412   -2.08999032
 C                -12.72137129   -5.03606023    0.73863220
 C                -11.40491852   -4.68029226    0.79055448
 H                -16.40471381   -6.03190697   -2.16424395
 H                -15.29618384   -5.73197174    0.18563817
 H                -13.27048336   -5.18431674    1.64494116
 H                -10.93817310   -4.55401316    1.74507127
 C                -12.30451865   -4.92420504   -4.36901118
 C                -10.83487223   -4.52702091   -4.21388844
 C                -10.28839620   -4.37914732   -2.99256419
 C                 -9.99569207   -4.30043467   -5.46317074
 C                 -8.82725412   -3.98426342   -2.84473856
 C                -12.83964294   -5.06901081   -5.61250664
 H                -13.86824511   -5.34699576   -5.71049610
 C                 -8.06293870   -3.77788586   -3.94796582
 C                 -8.68906587   -3.94731163   -5.35099955
 C                -11.98837368   -4.83916124   -6.89369401
 C                -10.67220568   -4.48346928   -6.82828964
 H                -12.44694718   -4.96323223   -7.85245192
 H                -10.11283497   -4.33244189   -7.72784238
 H                 -8.09710757   -3.78747272   -6.22789002
 H                 -7.03462551   -3.49997374   -3.84678862
 C                 -9.06867058   -4.04911396   -0.34391199
 C                 -8.26378077   -3.83176676   -1.42567700
 H                 -8.65900733   -3.93825419    0.63832328
 H                 -7.23998686   -3.55507388   -1.28359574

 1 2 2.0 11 1.0 31 1.0
 2 3 1.0 18 1.0
 3 4 2.0 5 1.0
 4 6 1.0 16 1.0
 5 8 2.0 10 1.0
 6 7 1.0 9 2.0
 7
 8 9 1.0 13 1.0
 9 12 1.0
 10 11 2.0 14 1.0
 11 15 1.0
 12
 13
 14
 15
 16 17 1.0 21 2.0
 17 18 2.0 19 1.0
 18 20 1.0
 19 24 2.0 26 1.0
 20 23 2.0 32 1.0
 21 22 1.0 25 1.0
 22
 23 24 1.0 30 1.0
 24 29 1.0
 25 26 2.0 27 1.0
 26 28 1.0
 27
 28
 29
 30
 31 32 2.0 33 1.0
 32 34 1.0
 33
 34
