# Supplementary material for: Topological regions and experimental carcinogenicity data of polycyclic aromatic hydrocarbons: a comprehensive resource for prediction models
Source: BMC Res Notes. 2026 Apr 3;19:213. doi: 10.1186/s13104-026-07791-w (PMC13173849; doi:10.1186/s13104-026-07791-w)
Supplement: Supplementary file 1 — Supplementary Material 1. [file 13104_2026_7791_MOESM1_ESM.gz › pah_0052_02500.gjf]

%chk=C:\Users\Meressa AW\Documents\mer-library1\project\calculations\Gaussian_input_PAHs\pah_0052_02500.chk
# hf/3-21g geom=connectivity

Title Card Required

0 1
 C                -10.57540055   -4.10239251   -0.41098911
 C                -11.10969652   -4.47005841   -1.79781736
 C                -12.50964135   -5.09141792   -1.90341949
 C                -13.03962944   -5.43872988   -3.09972106
 C                -13.30918167   -5.31577114   -0.61720652
 C                -14.42657272   -6.05275749   -3.18826720
 C                -14.55208939   -5.86506499   -0.68659139
 C                -15.14901402   -6.25861692   -2.05847889
 C                -12.69706274   -4.91628029    0.74748323
 C                -11.44724639   -4.36155204    0.84176058
 H                -16.12617510   -6.69075909   -2.11600613
 H                -15.11685464   -6.02488661    0.20805783
 C                -12.25675592   -5.22178403   -4.38731362
 C                -10.86954050   -4.60607680   -4.28267158
 C                -10.35193255   -4.24581187   -2.89697959
 C                -10.11897433   -4.38550308   -5.38727696
 C                 -8.96815515   -3.63007496   -2.77652136
 C                -12.77857790   -5.56595165   -5.58789928
 C                 -8.16518094   -3.40484045   -4.06906175
 C                 -8.70118152   -3.75601332   -5.27809286
 C                -11.93869923   -5.32266895   -6.86044384
 C                -10.69569990   -4.77097152   -6.76668045
 H                -12.33356212   -5.58794632   -7.81888590
 H                -10.11790408   -4.60453713   -7.65175198
 C                 -9.33729366   -3.55050475   -0.29322314
 C                 -8.47899837   -3.29817261   -1.55533848
 H                 -8.95715128   -3.29093235    0.67270331
 H                 -7.50502418   -2.86431009   -1.46568573
 H                 -7.18711707   -2.97339694   -4.02271938
 H                 -8.13149866   -3.59370734   -6.16916986
 H                -13.26438999   -5.07740059    1.64027661
 H                -11.06421391   -4.10085932    1.80624252
 C                -14.19680732   -6.19521197   -5.69264536
 C                -14.96300362   -6.42200911   -4.58184318
 H                -14.58249425   -6.45693629   -6.65578916
 H                -15.93566155   -6.85637593   -4.68265020

 1 2 1.0 10 1.0 25 2.0
 2 3 1.0 15 2.0
 3 4 2.0 5 1.0
 4 6 1.0 13 1.0
 5 7 2.0 9 1.0
 6 8 2.0 34 1.0
 7 8 1.0 12 1.0
 8 11 1.0
 9 10 2.0 31 1.0
 10 32 1.0
 11
 12
 13 14 1.0 18 2.0
 14 15 1.0 16 2.0
 15 17 1.0
 16 20 1.0 22 1.0
 17 19 1.0 26 2.0
 18 21 1.0 33 1.0
 19 20 2.0 29 1.0
 20 30 1.0
 21 22 2.0 23 1.0
 22 24 1.0
 23
 24
 25 26 1.0 27 1.0
 26 28 1.0
 27
 28
 29
 30
 31
 32
 33 34 2.0 35 1.0
 34 36 1.0
 35
 36
