# Supplementary material for: Topological regions and experimental carcinogenicity data of polycyclic aromatic hydrocarbons: a comprehensive resource for prediction models
Source: BMC Res Notes. 2026 Apr 3;19:213. doi: 10.1186/s13104-026-07791-w (PMC13173849; doi:10.1186/s13104-026-07791-w)
Supplement: Supplementary file 1 — Supplementary Material 1. [file 13104_2026_7791_MOESM1_ESM.gz › pah_0053_02500.gjf]

%chk=C:\Users\Meressa AW\Documents\mer-library1\project\calculations\Gaussian_input_PAHs\pah_0053_02500.chk
# hf/3-21g geom=connectivity

Title Card Required

0 1
 C                -10.52039698   -4.32239825   -0.32910362
 C                -11.10157252   -4.48740812   -1.73845769
 C                -12.57693930   -4.85101310   -1.87765967
 C                -13.13118543   -5.00651060   -3.10566086
 C                -13.40568205   -5.03345037   -0.59962677
 C                -12.82007202   -4.87039556    0.62063063
 C                -11.31811838   -4.50027147    0.76012155
 C                -12.26118239   -4.81365257   -4.36409888
 C                -10.95097172   -4.49057457   -4.22953882
 C                -10.33799381   -4.31813912   -2.84274220
 C                -10.04869831   -4.28926082   -5.45362869
 C                 -8.85191608   -3.95252388   -2.74157144
 C                 -8.11339596   -3.78984902   -3.87422191
 C                 -8.73639250   -3.96513612   -5.28589601
 H                 -7.07771005   -3.53481242   -3.78930412
 H                 -8.11894049   -3.82777625   -6.14890544
 H                -10.89926266   -4.38196024    1.73759909
 C                -14.89772104   -5.40050823   -0.69974158
 C                -13.66358773   -5.05648326    1.89683043
 H                -15.35383196   -5.52765006   -1.65927156
 C                -14.97706321   -5.37965599    1.80612845
 C                -15.63300769   -5.56251045    0.42579266
 H                -16.66978605   -5.81758044    0.35557923
 H                -14.16600404   -5.26149849   -3.20069572
 H                -12.68864519   -4.93400453   -5.33759308
 H                -10.45006428   -4.40341236   -6.43890773
 H                 -8.39583274   -3.82538429   -1.78202805
 H                 -9.48899477   -4.06772594   -0.20162229
 C                -13.01060317   -4.87430997    3.27980349
 C                -15.81498693   -5.56432787    3.08504519
 H                -11.97397404   -4.61924044    3.35218853
 H                -16.85164381   -5.81939813    3.01306127
 C                -13.74810062   -5.03685600    4.40498127
 C                -15.23984848   -5.40389953    4.30140276
 H                -13.29376516   -4.91013318    5.36540858
 H                -15.82224569   -5.53226521    5.18979217

 1 2 1.0 7 2.0 28 1.0
 2 3 1.0 10 2.0
 3 4 2.0 5 1.0
 4 8 1.0 24 1.0
 5 6 2.0 18 1.0
 6 7 1.0 19 1.0
 7 17 1.0
 8 9 2.0 25 1.0
 9 10 1.0 11 1.0
 10 12 1.0
 11 14 2.0 26 1.0
 12 13 2.0 27 1.0
 13 14 1.0 15 1.0
 14 16 1.0
 15
 16
 17
 18 20 1.0 22 2.0
 19 21 2.0 29 1.0
 20
 21 22 1.0 30 1.0
 22 23 1.0
 23
 24
 25
 26
 27
 28
 29 31 1.0 33 2.0
 30 32 1.0 34 2.0
 31
 32
 33 34 1.0 35 1.0
 34 36 1.0
 35
 36
