# Supplementary material for: Topological regions and experimental carcinogenicity data of polycyclic aromatic hydrocarbons: a comprehensive resource for prediction models
Source: BMC Res Notes. 2026 Apr 3;19:213. doi: 10.1186/s13104-026-07791-w (PMC13173849; doi:10.1186/s13104-026-07791-w)
Supplement: Supplementary file 1 — Supplementary Material 1. [file 13104_2026_7791_MOESM1_ESM.gz › pah_0054_02500.gjf]

%chk=C:\Users\Meressa AW\Documents\mer-library1\project\calculations\Gaussian_input_PAHs\PAHs_Gxyz\pah_0054_02500.chk
# hf/3-21g geom=connectivity

Title Card Required

0 1
 C                 -7.00587305   -1.17637560    1.50440511
 C                 -6.02703159   -1.42509922    0.60297234
 C                 -4.98208199   -0.33383489    0.29233207
 C                 -5.04485880    0.86964586    0.92052187
 C                 -6.16174605    1.14606210    1.94553634
 C                 -7.07459686    0.17283365    2.20734106
 C                 -3.86568914   -0.60899577   -0.73168469
 C                 -3.99940328    1.95728307    0.60773151
 C                 -3.01755547    1.71214447   -0.29438302
 C                 -2.94668797    0.34818332   -1.00611427
 C                 -8.07105601   -2.22963205    1.84946621
 C                 -8.19597654    0.40221313    3.21335483
 C                 -9.10788694   -0.56579340    3.47691513
 C                 -9.04405520   -1.94412476    2.76389964
 H                 -2.17113447    0.15626133   -1.71786050
 H                 -3.81554547   -1.55626860   -1.22671986
 H                 -5.97850087   -2.37297575    0.10893301
 H                 -8.05000461   -3.18729836    1.37267266
 H                 -9.77912418   -2.68669875    2.99445868
 C                 -1.97151947    2.79749753   -0.60872739
 C                 -4.06800342    3.32326963    1.31862882
 H                 -1.19681725    2.60343718   -1.32082083
 C                 -2.03181396    3.99810394    0.01610186
 C                 -3.14641282    4.27799332    1.04095615
 C                 -5.18227034    3.60577981    2.34447825
 C                 -6.23085244    2.52209682    2.66166039
 C                 -8.26365295    1.74978979    3.91466983
 C                 -7.20610806    2.79145603    3.57013935
 C                 -9.23748611    2.01480725    4.81993003
 C                -10.22300451   -0.28126491    4.50441318
 H                -10.95078129   -1.03422563    4.72416554
 C                -10.28356444    0.92460506    5.13197999
 C                 -3.21263117    5.64368588    1.74980918
 C                 -5.24045980    4.81097082    2.96982449
 C                 -7.27293737    4.14137240    4.27189936
 C                 -9.31189971    3.38919547    5.53950111
 H                 -2.48450642    6.39616285    1.52955304
 H                -10.09316421    3.56649609    6.24878968
 C                 -8.40281447    4.37632781    5.28738187
 C                 -6.35459643    5.09734769    3.99742496
 H                 -8.47695637    5.31420230    5.79708221
 C                 -4.19223042    5.89308306    2.65216885
 H                 -6.40130562    6.04590118    4.49033929
 H                 -1.30472099    4.75201834   -0.20264204
 H                 -4.23733051    6.84223584    3.14407838
 H                -11.05883071    1.11724266    5.84384581

 1 2 2.0 6 1.0 11 1.0
 2 3 1.0 17 1.0
 3 4 2.0 7 1.0
 4 5 1.0 8 1.0
 5 6 2.0 26 1.0
 6 12 1.0
 7 10 2.0 16 1.0
 8 9 2.0 21 1.0
 9 10 1.0 20 1.0
 10 15 1.0
 11 14 2.0 18 1.0
 12 13 2.0 27 1.0
 13 14 1.0 30 1.0
 14 19 1.0
 15
 16
 17
 18
 19
 20 22 1.0 23 2.0
 21 24 2.0 25 1.0
 22
 23 24 1.0 44 1.0
 24 33 1.0
 25 26 1.0 34 2.0
 26 28 2.0
 27 28 1.0 29 2.0
 28 35 1.0
 29 32 1.0 36 1.0
 30 31 1.0 32 2.0
 31
 32 46 1.0
 33 37 1.0 42 2.0
 34 40 1.0 42 1.0
 35 39 1.0 40 2.0
 36 38 1.0 39 2.0
 37
 38
 39 41 1.0
 40 43 1.0
 41
 42 45 1.0
 43
 44
 45
 46
