# Supplementary material for: Topological regions and experimental carcinogenicity data of polycyclic aromatic hydrocarbons: a comprehensive resource for prediction models
Source: BMC Res Notes. 2026 Apr 3;19:213. doi: 10.1186/s13104-026-07791-w (PMC13173849; doi:10.1186/s13104-026-07791-w)
Supplement: Supplementary file 1 — Supplementary Material 1. [file 13104_2026_7791_MOESM1_ESM.gz › pah_0055_02500.gjf]

%chk=C:\Users\Meressa AW\Documents\mer-library1\project\calculations\Gaussian_input_PAHs\pah_0055_02500.chk
# hf/3-21g geom=connectivity

Title Card Required

0 1
 C                -10.50955725   -5.35508979   -0.45600104
 C                -11.23890979   -5.53787412   -1.79982028
 C                -12.59273291   -5.58904458   -1.83530244
 C                -13.40386211   -5.46468642   -0.53193883
 C                -12.75954223   -5.30444090    0.65307232
 C                -11.22120462   -5.24577815    0.69190570
 H                -10.71417011   -5.11874062    1.62554239
 C                -14.94552114   -5.52229625   -0.58032471
 C                -13.56673973   -5.18068905    1.95816535
 H                -15.44593281   -5.64615427   -1.51795328
 C                -14.93942249   -5.24117422    1.90508623
 C                -15.66696503   -5.41644090    0.56258816
 H                -16.73577654   -5.45517242    0.53031094
 H                 -9.44067963   -5.31441932   -0.42867797
 C                -12.82312544   -4.98007296    3.32842247
 C                -15.69747480   -5.11662809    3.22833821
 H                -11.75701054   -4.89484072    3.36058568
 C                -13.55725911   -4.91953189    4.47558500
 C                -15.02605759   -5.06373955    4.36337698
 H                -10.67657424   -5.62447725   -2.70600935
 C                -15.91642849   -5.16695148    5.55089565
 C                -15.45206314   -4.94368489    6.79937333
 C                -13.90838200   -4.69600189    6.98207362
 C                -13.02019230   -4.71327287    5.90887816
 C                -17.28386053   -5.57925911    4.99368860
 C                -17.20885601   -4.99171052    3.55851849
 H                -13.52734981   -4.51311432    7.96506223
 C                -16.40340343   -4.94294901    8.01038577
 H                -16.02342406   -4.28300844    8.76204668
 H                -17.37301147   -4.61175971    7.70204522
 H                -16.47477092   -5.93356759    8.40848314
 H                -11.97158972   -4.58200171    6.07651024
 H                -17.31803902   -6.64837979    4.96699009
 H                -18.13493850   -5.22984031    5.54001524
 H                -17.86982053   -5.49031967    2.88071704
 H                -17.45222808   -3.94977389    3.56469083
 H                -13.09854221   -5.71588351   -2.76963045

 1 2 1.0 6 2.0 14 1.0
 2 3 2.0 20 1.0
 3 4 1.0 37 1.0
 4 5 2.0 8 1.0
 5 6 1.0 9 1.0
 6 7 1.0
 7
 8 10 1.0 12 2.0
 9 11 2.0 15 1.0
 10
 11 12 1.0 16 1.0
 12 13 1.0
 13
 14
 15 17 1.0 18 2.0
 16 19 2.0 26 1.0
 17
 18 19 1.0 24 1.0
 19 21 1.0
 20
 21 22 2.0 25 1.0
 22 23 1.0 28 1.0
 23 24 2.0 27 1.0
 24 32 1.0
 25 26 1.0 33 1.0 34 1.0
 26 35 1.0 36 1.0
 27
 28 29 1.0 30 1.0 31 1.0
 29
 30
 31
 32
 33
 34
 35
 36
 37
