# Supplementary material for: Topological regions and experimental carcinogenicity data of polycyclic aromatic hydrocarbons: a comprehensive resource for prediction models
Source: BMC Res Notes. 2026 Apr 3;19:213. doi: 10.1186/s13104-026-07791-w (PMC13173849; doi:10.1186/s13104-026-07791-w)
Supplement: Supplementary file 1 — Supplementary Material 1. [file 13104_2026_7791_MOESM1_ESM.gz › pah_0056_02500.gjf]

%chk=C:\Users\Meressa AW\Documents\mer-library1\project\calculations\carcino_PAHs\pah_0056_02500.chk
# hf/3-21g geom=connectivity

Title Card Required

0 1
 C                 -7.03581872   -4.20901265    0.27066618
 C                 -5.49753454   -4.19316967    0.16359593
 C                 -4.84078096   -3.00714684    0.13113932
 C                 -5.61643839   -1.69366687    0.19998070
 C                 -6.96621111   -1.70786777    0.29392743
 C                 -7.71553918   -3.03683175    0.33123136
 C                 -3.31128982   -2.94272755    0.02523066
 C                 -4.82788317   -0.37820508    0.15979247
 C                 -3.47018012   -0.40840243    0.06479638
 C                 -2.68649277   -1.73330016   -0.00473214
 C                 -1.15663771   -1.66201144   -0.11058659
 C                 -0.52603454   -0.45458269   -0.14097667
 C                 -1.31629504    0.87812277   -0.07090509
 C                 -2.67341980    0.90242350    0.02398324
 H                 -7.56386816   -5.13926470    0.29702786
 H                 -4.95176963   -5.11224531    0.11521570
 H                 -0.77974018    1.80347649   -0.09791196
 H                 -3.18737970    1.83975770    0.07034931
 H                 -5.34269817    0.55865681    0.20621794
 H                 -2.73796319   -3.84477266   -0.02488120
 C                 -7.77879121   -0.40904790    0.36518139
 C                 -9.24545835   -3.00611813    0.43824477
 C                  1.01052188   -0.40370428   -0.24752390
 C                 -0.33699189   -2.96396516   -0.18236110
 H                  1.51191647    0.54123562   -0.27185602
 H                 -0.83490028   -3.91075334   -0.15829080
 H                 -7.27952012    0.53701973    0.34100652
 H                 -9.79844167   -3.92171114    0.46650908
 C                  1.72923297   -1.55072015   -0.31051965
 C                  1.01288944   -2.91212948   -0.27588245
 C                 -9.13643436   -0.46108075    0.45925360
 C                 -9.89981687   -1.81292792    0.49728302
 H                  2.79589078   -1.50973320   -0.38441962
 H                  1.58114522   -3.81739537   -0.32567226
 H                 -9.69115565    0.45258680    0.50820139
 C                -11.43605595   -1.80426102    0.60449478
 H                -11.72168734   -1.81356623    1.63562431
 H                -11.82134710   -0.92301493    0.13560665
 H                -11.83252031   -2.67018008    0.11674465

 1 2 1.0 6 2.0 15 1.0
 2 3 2.0 16 1.0
 3 4 1.0 7 1.0
 4 5 2.0 8 1.0
 5 6 1.0 21 1.0
 6 22 1.0
 7 10 2.0 20 1.0
 8 9 2.0 19 1.0
 9 10 1.0 14 1.0
 10 11 1.0
 11 12 2.0 24 1.0
 12 13 1.0 23 1.0
 13 14 2.0 17 1.0
 14 18 1.0
 15
 16
 17
 18
 19
 20
 21 27 1.0 31 2.0
 22 28 1.0 32 2.0
 23 25 1.0 29 2.0
 24 26 1.0 30 2.0
 25
 26
 27
 28
 29 30 1.0 33 1.0
 30 34 1.0
 31 32 1.0 35 1.0
 32 36 1.0
 33
 34
 35
 36 37 1.0 38 1.0 39 1.0
 37
 38
 39
