# Supplementary material for: Topological regions and experimental carcinogenicity data of polycyclic aromatic hydrocarbons: a comprehensive resource for prediction models
Source: BMC Res Notes. 2026 Apr 3;19:213. doi: 10.1186/s13104-026-07791-w (PMC13173849; doi:10.1186/s13104-026-07791-w)
Supplement: Supplementary file 1 — Supplementary Material 1. [file 13104_2026_7791_MOESM1_ESM.gz › pah_0057_02500.gjf]

%chk=C:\Users\Meressa AW\Documents\mer-library1\project\calculations\carcino_PAHs\pah_0057_02500.chk
# hf/3-21g geom=connectivity

Title Card Required

0 1
 C                 -7.04571411   -4.21629357    0.26149516
 C                 -5.50587909   -4.20170564    0.17951514
 C                 -4.84879072   -3.01616924    0.13752203
 C                 -5.62562819   -1.70194401    0.17102321
 C                 -6.97676594   -1.71508326    0.24296138
 C                 -7.72645970   -3.04350890    0.29072942
 C                 -3.31776461   -2.95302773    0.05572011
 C                 -4.83673812   -0.38695427    0.12125034
 C                 -3.47765749   -0.41815540    0.04915354
 C                 -2.69287587   -1.74400866    0.01529604
 C                 -1.16174907   -1.67273500   -0.06656066
 C                 -0.53181378   -0.46714422   -0.10722984
 C                 -1.32157161    0.86698871   -0.07315308
 C                 -2.68025920    0.89246138   -0.00104406
 H                 -7.57403323   -5.14615828    0.29511849
 H                 -4.95930397   -5.12126996    0.15591222
 H                 -0.78417433    1.79161998   -0.10722936
 H                 -3.19499175    1.83026472    0.02075715
 H                 -5.35241743    0.55032761    0.14310289
 C                 -7.79055942   -0.41555458    0.27851544
 C                 -9.25793812   -3.01156559    0.37198596
 H                 -7.29106548    0.53015664    0.24632703
 H                 -9.81120964   -3.92675686    0.40685095
 C                 -9.14956172   -0.46650156    0.35109530
 C                 -9.91331492   -1.81779750    0.39974396
 H                 -9.70511674    0.44765225    0.37520781
 H                -10.98178514   -1.81092017    0.45652514
 H                 -0.58715451   -2.57501332   -0.09175822
 H                  0.53629828   -0.43903239   -0.16420672
 C                 -2.49131938   -4.25197952    0.01949102
 H                 -2.35348906   -4.55880968   -0.99626390
 C                 -1.11838451   -4.00525590    0.67200715
 C                 -3.23618161   -5.35604890    0.79267345
 H                 -0.60085036   -3.23814276    0.13479598
 H                 -1.25621483   -3.69842574    1.68776207
 H                 -0.54416607   -4.90777434    0.64683499
 H                 -2.66196317   -6.25856734    0.76750128
 H                 -3.37401192   -5.04921874    1.80842837
 H                 -4.19010389   -5.52747375    0.33930186

 1 2 1.0 6 2.0 15 1.0
 2 3 2.0 16 1.0
 3 4 1.0 7 1.0
 4 5 2.0 8 1.0
 5 6 1.0 20 1.0
 6 21 1.0
 7 10 2.0 30 1.0
 8 9 2.0 19 1.0
 9 10 1.0 14 1.0
 10 11 1.0
 11 12 2.0 28 1.0
 12 13 1.0 29 1.0
 13 14 2.0 17 1.0
 14 18 1.0
 15
 16
 17
 18
 19
 20 22 1.0 24 2.0
 21 23 1.0 25 2.0
 22
 23
 24 25 1.0 26 1.0
 25 27 1.0
 26
 27
 28
 29
 30 31 1.0 32 1.0 33 1.0
 31
 32 34 1.0 35 1.0 36 1.0
 33 37 1.0 38 1.0 39 1.0
 34
 35
 36
 37
 38
 39
