# Supplementary material for: Topological regions and experimental carcinogenicity data of polycyclic aromatic hydrocarbons: a comprehensive resource for prediction models
Source: BMC Res Notes. 2026 Apr 3;19:213. doi: 10.1186/s13104-026-07791-w (PMC13173849; doi:10.1186/s13104-026-07791-w)
Supplement: Supplementary file 1 — Supplementary Material 1. [file 13104_2026_7791_MOESM1_ESM.gz › pah_0058_02500.gjf]

%chk=C:\Users\Meressa AW\Documents\mer-library1\project\calculations\carcino_PAHs\pah_0058_02500.chk
# hf/3-21g geom=connectivity

Title Card Required

0 1
 C                 -7.03978924   -4.19955473    0.25702673
 C                 -5.50012045   -4.18425642    0.17431222
 C                 -4.84308702   -2.99846275    0.13622490
 C                 -5.61918328   -1.68525106    0.17479192
 C                 -6.97040299   -1.69871261    0.24738260
 C                 -7.72038807   -3.02703988    0.29079855
 C                 -3.31292146   -2.93632705    0.05390794
 C                 -4.83233659   -0.36936442    0.12942247
 C                 -3.47144948   -0.39316623    0.05640195
 C                 -2.68173977   -1.72998370    0.01715718
 C                 -2.69196685    0.93537723    0.01140379
 H                 -7.56797777   -5.12959913    0.28759301
 H                 -4.95340524   -5.10363868    0.14713219
 C                 -7.78399396   -0.39918567    0.28799206
 C                 -9.25181259   -2.99518417    0.37295559
 H                 -7.28435422    0.54654951    0.25892165
 H                 -9.80520350   -3.91041206    0.40483688
 C                 -9.14297512   -0.45012906    0.36108314
 C                 -9.90696932   -1.80142977    0.40530780
 H                 -9.69833725    0.46404173    0.38873564
 H                -10.97540896   -1.79456129    0.46266240
 C                 -3.35452437    2.11729285    0.04418579
 C                 -5.58278556    0.97472337    0.16653890
 H                 -6.65114984    0.98923559    0.22387264
 C                 -4.89133190    2.13841743    0.12665570
 H                 -2.80848299    3.03693772    0.01268766
 H                 -5.41314689    3.07219636    0.15246303
 H                 -1.62355753    0.92474536   -0.04594151
 H                 -1.61363526   -1.70249985   -0.04026577
 C                 -2.49032284   -4.23757372    0.01281519
 H                 -1.53567427   -4.07050964    0.46628592
 H                 -3.00984599   -5.00499473    0.54766160
 H                 -2.35390244   -4.54132973   -1.00405341

 1 2 1.0 6 2.0 12 1.0
 2 3 2.0 13 1.0
 3 4 1.0 7 1.0
 4 5 2.0 8 1.0
 5 6 1.0 14 1.0
 6 15 1.0
 7 10 2.0 30 1.0
 8 9 2.0 23 1.0
 9 10 1.0 11 1.0
 10 29 1.0
 11 22 2.0 28 1.0
 12
 13
 14 16 1.0 18 2.0
 15 17 1.0 19 2.0
 16
 17
 18 19 1.0 20 1.0
 19 21 1.0
 20
 21
 22 25 1.0 26 1.0
 23 24 1.0 25 2.0
 24
 25 27 1.0
 26
 27
 28
 29
 30 31 1.0 32 1.0 33 1.0
 31
 32
 33
