# Supplementary material for: Topological regions and experimental carcinogenicity data of polycyclic aromatic hydrocarbons: a comprehensive resource for prediction models
Source: BMC Res Notes. 2026 Apr 3;19:213. doi: 10.1186/s13104-026-07791-w (PMC13173849; doi:10.1186/s13104-026-07791-w)
Supplement: Supplementary file 1 — Supplementary Material 1. [file 13104_2026_7791_MOESM1_ESM.gz › pah_0059_02500.gjf]

%chk=C:\Users\Meressa AW\Documents\mer-library1\project\calculations\carcino_PAHs\pah_0059_02500.chk
# hf/3-21g geom=connectivity

Title Card Required

0 1
 C                 -7.03953890   -4.19956436    0.26096550
 C                 -5.49985413   -4.18424485    0.17855305
 C                 -4.84292032   -2.99844737    0.13889833
 C                 -5.61914387   -1.68525224    0.17541252
 C                 -6.97037766   -1.69873239    0.24773690
 C                 -7.72025119   -3.02706411    0.29290816
 C                 -3.31274304   -2.93629084    0.05681560
 C                 -4.83240680   -0.36936057    0.12832050
 C                 -3.47150228   -0.39314348    0.05561906
 C                 -2.68166308   -1.72994415    0.01846209
 C                 -2.69213084    0.93540485    0.00887276
 H                 -7.56764962   -5.12961193    0.29275518
 H                 -4.95305007   -5.10361548    0.15280508
 C                 -7.78409488   -0.39922245    0.28630958
 C                 -9.25169573   -2.99522969    0.37469924
 H                 -7.28453481    0.54651542    0.25598464
 H                 -9.80501018   -3.91046114    0.40778269
 C                 -9.14308646   -0.45018437    0.35919364
 C                 -9.90696750   -1.80148965    0.40519792
 H                 -9.69853692    0.46397471    0.38542267
 H                -10.97541983   -1.79463599    0.46231742
 C                 -3.35480268    2.11730607    0.03981231
 C                 -5.58298543    0.97471089    0.16334787
 H                 -6.65136294    0.98920829    0.22043840
 C                 -4.89162915    2.13840933    0.12193379
 H                 -2.80883822    3.03695439    0.00710468
 H                 -5.41353414    3.07217691    0.14629121
 H                 -1.62370847    0.92478781   -0.04823171
 C                 -1.14437758   -1.69036696   -0.06392074
 H                 -0.73879897   -2.55263837    0.42279684
 H                 -0.84222493   -1.68503864   -1.09035895
 H                 -0.78399489   -0.80592545    0.41855985
 H                 -2.74110928   -3.84039192    0.02968471

 1 2 1.0 6 2.0 12 1.0
 2 3 2.0 13 1.0
 3 4 1.0 7 1.0
 4 5 2.0 8 1.0
 5 6 1.0 14 1.0
 6 15 1.0
 7 10 2.0 33 1.0
 8 9 2.0 23 1.0
 9 10 1.0 11 1.0
 10 29 1.0
 11 22 2.0 28 1.0
 12
 13
 14 16 1.0 18 2.0
 15 17 1.0 19 2.0
 16
 17
 18 19 1.0 20 1.0
 19 21 1.0
 20
 21
 22 25 1.0 26 1.0
 23 24 1.0 25 2.0
 24
 25 27 1.0
 26
 27
 28
 29 30 1.0 31 1.0 32 1.0
 30
 31
 32
 33
