# Supplementary material for: Topological regions and experimental carcinogenicity data of polycyclic aromatic hydrocarbons: a comprehensive resource for prediction models
Source: BMC Res Notes. 2026 Apr 3;19:213. doi: 10.1186/s13104-026-07791-w (PMC13173849; doi:10.1186/s13104-026-07791-w)
Supplement: Supplementary file 1 — Supplementary Material 1. [file 13104_2026_7791_MOESM1_ESM.gz › pah_0060_02500.gjf]

%chk=C:\Users\Meressa AW\Documents\mer-library1\project\calculations\carcino_PAHs\pah_0060_02500.chk
# hf/3-21g geom=connectivity

Title Card Required

0 1
 C                 -7.02340799   -4.22240800    0.20308536
 C                 -5.48777444   -4.19363074    0.06609770
 C                 -4.83824019   -3.00318020    0.05765314
 C                 -5.61906756   -1.69805826    0.18274834
 C                 -6.96667881   -1.72342802    0.30295760
 C                 -7.70818421   -3.05698694    0.31366767
 C                 -3.31203578   -2.92754781   -0.07651284
 C                 -4.84018650   -0.37689631    0.16815895
 C                 -3.48386514   -0.38886805    0.04559912
 C                 -2.68846401   -1.71656966   -0.08175374
 C                 -7.78442029   -0.43258717    0.43077906
 C                 -9.23594411   -3.03958939    0.45189161
 H                 -7.29075116    0.51671269    0.42623263
 C                 -9.13949327   -0.49549085    0.55008627
 C                 -9.89615175   -1.85181892    0.56120549
 H                 -9.69751069    0.41319125    0.63847992
 H                 -2.73748483   -3.82576373   -0.16595151
 C                -11.43093122   -1.84827967    0.69948239
 C                -10.01923688   -4.36527124    0.46669917
 H                -11.95608812   -0.92001787    0.78573944
 H                 -9.49756384   -5.29551697    0.38067503
 C                -11.36790017   -4.35452215    0.58853033
 C                -12.11819169   -3.01636527    0.71226900
 H                -13.18382298   -3.00824503    0.80851906
 H                -11.91171855   -5.27596486    0.59876990
 H                 -5.36191939    0.55331513    0.25419049
 H                 -2.95284995    0.54002706    0.03683592
 H                 -1.62328371   -1.67912707   -0.17603487
 C                 -7.77501423   -5.56649249    0.21426239
 C                 -4.69652545   -5.50874854   -0.06035482
 H                 -3.72267968   -5.38131036    0.36424375
 H                 -5.21352108   -6.28752450    0.46034042
 H                 -4.60361171   -5.77116146   -1.09350846
 H                 -7.14540755   -6.32374128    0.63267572
 H                 -8.66242624   -5.47399887    0.80489332
 H                 -8.03942883   -5.83561421   -0.78701599

 1 2 1.0 6 2.0 29 1.0
 2 3 2.0 30 1.0
 3 4 1.0 7 1.0
 4 5 2.0 8 1.0
 5 6 1.0 11 1.0
 6 12 1.0
 7 10 2.0 17 1.0
 8 9 2.0 26 1.0
 9 10 1.0 27 1.0
 10 28 1.0
 11 13 1.0 14 2.0
 12 15 2.0 19 1.0
 13
 14 15 1.0 16 1.0
 15 18 1.0
 16
 17
 18 20 1.0 23 2.0
 19 21 1.0 22 2.0
 20
 21
 22 23 1.0 25 1.0
 23 24 1.0
 24
 25
 26
 27
 28
 29 34 1.0 35 1.0 36 1.0
 30 31 1.0 32 1.0 33 1.0
 31
 32
 33
 34
 35
 36
