# Supplementary material for: Topological regions and experimental carcinogenicity data of polycyclic aromatic hydrocarbons: a comprehensive resource for prediction models
Source: BMC Res Notes. 2026 Apr 3;19:213. doi: 10.1186/s13104-026-07791-w (PMC13173849; doi:10.1186/s13104-026-07791-w)
Supplement: Supplementary file 1 — Supplementary Material 1. [file 13104_2026_7791_MOESM1_ESM.gz › pah_0061_02500.gjf]

%chk=C:\Users\Meressa AW\Documents\mer-library1\project\calculations\carcino_PAHs\pah_0061_02500.chk
# hf/3-21g geom=connectivity

Title Card Required

0 1
 C                 -7.02538316   -4.22132568    0.18089657
 C                 -5.48990801   -4.19243361    0.04216806
 C                 -4.83922473   -3.00258927    0.04666404
 C                 -5.61860937   -1.69825916    0.18796547
 C                 -6.96608160   -1.72372965    0.30970226
 C                 -7.70887258   -3.05661060    0.30593345
 C                 -3.31313015   -2.92686840   -0.08869662
 C                 -4.83846109   -0.37776457    0.18765020
 C                 -3.48231891   -0.38961374    0.06311155
 C                 -2.68838591   -1.71650955   -0.08073326
 C                 -7.78239140   -0.43367535    0.45360423
 C                 -9.23642830   -3.03935229    0.44641304
 H                 -7.28780352    0.51513926    0.45940571
 C                 -9.13736374   -0.49665911    0.57400620
 C                 -9.89532987   -1.85229771    0.57039904
 H                 -9.69437535    0.41147094    0.67369504
 H                 -2.73957671   -3.82453617   -0.18933976
 C                -11.42991930   -1.84889037    0.71077268
 C                -10.02099435   -4.36436364    0.44687830
 H                -11.95405448   -0.92118893    0.80850878
 H                 -9.50034532   -5.29404793    0.34935039
 C                -11.36948294   -4.35373458    0.57063810
 C                -12.11830228   -3.01638478    0.71091482
 H                -11.91418703   -5.27471090    0.57090117
 H                 -5.35917046    0.55188573    0.28518008
 H                 -2.95041075    0.53881074    0.06440708
 H                 -1.62329848   -1.67899647   -0.17603039
 H                 -4.94115481   -5.10562946   -0.05704520
 H                 -7.54850330   -5.15472790    0.17852363
 C                -13.65181699   -3.00483361    0.85162454
 H                -13.95037773   -2.15673639    1.43170434
 H                -14.09862432   -2.94824576   -0.11897375
 H                -13.97194289   -3.90149288    1.33990885

 1 2 1.0 6 2.0 29 1.0
 2 3 2.0 28 1.0
 3 4 1.0 7 1.0
 4 5 2.0 8 1.0
 5 6 1.0 11 1.0
 6 12 1.0
 7 10 2.0 17 1.0
 8 9 2.0 25 1.0
 9 10 1.0 26 1.0
 10 27 1.0
 11 13 1.0 14 2.0
 12 15 2.0 19 1.0
 13
 14 15 1.0 16 1.0
 15 18 1.0
 16
 17
 18 20 1.0 23 2.0
 19 21 1.0 22 2.0
 20
 21
 22 23 1.0 24 1.0
 23 30 1.0
 24
 25
 26
 27
 28
 29
 30 31 1.0 32 1.0 33 1.0
 31
 32
 33
