# Supplementary material for: Topological regions and experimental carcinogenicity data of polycyclic aromatic hydrocarbons: a comprehensive resource for prediction models
Source: BMC Res Notes. 2026 Apr 3;19:213. doi: 10.1186/s13104-026-07791-w (PMC13173849; doi:10.1186/s13104-026-07791-w)
Supplement: Supplementary file 1 — Supplementary Material 1. [file 13104_2026_7791_MOESM1_ESM.gz › pah_0062_02500.gjf]

%chk=C:\Users\Meressa AW\Documents\mer-library1\project\calculations\carcino_PAHs\pah_0062_02500.chk
# hf/3-21g geom=connectivity

Title Card Required

0 1
 C                 -7.02508031   -4.22151247    0.18433366
 C                 -5.48946364   -4.19271214    0.04716117
 C                 -4.83889543   -3.00280056    0.05030982
 C                 -5.61854792   -1.69830504    0.18857395
 C                 -6.96614430   -1.72369504    0.30894564
 C                 -7.70880773   -3.05665044    0.30667123
 C                 -3.31266714   -2.92716669   -0.08358380
 C                 -4.83852181   -0.37773940    0.18682401
 C                 -3.48224918   -0.38967291    0.06372219
 C                 -2.68804348   -1.71673715   -0.07703021
 C                 -7.78272335   -0.43347436    0.44979616
 C                 -9.23651101   -3.03929675    0.44552482
 H                 -7.28822935    0.51539526    0.45449994
 C                 -9.13781492   -0.49638061    0.56888956
 C                 -9.89565151   -1.85209478    0.56679978
 H                 -9.69501437    0.41186543    0.66644934
 H                 -2.73892568   -3.82495071   -0.18209582
 C                -11.43038690   -1.84859300    0.70556592
 C                -10.02095456   -4.36437931    0.44742823
 H                -11.95470954   -0.92077589    0.80117532
 H                 -9.50011785   -5.29417942    0.35202968
 C                -11.36957281   -4.35366642    0.56975973
 C                -12.11866156   -3.01615038    0.70697959
 H                 -5.35941863    0.55202656    0.28222714
 H                 -2.95042840    0.53880249    0.06399240
 H                 -1.62286042   -1.67928619   -0.17127707
 H                 -4.94052248   -5.10602405   -0.04992103
 H                 -7.54811111   -5.15496682    0.18300743
 C                -12.15341690   -5.67925499    0.57157765
 H                -13.18425756   -3.00805855    0.80362159
 H                -11.54174573   -6.45473943    0.98313842
 H                -13.03756725   -5.56998520    1.16423124
 H                -12.42555669   -5.93406617   -0.43137359

 1 2 1.0 6 2.0 28 1.0
 2 3 2.0 27 1.0
 3 4 1.0 7 1.0
 4 5 2.0 8 1.0
 5 6 1.0 11 1.0
 6 12 1.0
 7 10 2.0 17 1.0
 8 9 2.0 24 1.0
 9 10 1.0 25 1.0
 10 26 1.0
 11 13 1.0 14 2.0
 12 15 2.0 19 1.0
 13
 14 15 1.0 16 1.0
 15 18 1.0
 16
 17
 18 20 1.0 23 2.0
 19 21 1.0 22 2.0
 20
 21
 22 23 1.0 29 1.0
 23 30 1.0
 24
 25
 26
 27
 28
 29 31 1.0 32 1.0 33 1.0
 30
 31
 32
 33
