# Supplementary material for: Topological regions and experimental carcinogenicity data of polycyclic aromatic hydrocarbons: a comprehensive resource for prediction models
Source: BMC Res Notes. 2026 Apr 3;19:213. doi: 10.1186/s13104-026-07791-w (PMC13173849; doi:10.1186/s13104-026-07791-w)
Supplement: Supplementary file 1 — Supplementary Material 1. [file 13104_2026_7791_MOESM1_ESM.gz › pah_0063_02500.gjf]

%chk=C:\Users\Meressa AW\Documents\mer-library1\project\calculations\carcino_PAHs\pah_0063_02500.chk
# hf/3-21g geom=connectivity

Title Card Required

0 1
 C                 -7.04591037   -4.21631620    0.25773743
 C                 -5.50600409   -4.20171940    0.17710882
 C                 -4.84882834   -3.01617319    0.13679387
 C                 -5.62563789   -1.70194567    0.17084835
 C                 -6.97683831   -1.71509273    0.24159815
 C                 -7.72663059   -3.04352945    0.28747428
 C                 -3.31772865   -2.95302257    0.05638790
 C                 -4.83664792   -0.38694468    0.12299382
 C                 -3.47750632   -0.41813816    0.05205237
 C                 -2.69275251   -1.74399368    0.01764333
 C                 -1.16155161   -1.67271084   -0.06280722
 C                 -0.53152918   -0.46711029   -0.10180211
 C                 -1.32125941    0.86702487   -0.06717779
 C                 -2.68000820    0.89248989    0.00377139
 H                 -7.57429843   -5.14618867    0.29003685
 H                 -0.78379300    1.79166393   -0.09992620
 H                 -3.19471923    1.83029507    0.02599782
 H                 -5.35230551    0.55033905    0.14527535
 C                 -7.79060599   -0.41556202    0.27766514
 C                 -9.25817735   -3.01159471    0.36743580
 H                 -7.29104320    0.53015693    0.24679916
 H                 -9.81151834   -3.92679381    0.40096708
 C                 -9.14967281   -0.46651703    0.34902093
 C                 -9.91352630   -1.81782425    0.39574346
 H                 -9.70520882    0.44763832    0.37351089
 H                -10.98204498   -1.81095299    0.45160590
 H                 -0.58697405   -2.57499046   -0.08834334
 H                  0.53663364   -0.43899214   -0.15781590
 C                 -4.71937240   -5.52520674    0.14258644
 C                 -2.49130836   -4.25197628    0.01966112
 H                 -1.53777469   -4.08101904    0.47402568
 H                 -3.00934438   -5.01957035    0.55570033
 H                 -2.35260491   -4.55785923   -0.99626062
 H                 -3.76114738   -5.38253711    0.59684427
 H                 -5.26052711   -6.27587534    0.67975330
 H                 -4.58988690   -5.83677364   -0.87282460

 1 2 1.0 6 2.0 15 1.0
 2 3 2.0 29 1.0
 3 4 1.0 7 1.0
 4 5 2.0 8 1.0
 5 6 1.0 19 1.0
 6 20 1.0
 7 10 2.0 30 1.0
 8 9 2.0 18 1.0
 9 10 1.0 14 1.0
 10 11 1.0
 11 12 2.0 27 1.0
 12 13 1.0 28 1.0
 13 14 2.0 16 1.0
 14 17 1.0
 15
 16
 17
 18
 19 21 1.0 23 2.0
 20 22 1.0 24 2.0
 21
 22
 23 24 1.0 25 1.0
 24 26 1.0
 25
 26
 27
 28
 29 34 1.0 35 1.0 36 1.0
 30 31 1.0 32 1.0 33 1.0
 31
 32
 33
 34
 35
 36
