# Supplementary material for: Topological regions and experimental carcinogenicity data of polycyclic aromatic hydrocarbons: a comprehensive resource for prediction models
Source: BMC Res Notes. 2026 Apr 3;19:213. doi: 10.1186/s13104-026-07791-w (PMC13173849; doi:10.1186/s13104-026-07791-w)
Supplement: Supplementary file 1 — Supplementary Material 1. [file 13104_2026_7791_MOESM1_ESM.gz › pah_0064_02500.gjf]

%chk=C:\Users\Meressa AW\Documents\mer-library1\project\calculations\carcino_PAHs\pah_0064_02500.chk
# hf/3-21g geom=connectivity

Title Card Required

0 1
 C                 -7.04618101   -4.21632194    0.25290038
 C                 -5.50621282   -4.20173080    0.17346180
 C                 -4.84893184   -3.01618098    0.13501109
 C                 -5.62568422   -1.70194386    0.16998714
 C                 -6.97693903   -1.71508598    0.23969111
 C                 -7.72684976   -3.04352668    0.28346806
 C                 -3.31776743   -2.95303571    0.05584280
 C                 -4.83657521   -0.38693910    0.12424498
 C                 -3.47738193   -0.41813780    0.05430306
 C                 -2.69268578   -1.74400300    0.01896495
 C                 -1.16141960   -1.67272550   -0.06023809
 C                 -0.53129162   -0.46712115   -0.09736544
 C                 -1.32096364    0.86702378   -0.06180235
 C                 -2.67976460    0.89249397    0.00813854
 H                 -7.57465214   -5.14619718    0.28372732
 H                 -0.78341382    1.79166558   -0.09307112
 H                 -3.19443321    1.83030585    0.03105341
 C                 -7.79065210   -0.41554563    0.27663173
 C                 -9.25845492   -3.01158607    0.36230065
 H                 -7.29100638    0.53017626    0.24723328
 H                 -9.81187893   -3.92678780    0.39435822
 C                 -9.14977617   -0.46649584    0.34689214
 C                 -9.91374990   -1.81780705    0.39148451
 H                 -9.70527321    0.44766622    0.37200729
 H                -10.98231009   -1.81093171    0.44654681
 H                  0.53691528   -0.43900685   -0.15253431
 H                 -2.74360390   -3.85556222    0.02972493
 H                 -4.95969678   -5.12130342    0.14883614
 C                 -0.33451158   -2.97134326   -0.09785511
 C                 -5.57867574    0.96205836    0.15730055
 H                  0.61861580   -2.80058064    0.35743417
 H                 -0.85268302   -3.73974671    0.43689203
 H                 -0.19492754   -3.27598881   -1.11402801
 H                 -5.01231122    1.69394995   -0.37978971
 H                 -6.54071509    0.85114562   -0.29775839
 H                 -5.69861619    1.27836996    1.17241693

 1 2 1.0 6 2.0 15 1.0
 2 3 2.0 28 1.0
 3 4 1.0 7 1.0
 4 5 2.0 8 1.0
 5 6 1.0 18 1.0
 6 19 1.0
 7 10 2.0 27 1.0
 8 9 2.0 30 1.0
 9 10 1.0 14 1.0
 10 11 1.0
 11 12 2.0 29 1.0
 12 13 1.0 26 1.0
 13 14 2.0 16 1.0
 14 17 1.0
 15
 16
 17
 18 20 1.0 22 2.0
 19 21 1.0 23 2.0
 20
 21
 22 23 1.0 24 1.0
 23 25 1.0
 24
 25
 26
 27
 28
 29 31 1.0 32 1.0 33 1.0
 30 34 1.0 35 1.0 36 1.0
 31
 32
 33
 34
 35
 36
