# Supplementary material for: Topological regions and experimental carcinogenicity data of polycyclic aromatic hydrocarbons: a comprehensive resource for prediction models
Source: BMC Res Notes. 2026 Apr 3;19:213. doi: 10.1186/s13104-026-07791-w (PMC13173849; doi:10.1186/s13104-026-07791-w)
Supplement: Supplementary file 1 — Supplementary Material 1. [file 13104_2026_7791_MOESM1_ESM.gz › pah_0065_02500.gjf]

%chk=C:\Users\Meressa AW\Documents\mer-library1\project\calculations\carcino_PAHs\pah_0065_02500.chk
# hf/3-21g geom=connectivity

Title Card Required

0 1
 C                 -7.04629651   -4.21633558    0.25055876
 C                 -5.50629890   -4.20173912    0.17169351
 C                 -4.84896936   -3.01618437    0.13423771
 C                 -5.62569624   -1.70194697    0.16976478
 C                 -6.97697681   -1.71509375    0.23896671
 C                 -7.72694226   -3.04354001    0.28162298
 C                 -3.31777420   -2.95303372    0.05567098
 C                 -4.83653217   -0.38693655    0.12514927
 C                 -3.47731422   -0.41813065    0.05568642
 C                 -2.69264378   -1.74399615    0.01979252
 C                 -1.16134646   -1.67271324   -0.05880151
 C                 -0.53116967   -0.46710400   -0.09492823
 C                 -1.32081602    0.86704121   -0.05880999
 C                 -2.67964173    0.89250681    0.01065019
 H                 -7.57480598   -5.14621473    0.28060067
 H                 -0.78322805    1.79168691   -0.08929764
 H                 -3.19429134    1.83031904    0.03397407
 C                 -7.79066541   -0.41555326    0.27643825
 C                 -9.25857533   -3.01160459    0.35991346
 H                 -7.29098137    0.53017247    0.24782562
 H                 -9.81203779   -3.92681025    0.39118456
 C                 -9.14981654   -0.46650825    0.34616949
 C                 -9.91384627   -1.81782516    0.38961498
 H                 -9.70529594    0.44765397    0.37166616
 H                -10.98242662   -1.81095353    0.44428494
 H                  0.53705834   -0.43898596   -0.14968498
 H                 -4.95980070   -5.12131192    0.14668209
 C                 -0.33446252   -2.97133109   -0.09694126
 H                  0.61850205   -2.80088658    0.35880777
 H                 -0.85285331   -3.74005982    0.43712531
 H                 -0.19451305   -3.27533328   -1.11325657
 C                 -2.49143228   -4.25199722    0.01755457
 H                 -5.35212846    0.55035422    0.14852626
 H                 -1.53839598   -4.08194176    0.47329894
 H                 -3.01014301   -5.02049947    0.55163647
 H                 -2.35161121   -4.55607703   -0.99875520

 1 2 1.0 6 2.0 15 1.0
 2 3 2.0 27 1.0
 3 4 1.0 7 1.0
 4 5 2.0 8 1.0
 5 6 1.0 18 1.0
 6 19 1.0
 7 10 2.0 32 1.0
 8 9 2.0 33 1.0
 9 10 1.0 14 1.0
 10 11 1.0
 11 12 2.0 28 1.0
 12 13 1.0 26 1.0
 13 14 2.0 16 1.0
 14 17 1.0
 15
 16
 17
 18 20 1.0 22 2.0
 19 21 1.0 23 2.0
 20
 21
 22 23 1.0 24 1.0
 23 25 1.0
 24
 25
 26
 27
 28 29 1.0 30 1.0 31 1.0
 29
 30
 31
 32 34 1.0 35 1.0 36 1.0
 33
 34
 35
 36
