# Supplementary material for: Topological regions and experimental carcinogenicity data of polycyclic aromatic hydrocarbons: a comprehensive resource for prediction models
Source: BMC Res Notes. 2026 Apr 3;19:213. doi: 10.1186/s13104-026-07791-w (PMC13173849; doi:10.1186/s13104-026-07791-w)
Supplement: Supplementary file 1 — Supplementary Material 1. [file 13104_2026_7791_MOESM1_ESM.gz › pah_0066_02500.gjf]

%chk=C:\Users\Meressa AW\Documents\mer-library1\project\calculations\Gaussian_input_PAHs\PAHs_Gxyz\pah_0066_02500.chk
# hf/3-21g geom=connectivity

Title Card Required

0 1
 C                 -7.04359253   -4.21723271    0.25309337
 C                 -5.50465462   -4.19922625    0.17514177
 C                 -4.84965381   -3.01464715    0.13608941
 C                 -5.62680290   -1.70113128    0.16884764
 C                 -6.97922997   -1.70693939    0.23730265
 C                 -7.73454454   -3.04940463    0.28221978
 C                 -3.31831460   -2.95209411    0.05829867
 C                 -4.83611824   -0.38674431    0.12227859
 C                 -3.47696910   -0.41808864    0.05367036
 C                 -2.69262851   -1.74375967    0.02060568
 C                 -1.16127357   -1.67306773   -0.05723021
 C                 -0.53081624   -0.46766994   -0.09514747
 C                 -1.32027819    0.86665684   -0.06186962
 C                 -2.67914742    0.89240115    0.00675716
 H                 -7.56712849   -5.14988488    0.28423853
 H                 -0.78254867    1.79117509   -0.09369659
 H                 -3.19371399    1.83030594    0.02810833
 H                 -4.95653419   -5.11788194    0.15199635
 H                 -5.35124129    0.55085434    0.14365582
 H                 -7.52055055   -0.78425147    0.26008521
 H                 -8.80311353   -3.06085684    0.33634150
 H                 -2.74454311   -3.85491471    0.03377838
 C                  1.00668639   -0.42762638   -0.17313561
 H                  1.41116970   -1.28918145    0.31575715
 H                  1.31180118   -0.42338395   -1.19870227
 H                  1.36535310    0.45750871    0.30935175
 H                 -0.58696678   -2.57554702   -0.08178335

 1 2 1.0 6 2.0 15 1.0
 2 3 2.0 18 1.0
 3 4 1.0 7 1.0
 4 5 2.0 8 1.0
 5 6 1.0 20 1.0
 6 21 1.0
 7 10 2.0 22 1.0
 8 9 2.0 19 1.0
 9 10 1.0 14 1.0
 10 11 1.0
 11 12 2.0 27 1.0
 12 13 1.0 23 1.0
 13 14 2.0 16 1.0
 14 17 1.0
 15
 16
 17
 18
 19
 20
 21
 22
 23 24 1.0 25 1.0 26 1.0
 24
 25
 26
 27
