# Supplementary material for: Topological regions and experimental carcinogenicity data of polycyclic aromatic hydrocarbons: a comprehensive resource for prediction models
Source: BMC Res Notes. 2026 Apr 3;19:213. doi: 10.1186/s13104-026-07791-w (PMC13173849; doi:10.1186/s13104-026-07791-w)
Supplement: Supplementary file 1 — Supplementary Material 1. [file 13104_2026_7791_MOESM1_ESM.gz › pah_0067_02500.gjf]

%chk=C:\Users\Meressa AW\Documents\mer-library1\project\calculations\carcino_PAHs\pah_0067_02500.chk
# hf/3-21g geom=connectivity

Title Card Required

0 1
 C                 -4.93636405   -0.31903480    0.29941221
 C                 -3.41214572   -0.40546991    0.14371443
 C                 -2.75875181   -1.58607749    0.25783595
 C                 -1.22701892   -1.62860182    0.09436190
 C                 -0.54077195   -0.48617603   -0.16257655
 C                 -1.29422811    0.85198227   -0.29049640
 C                 -2.64030662    0.87941932   -0.14526480
 H                 -0.75661968    1.75468307   -0.49300180
 C                 -3.42900444    2.19031470   -0.26495309
 C                 -5.56081236    0.88452009    0.17845031
 H                 -2.91754640    3.10819670   -0.46695138
 C                 -4.78173448    2.18109853   -0.11318268
 H                 -0.70477870   -2.55824875    0.18336603
 H                 -3.30315505   -2.48467222    0.46045042
 H                 -5.50625957   -1.20161354    0.50232560
 C                 -5.57723967    3.48798962   -0.23147811
 C                 -7.08531297    0.97775856    0.33310836
 H                 -5.06624630    4.40613217   -0.43346831
 C                 -7.71526860    2.17990246    0.21298689
 C                 -6.92951234    3.48446421   -0.08065360
 H                 -7.46531159    4.40661971   -0.16695777
 C                 -7.90029164   -0.29604660    0.62512696
 C                 -9.24642032    2.25320322    0.37154153
 H                 -7.40289012   -1.23874978    0.71894834
 H                 -9.74728297    3.19413829    0.27838681
 C                 -9.24543986   -0.22461254    0.76330699
 C                 -9.96104724    1.13093887    0.62844466
 H                 -9.81046925   -1.11032542    0.96617274
 C                  0.98996394   -0.52716544   -0.32618425
 C                -11.49085086    1.21221570    0.78559089
 H                  1.45454322   -0.38000661    0.62639662
 H                  1.28103782   -1.47772509   -0.72192699
 H                  1.29787402    0.24775573   -0.99669788
 H                -11.75869482    2.17118471    1.17743021
 H                -11.95522292    1.07439312   -0.16848642
 H                -11.82155035    0.44754083    1.45701488

 1 2 1.0 10 2.0 15 1.0
 2 3 2.0 7 1.0
 3 4 1.0 14 1.0
 4 5 2.0 13 1.0
 5 6 1.0 29 1.0
 6 7 2.0 8 1.0
 7 9 1.0
 8
 9 11 1.0 12 2.0
 10 12 1.0 17 1.0
 11
 12 16 1.0
 13
 14
 15
 16 18 1.0 20 2.0
 17 19 2.0 22 1.0
 18
 19 20 1.0 23 1.0
 20 21 1.0
 21
 22 24 1.0 26 2.0
 23 25 1.0 27 2.0
 24
 25
 26 27 1.0 28 1.0
 27 30 1.0
 28
 29 31 1.0 32 1.0 33 1.0
 30 34 1.0 35 1.0 36 1.0
 31
 32
 33
 34
 35
 36
