# Supplementary material for: Topological regions and experimental carcinogenicity data of polycyclic aromatic hydrocarbons: a comprehensive resource for prediction models
Source: BMC Res Notes. 2026 Apr 3;19:213. doi: 10.1186/s13104-026-07791-w (PMC13173849; doi:10.1186/s13104-026-07791-w)
Supplement: Supplementary file 1 — Supplementary Material 1. [file 13104_2026_7791_MOESM1_ESM.gz › pah_0068_02500.gjf]

%chk=C:\Users\Meressa AW\Documents\mer-library1\project\calculations\carcino_PAHs\pah_0068_02500.chk
# hf/3-21g geom=connectivity

Title Card Required

0 1
 C                 -4.93647357   -0.31918340    0.29849653
 C                 -3.41211105   -0.40542752    0.14410999
 C                 -2.75887688   -1.58625198    0.25689434
 C                 -1.22699064   -1.62857298    0.09481029
 C                 -0.54045001   -0.48575276   -0.15957688
 C                 -1.29372664    0.85264931   -0.28599494
 C                 -2.63994179    0.87990514   -0.14200103
 H                 -0.75588685    1.75566087   -0.48649052
 C                 -3.42846922    2.19103198   -0.26026796
 C                 -5.56075500    0.88459785    0.17893401
 H                 -2.91677985    3.10922471   -0.46025823
 C                 -4.78134372    2.18162407   -0.10980260
 H                 -3.30351150   -2.48515746    0.45749861
 H                 -5.50660000   -1.20207216    0.49940267
 C                 -5.57667991    3.48874480   -0.22668868
 C                 -7.08539897    0.97764641    0.33228765
 H                 -5.06545481    4.40719868   -0.42666708
 C                 -7.71518872    2.18001533    0.21355671
 C                 -6.92909612    3.48502886   -0.07716149
 H                 -7.46477327    4.40735020   -0.16244529
 C                 -7.90071034   -0.29660551    0.62141402
 C                 -9.24648889    2.25311929    0.37076256
 H                 -7.40343885   -1.23948512    0.71414540
 H                 -9.74722279    3.19422903    0.27868632
 C                 -9.24598736   -0.22534210    0.75842337
 C                 -9.96140876    1.13046157    0.62511926
 H                 -9.81124765   -1.11136499    0.95928215
 C                -11.49135932    1.21154364    0.78092986
 H                -11.75954004    2.16987370    1.17409980
 H                -11.95482005    1.07532176   -0.17382023
 H                -11.82273547    0.44577171    1.45076804
 C                 -0.47553514   -2.96681388    0.22140386
 H                  0.52322012   -0.51409068   -0.27228361
 H                  0.50976648   -2.78830782    0.59851962
 H                 -1.00364052   -3.61019435    0.89376260
 H                 -0.41061620   -3.43175617   -0.74011274

 1 2 1.0 10 2.0 14 1.0
 2 3 2.0 7 1.0
 3 4 1.0 13 1.0
 4 5 2.0 32 1.0
 5 6 1.0 33 1.0
 6 7 2.0 8 1.0
 7 9 1.0
 8
 9 11 1.0 12 2.0
 10 12 1.0 16 1.0
 11
 12 15 1.0
 13
 14
 15 17 1.0 19 2.0
 16 18 2.0 21 1.0
 17
 18 19 1.0 22 1.0
 19 20 1.0
 20
 21 23 1.0 25 2.0
 22 24 1.0 26 2.0
 23
 24
 25 26 1.0 27 1.0
 26 28 1.0
 27
 28 29 1.0 30 1.0 31 1.0
 29
 30
 31
 32 34 1.0 35 1.0 36 1.0
 33
 34
 35
 36
