# Supplementary material for: Topological regions and experimental carcinogenicity data of polycyclic aromatic hydrocarbons: a comprehensive resource for prediction models
Source: BMC Res Notes. 2026 Apr 3;19:213. doi: 10.1186/s13104-026-07791-w (PMC13173849; doi:10.1186/s13104-026-07791-w)
Supplement: Supplementary file 1 — Supplementary Material 1. [file 13104_2026_7791_MOESM1_ESM.gz › pah_0069_02500.gjf]

%chk=C:\Users\Meressa AW\Documents\mer-library1\project\calculations\carcino_PAHs\pah_0069_02500.chk
# hf/3-21g geom=connectivity

Title Card Required

0 1
 C                 -4.93725932   -0.32034545    0.29071857
 C                 -3.41275377   -0.40627663    0.13757471
 C                 -2.76062648   -1.58871143    0.23935651
 C                 -1.22855096   -1.63065003    0.07897104
 C                 -0.54073898   -0.48588662   -0.16293879
 C                 -1.29276292    0.85433700   -0.27690355
 C                 -2.63915453    0.88124168   -0.13450202
 H                 -0.75391895    1.75888306   -0.46754358
 C                 -3.42646229    2.19413846   -0.24063742
 C                 -5.56040574    0.88509000    0.18243316
 H                 -2.91375726    3.11388115   -0.43065573
 C                 -4.77955164    2.18432156   -0.09214286
 H                 -3.30626187   -2.48914683    0.43013937
 H                 -5.50837400   -1.20474713    0.48192972
 C                 -5.57367347    3.49320384   -0.19694899
 C                 -7.08518553    0.97783636    0.33461526
 H                 -5.06143286    4.41320744   -0.38695673
 C                 -7.71384255    2.18185569    0.22713958
 C                 -6.92629869    3.48908765   -0.04933504
 H                 -7.46111563    4.41265866   -0.12606471
 C                 -7.90192204   -0.29859682    0.60975969
 C                 -9.24529926    2.25462595    0.38296949
 H                 -7.40553861   -1.24277008    0.69366666
 H                 -9.74514755    3.19702545    0.29969370
 C                 -9.24732973   -0.22761631    0.74562814
 C                 -9.96147390    1.13004788    0.62501524
 C                  0.99034117   -0.52628797   -0.32344203
 H                  1.45280969   -0.39072242    0.63188246
 H                  1.28153938   -1.47239180   -0.72963309
 H                  1.30047690    0.25617922   -0.98409395
 H                 -0.70730635   -2.56173273    0.15827464
 C                -10.06230830   -1.50500972    1.02072089
 H                 -9.46174499   -2.19995509    1.56960581
 H                -10.93249799   -1.25684237    1.59175755
 H                -10.35893327   -1.94577126    0.09193519
 H                -11.02459454    1.18616090    0.73237377

 1 2 1.0 10 2.0 14 1.0
 2 3 2.0 7 1.0
 3 4 1.0 13 1.0
 4 5 2.0 31 1.0
 5 6 1.0 27 1.0
 6 7 2.0 8 1.0
 7 9 1.0
 8
 9 11 1.0 12 2.0
 10 12 1.0 16 1.0
 11
 12 15 1.0
 13
 14
 15 17 1.0 19 2.0
 16 18 2.0 21 1.0
 17
 18 19 1.0 22 1.0
 19 20 1.0
 20
 21 23 1.0 25 2.0
 22 24 1.0 26 2.0
 23
 24
 25 26 1.0 32 1.0
 26 36 1.0
 27 28 1.0 29 1.0 30 1.0
 28
 29
 30
 31
 32 33 1.0 34 1.0 35 1.0
 33
 34
 35
 36
