# Supplementary material for: Topological regions and experimental carcinogenicity data of polycyclic aromatic hydrocarbons: a comprehensive resource for prediction models
Source: BMC Res Notes. 2026 Apr 3;19:213. doi: 10.1186/s13104-026-07791-w (PMC13173849; doi:10.1186/s13104-026-07791-w)
Supplement: Supplementary file 1 — Supplementary Material 1. [file 13104_2026_7791_MOESM1_ESM.gz › pah_0070_02500.gjf]

%chk=C:\Users\Meressa AW\Documents\mer-library1\project\calculations\carcino_PAHs\pah_0070_02500.chk
# hf/3-21g geom=connectivity

Title Card Required

0 1
 C                 -4.93730760   -0.32040634    0.29031927
 C                 -3.41268173   -0.40618865    0.13829395
 C                 -2.76066205   -1.58875958    0.23917984
 C                 -1.22846002   -1.63054153    0.07996615
 C                 -0.54042958   -0.48550466   -0.16002055
 C                 -1.29233253    0.85487206   -0.27297867
 C                 -2.63883706    0.88163680   -0.13162263
 H                 -0.75331699    1.75963284   -0.46210873
 C                 -3.42603118    2.19467741   -0.23681763
 C                 -5.56034130    0.88517150    0.18297466
 H                 -2.91315472    3.11463462   -0.42532893
 C                 -4.77923939    2.18471318   -0.08942020
 H                 -3.30646975   -2.48941064    0.42844592
 H                 -5.50859475   -1.20502378    0.48001109
 C                 -5.57324938    3.49373702   -0.19330195
 C                 -7.08524139    0.97776884    0.33403756
 H                 -5.06083688    4.41395582   -0.38179813
 C                 -7.71378734    2.18192846    0.22748800
 C                 -6.92599343    3.48947342   -0.04678527
 H                 -7.46072905    4.41314734   -0.12284003
 C                 -7.90222540   -0.29897403    0.60700159
 C                 -9.24536885    2.25454398    0.38215899
 H                 -7.40592831   -1.24325629    0.69018945
 H                 -9.74513132    3.19705188    0.29959786
 C                 -9.24774124   -0.22812753    0.74186517
 C                 -9.96176134    1.12969329    0.62228564
 C                -10.06296686   -1.50582998    1.01478196
 H                 -9.46286145   -2.20143846    1.56332761
 H                -10.93361367   -1.25832288    1.58540825
 H                -10.35884847   -1.94548290    0.08523402
 H                -11.02496762    1.18570013    0.72884851
 C                 -0.47837854   -2.97075773    0.19309593
 H                  0.52346098   -0.51346659   -0.27072290
 H                  0.50624150   -2.79734589    0.57434614
 H                 -1.00847977   -3.62123342    0.85700412
 H                 -0.41173682   -3.42488306   -0.77345934

 1 2 1.0 10 2.0 14 1.0
 2 3 2.0 7 1.0
 3 4 1.0 13 1.0
 4 5 2.0 32 1.0
 5 6 1.0 33 1.0
 6 7 2.0 8 1.0
 7 9 1.0
 8
 9 11 1.0 12 2.0
 10 12 1.0 16 1.0
 11
 12 15 1.0
 13
 14
 15 17 1.0 19 2.0
 16 18 2.0 21 1.0
 17
 18 19 1.0 22 1.0
 19 20 1.0
 20
 21 23 1.0 25 2.0
 22 24 1.0 26 2.0
 23
 24
 25 26 1.0 27 1.0
 26 31 1.0
 27 28 1.0 29 1.0 30 1.0
 28
 29
 30
 31
 32 34 1.0 35 1.0 36 1.0
 33
 34
 35
 36
