# Supplementary material for: Topological regions and experimental carcinogenicity data of polycyclic aromatic hydrocarbons: a comprehensive resource for prediction models
Source: BMC Res Notes. 2026 Apr 3;19:213. doi: 10.1186/s13104-026-07791-w (PMC13173849; doi:10.1186/s13104-026-07791-w)
Supplement: Supplementary file 1 — Supplementary Material 1. [file 13104_2026_7791_MOESM1_ESM.gz › pah_0071_02500.gjf]

%chk=C:\Users\Meressa AW\Documents\mer-library1\project\calculations\carcino_PAHs\pah_0071_02500.chk
# hf/3-21g geom=connectivity

Title Card Required

0 1
 C                 -5.09812799   -0.34985233   -0.26511288
 C                 -3.62511265   -0.40900764   -0.72106010
 C                 -2.94297875    0.73819445   -0.97816646
 C                 -3.64019009    2.10226737   -0.81186148
 C                 -5.70745382    0.85094299   -0.12077756
 H                 -3.10967432    3.00924811   -1.01394795
 C                 -4.92976167    2.14016526   -0.40731404
 H                 -5.63550821   -1.25306998   -0.06431351
 C                 -5.69946662    3.44148937   -0.21928189
 C                 -7.19111498    0.95416809    0.32634962
 C                 -7.77613492    2.17912832    0.50978172
 C                 -6.94989528    3.45966142    0.26957379
 C                 -8.01068961   -0.32613062    0.57087167
 C                 -9.24408502    2.27251888    0.96278400
 H                 -7.55890701   -1.28554721    0.42835042
 H                 -9.69949060    3.22959831    1.10942901
 C                 -9.30471754   -0.23857876    0.96692568
 C                 -9.95943085    1.14096972    1.17560385
 H                -10.98043271    1.20563461    1.48909018
 C                 -5.27953113    4.87955338   -0.55591625
 C                 -7.36842337    4.92352644    0.52691826
 H                 -8.36742681    5.14585611    0.21472984
 H                 -7.28455869    5.14387614    1.57061971
 C                 -6.28788227    5.69841309   -0.25569572
 C                 -3.97774905    5.39293833   -1.17188833
 C                 -6.27167840    7.16944005   -0.67482479
 H                 -3.14960077    4.73736799   -1.34305506
 H                 -7.11611808    7.80318216   -0.50106463
 C                 -3.91311339    6.71483553   -1.50565872
 C                 -5.13947453    7.64961804   -1.26859819
 H                 -3.01768031    7.11130610   -1.93683236
 H                 -5.09170043    8.67523757   -1.56979942
 H                 -1.92220362    0.69410992   -1.29593172
 H                 -3.13952342   -1.35559537   -0.83540531
 H                 -9.87266173   -1.12965848    1.13520022

 1 2 1.0 5 2.0 8 1.0
 2 3 2.0 34 1.0
 3 4 1.0 33 1.0
 4 6 1.0 7 2.0
 5 7 1.0 10 1.0
 6
 7 9 1.0
 8
 9 12 2.0 20 1.0
 10 11 2.0 13 1.0
 11 12 1.0 14 1.0
 12 21 1.0
 13 15 1.0 17 2.0
 14 16 1.0 18 2.0
 15
 16
 17 18 1.0 35 1.0
 18 19 1.0
 19
 20 24 2.0 25 1.0
 21 22 1.0 23 1.0 24 1.0
 22
 23
 24 26 1.0
 25 27 1.0 29 2.0
 26 28 1.0 30 2.0
 27
 28
 29 30 1.0 31 1.0
 30 32 1.0
 31
 32
 33
 34
 35
