# Supplementary material for: Topological regions and experimental carcinogenicity data of polycyclic aromatic hydrocarbons: a comprehensive resource for prediction models
Source: BMC Res Notes. 2026 Apr 3;19:213. doi: 10.1186/s13104-026-07791-w (PMC13173849; doi:10.1186/s13104-026-07791-w)
Supplement: Supplementary file 1 — Supplementary Material 1. [file 13104_2026_7791_MOESM1_ESM.gz › pah_0072_02500.gjf]

%chk=C:\Users\Meressa AW\Documents\mer-library1\project\calculations\carcino_PAHs\pah_0072_02500.chk
# hf/3-21g geom=connectivity

Title Card Required

0 1
 C                 -4.93694723   -0.31989497    0.29379967
 C                 -3.41192662   -0.40514758    0.14548081
 C                 -2.75937064   -1.58697455    0.25148682
 C                 -1.22678611   -1.62824418    0.09586168
 C                 -0.53895687   -0.48350247   -0.14610158
 C                 -1.29147089    0.85602670   -0.26489350
 C                 -2.63830857    0.88234549   -0.12666186
 C                 -3.42611368    2.19453931   -0.23768725
 C                 -5.56051787    0.88493755    0.18132727
 C                 -4.77964496    2.18414339   -0.09331698
 H                 -3.30502113   -2.48739495    0.44229727
 C                 -5.57426615    3.49232020   -0.20303116
 C                 -7.08581437    0.97700287    0.32866764
 H                 -5.06202563    4.41228801   -0.39321233
 C                 -7.71489766    2.18041664    0.21698628
 C                 -6.92733434    3.48762339   -0.05955208
 H                 -7.46249539    4.41070743   -0.13966763
 C                 -7.90258476   -0.29942516    0.60373538
 C                 -9.24687005    2.25250804    0.36798804
 H                 -7.40586541   -1.24312134    0.69095596
 H                 -9.74705452    3.19443025    0.28139669
 C                 -9.24844639   -0.22904251    0.73535234
 C                 -9.96307352    1.12793584    0.60997584
 H                -11.02655309    1.18357611    0.71397280
 H                  0.52519909   -0.51110898   -0.25431419
 H                 -0.70520159   -2.55884520    0.17851349
 H                 -9.81472029   -1.11657721    0.92644396
 C                 -2.68820138    3.51823035   -0.51141606
 C                 -0.51592148    2.15786849   -0.53935858
 C                 -5.75896268   -1.59277166    0.56889159
 H                  0.36063520    1.93689770   -1.11182717
 H                 -1.13798007    2.83499626   -1.08657069
 H                 -0.23156381    2.60623793    0.38962234
 H                 -1.80822679    3.32337012   -1.08810852
 H                 -3.33111153    4.17936640   -1.05406297
 H                 -2.41256054    3.97166195    0.41773512
 H                 -5.16377958   -2.28916115    1.12179190
 H                 -6.63016390   -1.33911750    1.13596126
 H                 -6.05408515   -2.03443765   -0.35994309

 1 2 1.0 9 2.0 30 1.0
 2 3 2.0 7 1.0
 3 4 1.0 11 1.0
 4 5 2.0 26 1.0
 5 6 1.0 25 1.0
 6 7 2.0 29 1.0
 7 8 1.0
 8 10 2.0 28 1.0
 9 10 1.0 13 1.0
 10 12 1.0
 11
 12 14 1.0 16 2.0
 13 15 2.0 18 1.0
 14
 15 16 1.0 19 1.0
 16 17 1.0
 17
 18 20 1.0 22 2.0
 19 21 1.0 23 2.0
 20
 21
 22 23 1.0 27 1.0
 23 24 1.0
 24
 25
 26
 27
 28 34 1.0 35 1.0 36 1.0
 29 31 1.0 32 1.0 33 1.0
 30 37 1.0 38 1.0 39 1.0
 31
 32
 33
 34
 35
 36
 37
 38
 39
