# Supplementary material for: Topological regions and experimental carcinogenicity data of polycyclic aromatic hydrocarbons: a comprehensive resource for prediction models
Source: BMC Res Notes. 2026 Apr 3;19:213. doi: 10.1186/s13104-026-07791-w (PMC13173849; doi:10.1186/s13104-026-07791-w)
Supplement: Supplementary file 1 — Supplementary Material 1. [file 13104_2026_7791_MOESM1_ESM.gz › pah_0074_02500.gjf]

%chk=C:\Users\Meressa AW\Documents\mer-library1\project\calculations\carcino_PAHs\pah_0074_02500.chk
# hf/3-21g geom=connectivity

Title Card Required

0 1
 C                 -4.93741881   -0.32060193    0.28903417
 C                 -3.41222439   -0.40556268    0.14234407
 C                 -2.76020714   -1.58817149    0.24280048
 C                 -1.22742384   -1.62911224    0.08905740
 C                 -0.53888301   -0.48330242   -0.14571980
 C                 -1.29078818    0.85711002   -0.25823819
 C                 -2.63780541    0.88313252   -0.12171059
 C                 -3.42502087    2.19618036   -0.22665514
 C                 -5.56043345    0.88503856    0.18228425
 C                 -4.77875198    2.18545794   -0.08419520
 C                 -5.57278617    3.49448464   -0.18785526
 C                 -7.08590022    0.97681728    0.32803214
 H                 -5.05997882    4.41530235   -0.37230950
 C                 -7.71442883    2.18103689    0.22206004
 C                 -6.92605123    3.48946577   -0.04625618
 H                 -7.46079385    4.41315628   -0.12205965
 C                 -7.90347312   -0.30081610    0.59500057
 C                 -9.24658299    2.25282447    0.37135269
 H                 -7.40718865   -1.24514398    0.67774463
 H                 -9.74633413    3.19537602    0.28922244
 C                 -9.24949107   -0.23069533    0.72515064
 C                 -9.96349302    1.12719113    0.60620947
 H                -11.02709563    1.18262513    0.70905185
 H                 -0.70626222   -2.56032681    0.16735168
 H                 -9.81632287   -1.11906795    0.91061172
 C                 -2.68629382    3.52109323   -0.49215128
 C                 -5.76023474   -1.59468121    0.55604711
 H                 -1.80559519    3.32908131   -1.06869386
 H                 -3.32824010    4.18539745   -1.03206320
 H                 -2.41177478    3.96935728    0.43983511
 H                 -5.16604329   -2.29428017    1.10595421
 H                 -6.63212950   -1.34382918    1.12329731
 H                 -6.05422822   -2.03117119   -0.37558819
 C                  0.99290506   -0.52270569   -0.29957915
 H                  1.45109645   -0.39041889    0.65826262
 H                  1.28617800   -1.46727416   -0.70784547
 H                  1.30573503    0.26219838   -0.95605687
 H                 -0.75137055    1.76247974   -0.44326326
 C                 -3.54634263   -2.88531454    0.50927921
 H                 -2.93081369   -3.56972972    1.05480647
 H                 -4.42258620   -2.66032721    1.08066165
 H                 -3.83183900   -3.32714843   -0.42247968

 1 2 1.0 9 2.0 27 1.0
 2 3 2.0 7 1.0
 3 4 1.0 39 1.0
 4 5 2.0 24 1.0
 5 6 1.0 34 1.0
 6 7 2.0 38 1.0
 7 8 1.0
 8 10 2.0 26 1.0
 9 10 1.0 12 1.0
 10 11 1.0
 11 13 1.0 15 2.0
 12 14 2.0 17 1.0
 13
 14 15 1.0 18 1.0
 15 16 1.0
 16
 17 19 1.0 21 2.0
 18 20 1.0 22 2.0
 19
 20
 21 22 1.0 25 1.0
 22 23 1.0
 23
 24
 25
 26 28 1.0 29 1.0 30 1.0
 27 31 1.0 32 1.0 33 1.0
 28
 29
 30
 31
 32
 33
 34 35 1.0 36 1.0 37 1.0
 35
 36
 37
 38
 39 40 1.0 41 1.0 42 1.0
 40
 41
 42
