# Supplementary material for: Topological regions and experimental carcinogenicity data of polycyclic aromatic hydrocarbons: a comprehensive resource for prediction models
Source: BMC Res Notes. 2026 Apr 3;19:213. doi: 10.1186/s13104-026-07791-w (PMC13173849; doi:10.1186/s13104-026-07791-w)
Supplement: Supplementary file 1 — Supplementary Material 1. [file 13104_2026_7791_MOESM1_ESM.gz › pah_0075_02500.gjf]

%chk=C:\Users\Meressa AW\Documents\mer-library1\project\calculations\carcino_PAHs\pah_0075_02500.chk
# hf/3-21g geom=connectivity

Title Card Required

0 1
 C                 -4.93963866   -0.32072193    0.28167084
 C                 -3.41443339   -0.40787276    0.13638516
 C                 -2.76504575   -1.59254171    0.22931898
 C                 -1.23214949   -1.63564004    0.07730147
 C                 -0.54088242   -0.48965791   -0.14845000
 C                 -1.28980912    0.85310706   -0.25246159
 C                 -2.63694859    0.88101578   -0.11752164
 C                 -3.42125307    2.19643828   -0.21419796
 C                 -5.55996693    0.88696115    0.18264449
 C                 -4.77519182    2.18757523   -0.07359533
 C                 -5.56632532    3.49898192   -0.16902543
 C                 -7.08542841    0.98093766    0.32704092
 H                 -5.05133290    4.41999374   -0.34628241
 C                 -7.71127489    2.18720580    0.22877313
 C                 -6.91978458    3.49582767   -0.02924020
 H                 -7.45247725    4.42116183   -0.09920593
 C                 -7.90604658   -0.29681741    0.58389192
 C                 -9.24347073    2.26118064    0.37656281
 H                 -7.41186445   -1.24275577    0.66060350
 H                 -9.74112381    3.20534606    0.30045054
 C                 -9.25208455   -0.22476769    0.71277527
 C                 -9.96306337    1.13543522    0.60250929
 H                -11.02668186    1.19239329    0.70434978
 H                 -0.71305739   -2.56848746    0.14968301
 H                 -9.82103360   -1.11322721    0.89120357
 C                  0.99102244   -0.53121537   -0.30057003
 H                  1.44821742   -0.40668320    0.65878626
 H                 -0.74823809    1.75861918   -0.43036217
 H                 -3.31340154   -2.49393235    0.40736633
 H                 -5.51344696   -1.20603700    0.46016806
 H                 -2.90579655    3.11718855   -0.39146471
 C                  1.41102966   -1.88738508   -0.89722542
 C                  1.44490112    0.60416362   -1.23679045
 H                  2.47540510   -1.91625943   -1.00291924
 H                  1.09567243   -2.67625230   -0.24673459
 H                  0.95383464   -2.01191726   -1.85658169
 H                  2.50927657    0.57528923   -1.34248429
 H                  0.98770609    0.47963148   -2.19614671
 H                  1.15307798    1.54643738   -0.82223116

 1 2 1.0 9 2.0 30 1.0
 2 3 2.0 7 1.0
 3 4 1.0 29 1.0
 4 5 2.0 24 1.0
 5 6 1.0 26 1.0
 6 7 2.0 28 1.0
 7 8 1.0
 8 10 2.0 31 1.0
 9 10 1.0 12 1.0
 10 11 1.0
 11 13 1.0 15 2.0
 12 14 2.0 17 1.0
 13
 14 15 1.0 18 1.0
 15 16 1.0
 16
 17 19 1.0 21 2.0
 18 20 1.0 22 2.0
 19
 20
 21 22 1.0 25 1.0
 22 23 1.0
 23
 24
 25
 26 27 1.0 32 1.0 33 1.0
 27
 28
 29
 30
 31
 32 34 1.0 35 1.0 36 1.0
 33 37 1.0 38 1.0 39 1.0
 34
 35
 36
 37
 38
 39
