# Supplementary material for: Topological regions and experimental carcinogenicity data of polycyclic aromatic hydrocarbons: a comprehensive resource for prediction models
Source: BMC Res Notes. 2026 Apr 3;19:213. doi: 10.1186/s13104-026-07791-w (PMC13173849; doi:10.1186/s13104-026-07791-w)
Supplement: Supplementary file 1 — Supplementary Material 1. [file 13104_2026_7791_MOESM1_ESM.gz › pah_0076_02500.gjf]

%chk=C:\Users\Meressa AW\Documents\mer-library1\project\calculations\carcino_PAHs\pah_0076_02500.chk
# hf/3-21g geom=connectivity

Title Card Required

0 1
 C                 -4.20956891    0.23983048    0.29750846
 C                 -2.87415928    0.80618434   -0.19003426
 C                 -1.73665871    0.07748004   -0.09646133
 C                 -0.40451732    0.64830715   -0.61175050
 C                 -0.36617321    1.90638625   -1.14398431
 C                 -1.67917479    2.74108489   -1.22452546
 C                 -2.86003236    2.21439967   -0.77945821
 C                 -4.20908021    2.99540754   -0.83611264
 C                 -5.36285042    0.97593045    0.20971268
 C                 -5.36185342    2.43067407   -0.37974048
 C                 -6.73350352    3.18137940   -0.43508954
 C                 -6.71249511    0.38194076    0.68697018
 H                 -6.83727383    4.15396504   -0.87739280
 C                 -7.77712890    1.16406923    0.66721471
 C                 -7.82319355    2.53061649    0.12162210
 C                 -6.94401593   -1.06675231    1.18080943
 C                 -9.14429265    0.79672480    1.14366392
 H                 -6.11922843   -1.75283280    1.27283533
 C                 -8.23209371   -1.47262132    1.49543719
 C                 -9.42123910   -0.46089500    1.47063724
 H                -10.42187367   -0.76370317    1.71557088
 H                  0.50373320    0.06487714   -0.54872542
 H                 -8.41537947   -2.48672693    1.76258782
 H                 -1.67561671    3.74020880   -1.63964841
 H                 -1.77110921   -0.90235932    0.32104692
 H                 -4.23021840   -0.74006928    0.71997285
 H                 -4.23059569    3.99005300   -1.22508620
 H                  0.57056136    2.31729279   -1.49232086
 C                 -9.32532103    2.92974977    0.00482992
 C                 -9.99211534    2.06843036    1.10540572
 H                 -9.56475633    3.95155505    0.14362170
 H                 -9.62438403    2.63928272   -0.97183085
 H                 -9.88865564    2.55873495    2.04998398
 H                -11.07093271    1.89339420    0.96421574

 1 2 1.0 9 2.0 26 1.0
 2 3 2.0 7 1.0
 3 4 1.0 25 1.0
 4 5 2.0 22 1.0
 5 6 1.0 28 1.0
 6 7 2.0 24 1.0
 7 8 1.0
 8 10 2.0 27 1.0
 9 10 1.0 12 1.0
 10 11 1.0
 11 13 1.0 15 2.0
 12 14 2.0 16 1.0
 13
 14 15 1.0 17 1.0
 15 29 1.0
 16 18 1.0 19 2.0
 17 20 2.0 30 1.0
 18
 19 20 1.0 23 1.0
 20 21 1.0
 21
 22
 23
 24
 25
 26
 27
 28
 29 30 1.0 31 1.0 32 1.0
 30 33 1.0 34 1.0
 31
 32
 33
 34
