# Supplementary material for: Topological regions and experimental carcinogenicity data of polycyclic aromatic hydrocarbons: a comprehensive resource for prediction models
Source: BMC Res Notes. 2026 Apr 3;19:213. doi: 10.1186/s13104-026-07791-w (PMC13173849; doi:10.1186/s13104-026-07791-w)
Supplement: Supplementary file 1 — Supplementary Material 1. [file 13104_2026_7791_MOESM1_ESM.gz › pah_0077_02500.gjf]

%chk=C:\Users\Meressa AW\Documents\mer-library1\project\calculations\carcino_PAHs\pah_0077_02500.chk
# hf/3-21g geom=connectivity

Title Card Required

0 1
 C                 -4.32954504    0.17477185    0.38067385
 C                 -2.94827750    0.75560631    0.02166640
 C                 -2.84601099    2.03165509   -0.42845146
 C                 -4.11125392    2.89808175   -0.57995682
 C                 -5.43618469    0.94339835    0.24443746
 C                 -5.32148852    2.37977460   -0.26218043
 C                 -6.60341149    3.21371796   -0.40058987
 C                 -6.82854561    0.40085925    0.59158986
 H                 -6.54972188    4.22252225   -0.75319635
 C                 -7.92388089    1.21135460    0.43939655
 C                 -7.80836477    2.66988159   -0.07478871
 C                 -6.98296395   -1.06155384    1.11212588
 C                 -9.29030926    0.62387105    0.79837352
 C                 -8.21409634   -1.55977140    1.42619839
 C                 -9.42234052   -0.63972483    1.24914389
 H                 -4.41397125   -0.83100448    0.73590081
 H                 -4.03403113    3.90463961   -0.93460864
 H                 -1.88731140    2.43600506   -0.67804354
 H                 -2.07031017    0.15316797    0.12721933
 H                 -8.69432717    3.26131504   -0.17567037
 C                -10.91485699   -0.92101166    1.52297790
 C                -10.68547180    1.28459834    0.73345357
 C                -11.39507870    0.49679201    1.83743466
 C                -11.18164716   -1.91265245    2.67061528
 C                 -8.38084015   -3.00118201    1.94207816
 C                 -5.73574389   -1.95044789    1.27309023
 H                 -4.88835910   -1.33813364    1.50092848
 H                 -5.89546511   -2.64850576    2.06814012
 H                 -5.55683250   -2.48231245    0.36204094
 H                 -7.50128970   -3.29243574    2.47729987
 H                 -9.22788957   -3.05095384    2.59394474
 H                 -8.52919564   -3.66165605    1.11342583
 H                -10.72099657   -1.55312671    3.56696470
 H                -12.23653852   -2.00514003    2.82407626
 H                -10.77277359   -2.86868776    2.41818930
 H                -11.01304350    0.79778700    2.79050922
 H                -10.68635673    2.33968287    0.91148686
 H                -11.12860097    1.10997220   -0.22469164
 H                -11.38051870   -1.30654181    0.64012702
 H                -12.45863391    0.61301515    1.85300710

 1 2 1.0 5 2.0 16 1.0
 2 3 2.0 19 1.0
 3 4 1.0 18 1.0
 4 6 2.0 17 1.0
 5 6 1.0 8 1.0
 6 7 1.0
 7 9 1.0 11 2.0
 8 10 2.0 12 1.0
 9
 10 11 1.0 13 1.0
 11 20 1.0
 12 14 2.0 26 1.0
 13 15 2.0 22 1.0
 14 15 1.0 25 1.0
 15 21 1.0
 16
 17
 18
 19
 20
 21 23 1.0 24 1.0 39 1.0
 22 23 1.0 37 1.0 38 1.0
 23 36 1.0 40 1.0
 24 33 1.0 34 1.0 35 1.0
 25 30 1.0 31 1.0 32 1.0
 26 27 1.0 28 1.0 29 1.0
 27
 28
 29
 30
 31
 32
 33
 34
 35
 36
 37
 38
 39
 40
