# Supplementary material for: Topological regions and experimental carcinogenicity data of polycyclic aromatic hydrocarbons: a comprehensive resource for prediction models
Source: BMC Res Notes. 2026 Apr 3;19:213. doi: 10.1186/s13104-026-07791-w (PMC13173849; doi:10.1186/s13104-026-07791-w)
Supplement: Supplementary file 1 — Supplementary Material 1. [file 13104_2026_7791_MOESM1_ESM.gz › pah_0078_02500.gjf]

%chk=C:\Users\Meressa AW\Documents\mer-library1\project\calculations\carcino_PAHs\pah_0078_02500.chk
# hf/3-21g geom=connectivity

Title Card Required

0 1
 C                 -4.32569673    0.11596621    0.28090419
 C                 -2.97313904    0.61346297   -0.22099279
 C                 -2.85751586    1.84904688   -0.76790234
 C                 -4.10269735    2.75153313   -0.88058466
 C                 -5.41849346    0.90796629    0.18202812
 C                 -5.30010173    2.30001850   -0.43157744
 C                 -6.56410497    3.16363724   -0.52378378
 C                 -6.79362983    0.44116122    0.67582639
 H                 -6.51249010    4.14411062   -0.94911642
 C                 -7.87314533    1.26533130    0.56049121
 C                 -7.75235404    2.68220761   -0.06411552
 C                 -6.95005818   -0.95758249    1.30046189
 C                 -9.24951640    0.78517673    1.06019114
 C                 -8.16262547   -1.37300202    1.73748577
 C                 -9.38493863   -0.44637501    1.60966619
 H                 -4.02251667    3.72810946   -1.31043314
 H                 -8.62569456    3.29631424   -0.13517459
 C                 -4.40624685   -1.28861937    0.89164199
 C                 -1.76121112   -0.31758656   -0.08907199
 H                 -0.79985772    0.00345427   -0.43204781
 H                 -5.34166232   -1.66318992    1.25163478
 C                 -1.90926383   -1.55314729    0.46482031
 C                 -3.28604735   -2.05863136    0.97531970
 H                 -1.05505689   -2.19182527    0.55038286
 H                 -3.35634027   -3.03663958    1.40364065
 H                 -6.10022763   -1.60163634    1.38924631
 H                 -8.27093595   -2.34502256    2.17147300
 H                -10.34288498   -0.77491085    1.95506884
 H                -10.10157465    1.42650447    0.97303919
 C                 -1.49097294    2.34775135   -1.27332718
 H                 -0.90771413    1.51440301   -1.60535079
 H                 -0.97788551    2.84830121   -0.47891476
 C                 -1.70234890    3.32543679   -2.44424621
 H                 -2.21543639    2.82488695   -3.23865861
 H                 -2.28560765    4.15878518   -2.11222258
 C                 -0.33580596    3.82414113   -2.94967113
 H                  0.17728154    4.32469096   -2.15525873
 H                  0.24745276    2.99079273   -3.28169478
 H                 -0.48267106    4.50344207   -3.76323175

 1 2 1.0 5 2.0 18 1.0
 2 3 2.0 19 1.0
 3 4 1.0 30 1.0
 4 6 2.0 16 1.0
 5 6 1.0 8 1.0
 6 7 1.0
 7 9 1.0 11 2.0
 8 10 2.0 12 1.0
 9
 10 11 1.0 13 1.0
 11 17 1.0
 12 14 2.0 26 1.0
 13 15 2.0 29 1.0
 14 15 1.0 27 1.0
 15 28 1.0
 16
 17
 18 21 1.0 23 2.0
 19 20 1.0 22 2.0
 20
 21
 22 23 1.0 24 1.0
 23 25 1.0
 24
 25
 26
 27
 28
 29
 30 31 1.0 32 1.0 33 1.0
 31
 32
 33 34 1.0 35 1.0 36 1.0
 34
 35
 36 37 1.0 38 1.0 39 1.0
 37
 38
 39
