# Supplementary material for: Topological regions and experimental carcinogenicity data of polycyclic aromatic hydrocarbons: a comprehensive resource for prediction models
Source: BMC Res Notes. 2026 Apr 3;19:213. doi: 10.1186/s13104-026-07791-w (PMC13173849; doi:10.1186/s13104-026-07791-w)
Supplement: Supplementary file 1 — Supplementary Material 1. [file 13104_2026_7791_MOESM1_ESM.gz › pah_0079_02500.gjf]

%chk=C:\Users\Meressa AW\Documents\mer-library1\project\calculations\carcino_PAHs\pah_0079_02500.chk
# hf/3-21g geom=connectivity

Title Card Required

0 1
 C                 -4.34122132    0.15944431    0.53367473
 C                 -2.94909599    0.70677428    0.16378529
 C                 -2.83623582    1.90922133   -0.45445237
 C                 -4.10037502    2.72561717   -0.78572323
 C                 -5.44651554    0.88424465    0.23844848
 C                 -5.31948507    2.23617178   -0.45665513
 C                 -6.60176589    3.01750829   -0.76891531
 C                 -6.84997642    0.37408611    0.59020939
 H                 -6.54363664    3.96852851   -1.25582548
 C                 -7.94475293    1.12489256    0.28108479
 C                 -7.81418990    2.50088953   -0.42648057
 C                 -7.01705147   -0.98625218    1.29222625
 C                 -9.34879312    0.60090019    0.63991715
 C                 -8.25391939   -1.44059157    1.60464420
 C                 -9.49342077   -0.59667502    1.25778092
 H                 -4.01544374    3.67431570   -1.27322481
 H                 -8.69999072    3.05760681   -0.65080795
 C                 -1.68634310   -0.10983768    0.49526107
 H                 -6.15529215   -1.57288475    1.53333437
 H                 -8.36945398   -2.38589761    2.09244362
 H                -10.21284721    1.18478528    0.40035775
 C                 -1.44544468    2.45699538   -0.82447400
 C                 -0.33442376    1.73781517   -0.53247517
 C                 -0.46253634    0.37279414    0.16934843
 H                 -1.77508522   -1.05815572    0.98282413
 H                  0.41489385   -0.19462599    0.39967570
 H                 -4.43417702   -0.78843998    1.02129610
 C                  1.05649450    2.28558932   -0.90249947
 C                 -1.31699982    3.82178395   -1.52620363
 H                  1.93370459    1.71789213   -0.67201663
 H                 -2.19418517    4.38951235   -1.75670378
 C                  1.16951514    3.48662180   -1.52002711
 C                 -0.09296582    4.30373955   -1.85178289
 H                  2.13595382    3.86716525   -1.77709315
 H                 -0.00369976    5.25200685   -2.33934898
 C                -10.89980346   -1.11371888    1.61324305
 H                -10.84365887   -1.72738462    2.48797853
 H                -11.54812729   -0.28347003    1.80102762
 H                -11.28478622   -1.68954675    0.79769995

 1 2 1.0 5 2.0 27 1.0
 2 3 2.0 18 1.0
 3 4 1.0 22 1.0
 4 6 2.0 16 1.0
 5 6 1.0 8 1.0
 6 7 1.0
 7 9 1.0 11 2.0
 8 10 2.0 12 1.0
 9
 10 11 1.0 13 1.0
 11 17 1.0
 12 14 2.0 19 1.0
 13 15 2.0 21 1.0
 14 15 1.0 20 1.0
 15 36 1.0
 16
 17
 18 24 2.0 25 1.0
 19
 20
 21
 22 23 2.0 29 1.0
 23 24 1.0 28 1.0
 24 26 1.0
 25
 26
 27
 28 30 1.0 32 2.0
 29 31 1.0 33 2.0
 30
 31
 32 33 1.0 34 1.0
 33 35 1.0
 34
 35
 36 37 1.0 38 1.0 39 1.0
 37
 38
 39
