# Supplementary material for: Topological regions and experimental carcinogenicity data of polycyclic aromatic hydrocarbons: a comprehensive resource for prediction models
Source: BMC Res Notes. 2026 Apr 3;19:213. doi: 10.1186/s13104-026-07791-w (PMC13173849; doi:10.1186/s13104-026-07791-w)
Supplement: Supplementary file 1 — Supplementary Material 1. [file 13104_2026_7791_MOESM1_ESM.gz › pah_0080_02500.gjf]

%chk=C:\Users\Meressa AW\Documents\mer-library1\project\calculations\carcino_PAHs\pah_0080_02500.chk
# hf/3-21g geom=connectivity

Title Card Required

0 1
 C                 -4.34098564    0.16108154    0.53688973
 C                 -2.94880634    0.70896285    0.16802094
 C                 -2.83618172    1.90977722   -0.45342697
 C                 -4.10064157    2.72376873   -0.78935761
 C                 -5.44656237    0.88376387    0.23755736
 C                 -5.31979641    2.23385517   -0.46115337
 C                 -6.60239280    3.01282015   -0.77800869
 C                 -6.85008622    0.37298723    0.58816816
 H                 -6.54445353    3.96251736   -1.26751688
 C                 -7.94514969    1.12164607    0.27487934
 C                 -7.81485554    2.49577696   -0.43635258
 C                 -7.01689993   -0.98554262    1.29374013
 C                 -9.34925031    0.59705294    0.63259582
 C                 -8.25382273   -1.44042311    1.60515179
 C                 -9.49364781   -0.59892950    1.25359068
 H                 -8.70087814    3.05082924   -0.66390675
 C                 -1.68573322   -0.10524740    0.50415653
 H                 -6.15491570   -1.57049157    1.53811259
 H                 -8.36917569   -2.38447275    2.09542107
 H                -10.21352923    1.17925464    0.38977258
 C                 -1.44533746    2.45809985   -0.82243532
 C                 -0.33403868    1.74103028   -0.52633424
 C                 -0.46187920    0.37786668    0.17913737
 H                 -1.77429073   -1.05227670    0.99425149
 H                  0.41577430   -0.18788296    0.41270035
 H                -10.47085337   -0.95860329    1.49976961
 C                 -4.47450659   -1.20131699    1.24232745
 C                  1.05691203    2.28937034   -0.89535896
 C                 -1.31715913    3.82104178   -1.52781439
 C                 -3.97867222    4.08732408   -1.49465207
 H                  1.72221796    1.47378916   -1.08796047
 H                  0.97883659    2.90024391   -1.77036622
 H                  1.43612133    2.87506747   -0.08415049
 H                 -0.44678780    3.82008238   -2.15019114
 H                 -2.18522031    3.99462029   -2.12884707
 H                 -1.23041032    4.59540180   -0.79450600
 H                 -3.10945248    4.08964046   -2.11863258
 H                 -4.84845978    4.25791286   -2.09404264
 H                 -3.89335945    4.86182428   -0.76132323
 H                 -3.60794086   -1.37746725    1.84476826
 H                 -5.34585545   -1.19753608    1.86332412
 H                 -4.56249448   -1.97554924    0.50903176

 1 2 1.0 5 2.0 27 1.0
 2 3 2.0 17 1.0
 3 4 1.0 21 1.0
 4 6 2.0 30 1.0
 5 6 1.0 8 1.0
 6 7 1.0
 7 9 1.0 11 2.0
 8 10 2.0 12 1.0
 9
 10 11 1.0 13 1.0
 11 16 1.0
 12 14 2.0 18 1.0
 13 15 2.0 20 1.0
 14 15 1.0 19 1.0
 15 26 1.0
 16
 17 23 2.0 24 1.0
 18
 19
 20
 21 22 2.0 29 1.0
 22 23 1.0 28 1.0
 23 25 1.0
 24
 25
 26
 27 40 1.0 41 1.0 42 1.0
 28 31 1.0 32 1.0 33 1.0
 29 34 1.0 35 1.0 36 1.0
 30 37 1.0 38 1.0 39 1.0
 31
 32
 33
 34
 35
 36
 37
 38
 39
 40
 41
 42
