# Supplementary material for: Topological regions and experimental carcinogenicity data of polycyclic aromatic hydrocarbons: a comprehensive resource for prediction models
Source: BMC Res Notes. 2026 Apr 3;19:213. doi: 10.1186/s13104-026-07791-w (PMC13173849; doi:10.1186/s13104-026-07791-w)
Supplement: Supplementary file 1 — Supplementary Material 1. [file 13104_2026_7791_MOESM1_ESM.gz › pah_0081_02500.gjf]

%chk=C:\Users\Meressa AW\Documents\mer-library1\project\calculations\carcino_PAHs\pah_0081_02500.chk
# hf/3-21g geom=connectivity

Title Card Required

0 1
 C                 -4.33742195    0.16803281    0.38658506
 C                 -2.95300901    0.74902725    0.04017301
 C                 -2.84565956    2.02863682   -0.39850736
 C                 -4.10828296    2.89894194   -0.54963593
 C                 -5.44172786    0.94008278    0.25077028
 C                 -5.32131042    2.38046760   -0.24297543
 C                 -6.60075209    3.21821408   -0.38137717
 C                 -6.83709059    0.39750586    0.58559197
 H                 -6.54306159    4.22986220   -0.72509200
 C                 -7.92991888    1.21153519    0.43423985
 C                 -7.80859460    2.67413243   -0.06688006
 C                 -6.99735955   -1.06895065    1.09281382
 C                 -9.29950617    0.62386153    0.78064740
 C                 -8.23122334   -1.56726194    1.39582412
 C                 -9.43659830   -0.64323962    1.21992085
 H                 -4.42585694   -0.84054602    0.73277577
 H                 -4.02705287    3.90831234   -0.89528469
 H                 -1.88477202    2.43310149   -0.63934646
 H                 -2.07686422    0.14389401    0.14545398
 H                 -8.69278256    3.26823809   -0.16762788
 C                -10.93117813   -0.92374344    1.48309669
 C                -10.69294422    1.28801002    0.71363393
 C                -11.41026013    0.49233262    1.80693645
 C                -11.20634050   -1.92453715    2.62076870
 C                 -5.75285657   -1.96176466    1.25311186
 H                 -4.90550949   -1.35316610    1.49083168
 H                 -5.91840203   -2.66621492    2.04130253
 H                 -5.56997106   -2.48624478    0.33857728
 H                -10.74994056   -1.57359192    3.52267587
 H                -12.26225225   -2.01613507    2.76760264
 H                -10.79801295   -2.87924113    2.36248803
 H                -11.03290764    0.78443086    2.76463354
 H                -10.69267681    2.34154443    0.90062376
 H                -11.13110512    1.12244564   -0.24839697
 H                 -8.35109475   -2.57152497    1.74508994
 H                -11.39271672   -1.30079630    0.59443855
 H                -12.47364745    0.61062621    1.81761546

 1 2 1.0 5 2.0 16 1.0
 2 3 2.0 19 1.0
 3 4 1.0 18 1.0
 4 6 2.0 17 1.0
 5 6 1.0 8 1.0
 6 7 1.0
 7 9 1.0 11 2.0
 8 10 2.0 12 1.0
 9
 10 11 1.0 13 1.0
 11 20 1.0
 12 14 2.0 25 1.0
 13 15 2.0 22 1.0
 14 15 1.0 35 1.0
 15 21 1.0
 16
 17
 18
 19
 20
 21 23 1.0 24 1.0 36 1.0
 22 23 1.0 33 1.0 34 1.0
 23 32 1.0 37 1.0
 24 29 1.0 30 1.0 31 1.0
 25 26 1.0 27 1.0 28 1.0
 26
 27
 28
 29
 30
 31
 32
 33
 34
 35
 36
 37
