# Supplementary material for: Topological regions and experimental carcinogenicity data of polycyclic aromatic hydrocarbons: a comprehensive resource for prediction models
Source: BMC Res Notes. 2026 Apr 3;19:213. doi: 10.1186/s13104-026-07791-w (PMC13173849; doi:10.1186/s13104-026-07791-w)
Supplement: Supplementary file 1 — Supplementary Material 1. [file 13104_2026_7791_MOESM1_ESM.gz › pah_0082_02500.gjf]

%chk=C:\Users\Meressa AW\Documents\mer-library1\project\calculations\carcino_PAHs\pah_0082_02500.chk
# hf/3-21g geom=connectivity

Title Card Required

0 1
 C                 -4.34211962    0.15872537    0.54710433
 C                 -2.96303985    0.70757609    0.13313012
 C                 -2.87747133    1.86765023   -0.56540546
 C                 -4.15968576    2.63459800   -0.94235402
 C                 -5.46308847    0.84008787    0.21139817
 C                 -5.36676042    2.14408115   -0.57394127
 C                 -6.66585324    2.87691292   -0.93056255
 C                 -6.85407873    0.32756179    0.60615265
 H                 -6.62917835    3.79367443   -1.48112505
 C                 -7.96515561    1.03385577    0.25340409
 C                 -7.86581620    2.36087864   -0.54653759
 C                 -6.99046819   -0.98457386    1.40051602
 C                 -9.35660764    0.50792298    0.65520581
 C                 -8.21660187   -1.44068698    1.75062804
 C                 -9.47436400   -0.64721199    1.35416882
 H                 -8.76371047    2.88336685   -0.80258676
 C                 -1.68242524   -0.05938064    0.51162191
 H                 -6.11597321   -1.53628706    1.67611092
 H                 -8.31093152   -2.35239746    2.30265813
 H                -10.23326506    1.05689611    0.38129861
 C                 -1.49979423    2.41664976   -0.98041264
 C                 -0.37313373    1.74125847   -0.64662146
 C                 -0.47018625    0.42457110    0.14663687
 H                 -1.74951172   -0.97405349    1.06275396
 H                  0.41971784   -0.10833787    0.40970125
 H                -10.44307023   -1.00797036    1.63065873
 C                  1.00468166    2.29032783   -1.06058989
 C                 -1.40192850    3.73270523   -1.77460914
 C                  1.09085261    3.44841012   -1.75917180
 C                 -0.18919124    4.21548938   -2.13931411
 H                  2.04827878    3.82969899   -2.04665855
 H                 -0.12110892    5.12966566   -2.69136773
 H                 -2.29135385    4.26585197   -2.03852905
 H                  1.89420040    1.75734765   -0.79666115
 C                 -4.06956391    3.95246861   -1.73341734
 C                 -4.44516588   -1.15811444    1.33854023
 H                 -3.20475256    3.93242694   -2.36308309
 H                 -4.94642665    4.06784755   -2.33565089
 H                 -3.57078136   -1.28023495    1.94294438
 H                 -5.31149173   -1.13061974    1.96603086
 C                 -4.55982616   -2.33863903    0.35639238
 C                 -3.28846938   -3.04230020   -0.15338198
 C                 -5.77954456   -2.75805179   -0.05950659
 H                 -2.32542863   -2.71124499    0.17506786
 H                 -6.66296205   -2.26914476    0.29476501
 C                 -3.38933213   -4.08091990   -1.01802076
 C                 -5.89414460   -3.93835030   -1.04206740
 H                 -6.85710819   -4.26933691   -1.37074546
 C                 -4.77535518   -4.55775206   -1.49049877
 H                 -2.50591412   -4.56967541   -1.37242597
 H                 -4.85496891   -5.37816866   -2.17285429
 C                 -3.96247628    5.13339811   -0.75077361
 C                 -5.08546921    5.74363115   -0.29988542
 C                 -2.57950722    5.62070397   -0.28008458
 H                 -1.69290496    5.13899156   -0.63607622
 C                 -4.97853278    6.92403191    0.68342222
 C                 -2.48544185    6.65959689    0.58505913
 H                 -1.52455624    6.99809941    0.91218182
 H                 -5.86518305    7.40547648    1.03977652
 H                 -6.04643693    5.40527068   -0.62699913
 C                 -3.76147959    7.35301461    1.09741550
 H                 -3.68713345    8.17348658    1.78026592

 1 2 1.0 5 2.0 36 1.0
 2 3 2.0 17 1.0
 3 4 1.0 21 1.0
 4 6 2.0 35 1.0
 5 6 1.0 8 1.0
 6 7 1.0
 7 9 1.0 11 2.0
 8 10 2.0 12 1.0
 9
 10 11 1.0 13 1.0
 11 16 1.0
 12 14 2.0 18 1.0
 13 15 2.0 20 1.0
 14 15 1.0 19 1.0
 15 26 1.0
 16
 17 23 2.0 24 1.0
 18
 19
 20
 21 22 2.0 28 1.0
 22 23 1.0 27 1.0
 23 25 1.0
 24
 25
 26
 27 29 2.0 34 1.0
 28 30 2.0 33 1.0
 29 30 1.0 31 1.0
 30 32 1.0
 31
 32
 33
 34
 35 37 1.0 38 1.0 52 1.0
 36 39 1.0 40 1.0 41 1.0
 37
 38
 39
 40
 41 42 1.0 43 2.0
 42 44 1.0 46 2.0
 43 45 1.0 47 1.0
 44
 45
 46 49 1.0 50 1.0
 47 48 1.0 49 2.0
 48
 49 51 1.0
 50
 51
 52 53 2.0 54 1.0
 53 56 1.0 60 1.0
 54 55 1.0 57 2.0
 55
 56 59 1.0 61 2.0
 57 58 1.0 61 1.0
 58
 59
 60
 61 62 1.0
 62
