# Supplementary material for: Topological regions and experimental carcinogenicity data of polycyclic aromatic hydrocarbons: a comprehensive resource for prediction models
Source: BMC Res Notes. 2026 Apr 3;19:213. doi: 10.1186/s13104-026-07791-w (PMC13173849; doi:10.1186/s13104-026-07791-w)
Supplement: Supplementary file 1 — Supplementary Material 1. [file 13104_2026_7791_MOESM1_ESM.gz › pah_0083_02500.gjf]

%chk=C:\Users\Meressa AW\Documents\mer-library1\project\calculations\carcino_PAHs\pah_0083_02500.chk
# hf/3-21g geom=connectivity

Title Card Required

0 1
 C                 -4.29150405   -0.03085640    0.31337221
 C                 -2.95600422    0.71776030    0.14719989
 C                 -2.87058903    1.91104516   -0.49340490
 C                 -4.09752357    2.81623275   -0.70989296
 C                 -5.51843858    0.87433119    0.09688414
 C                 -5.43302340    2.06761605   -0.54372064
 C                 -6.71385487    2.72952962   -1.08412485
 C                 -6.89043215    0.37493483    0.58551079
 H                 -6.64678886    3.59036438   -1.71607870
 C                 -8.01940405    1.01291552    0.19405285
 C                 -7.92663478    2.23258620   -0.74136961
 C                 -6.98151838   -0.86059134    1.50015808
 C                 -9.39382711    0.51126741    0.67435731
 C                 -8.19090521   -1.30239173    1.92318854
 C                 -9.47396395   -0.57153860    1.48543503
 H                 -8.81860606    2.69203938   -1.11310878
 C                 -1.67517274    0.05584673    0.68760410
 H                 -6.09020058   -1.36985330    1.80199386
 H                 -8.25433261   -2.15897361    2.56126726
 H                -10.28532676    1.01716664    0.36744637
 C                 -1.49859547    2.41044152   -0.98203155
 C                 -0.36962357    1.77246083   -0.59057360
 C                 -0.46239283    0.55279015    0.34484886
 H                 -1.74223876   -0.80498803    1.31955795
 H                  0.42957845    0.09333697    0.71658802
 H                -10.42864837   -0.91898771    1.82122777
 C                  1.00479949    2.27410894   -1.07087807
 C                 -1.40750923    3.64596769   -1.89667884
 C                  1.08493634    3.35691495   -1.88195578
 C                 -0.19812240    4.08776808   -2.31970930
 H                  2.03962076    3.70436406   -2.21774852
 H                 -0.13469501    4.94434996   -2.95778801
 H                 -2.29882703    4.15522965   -2.19851461
 H                  1.89629915    1.76820971   -0.76396712
 H                 -4.32265820   -0.78445674   -0.44558494
 H                 -4.06636942    3.56983309    0.04906418
 H                 -4.05078144    3.27039222   -1.67759868
 H                 -4.33824617   -0.48501587    1.28107793

 1 2 1.0 5 1.0 35 1.0 38 1.0
 2 3 2.0 17 1.0
 3 4 1.0 21 1.0
 4 6 1.0 36 1.0 37 1.0
 5 6 2.0 8 1.0
 6 7 1.0
 7 9 1.0 11 2.0
 8 10 2.0 12 1.0
 9
 10 11 1.0 13 1.0
 11 16 1.0
 12 14 2.0 18 1.0
 13 15 2.0 20 1.0
 14 15 1.0 19 1.0
 15 26 1.0
 16
 17 23 2.0 24 1.0
 18
 19
 20
 21 22 2.0 28 1.0
 22 23 1.0 27 1.0
 23 25 1.0
 24
 25
 26
 27 29 2.0 34 1.0
 28 30 2.0 33 1.0
 29 30 1.0 31 1.0
 30 32 1.0
 31
 32
 33
 34
 35
 36
 37
 38
