# Supplementary material for: Topological regions and experimental carcinogenicity data of polycyclic aromatic hydrocarbons: a comprehensive resource for prediction models
Source: BMC Res Notes. 2026 Apr 3;19:213. doi: 10.1186/s13104-026-07791-w (PMC13173849; doi:10.1186/s13104-026-07791-w)
Supplement: Supplementary file 1 — Supplementary Material 1. [file 13104_2026_7791_MOESM1_ESM.gz › pah_0084_02500.gjf]

%chk=C:\Users\Meressa AW\Documents\mer-library1\project\calculations\carcino_PAHs\pah_0084_02500.chk
# hf/3-21g geom=connectivity

Title Card Required

0 1
 C                 -4.92949968   -0.32054134    0.30974333
 C                 -3.40305828   -0.40534838    0.17655637
 C                 -2.75131893   -1.58710591    0.28821007
 C                 -1.21725184   -1.62792388    0.14781850
 C                 -0.52731099   -0.48285723   -0.08647394
 C                 -1.27891243    0.85658922   -0.21179660
 C                 -2.62706490    0.88251066   -0.08695516
 C                 -3.41402693    2.19460804   -0.20488479
 C                 -5.55219620    0.88423257    0.19192701
 C                 -4.76892574    2.18380832   -0.07400167
 C                 -5.56271525    3.49188684   -0.19068666
 C                 -7.07890527    0.97585302    0.32413807
 H                 -5.04881779    4.41210442   -0.37510194
 C                 -7.70712156    2.17920659    0.20705821
 C                 -6.91714376    3.48678646   -0.06068966
 H                 -7.45169248    4.40980856   -0.14547105
 C                 -7.89808162   -0.30095439    0.59014108
 C                 -9.24053812    2.25084886    0.34284898
 H                 -7.40203883   -1.24460247    0.68162799
 H                 -9.74005164    3.19272185    0.25195613
 C                 -9.24520361   -0.23096611    0.70839625
 C                 -9.95885840    1.12594276    0.57687972
 H                -11.02333386    1.18127139    0.67031816
 H                 -0.69630226   -2.55846742    0.23499790
 H                 -9.81314914   -1.11876461    0.89319804
 H                 -3.29863522   -2.48778354    0.47293877
 H                 -5.50231231   -1.20520683    0.49454773
 H                 -2.89966514    3.11456448   -0.38930852
 C                 -0.50096856    2.15879822   -0.47760680
 H                 -1.11770648    2.83617740   -1.03050080
 H                 -0.22597133    2.60656912    0.45447567
 C                  0.76882639    1.84163230   -1.28916492
 H                  1.38556433    1.16425315   -0.73627090
 H                  0.49382916    1.39386136   -2.22124738
 H                  1.30934581    2.74641389   -1.47385128
 H                  0.53787534   -0.51015051   -0.18411191

 1 2 1.0 9 2.0 27 1.0
 2 3 2.0 7 1.0
 3 4 1.0 26 1.0
 4 5 2.0 24 1.0
 5 6 1.0 36 1.0
 6 7 2.0 29 1.0
 7 8 1.0
 8 10 2.0 28 1.0
 9 10 1.0 12 1.0
 10 11 1.0
 11 13 1.0 15 2.0
 12 14 2.0 17 1.0
 13
 14 15 1.0 18 1.0
 15 16 1.0
 16
 17 19 1.0 21 2.0
 18 20 1.0 22 2.0
 19
 20
 21 22 1.0 25 1.0
 22 23 1.0
 23
 24
 25
 26
 27
 28
 29 30 1.0 31 1.0 32 1.0
 30
 31
 32 33 1.0 34 1.0 35 1.0
 33
 34
 35
 36
