# Supplementary material for: Topological regions and experimental carcinogenicity data of polycyclic aromatic hydrocarbons: a comprehensive resource for prediction models
Source: BMC Res Notes. 2026 Apr 3;19:213. doi: 10.1186/s13104-026-07791-w (PMC13173849; doi:10.1186/s13104-026-07791-w)
Supplement: Supplementary file 1 — Supplementary Material 1. [file 13104_2026_7791_MOESM1_ESM.gz › pah_0085_02500.gjf]

%chk=C:\Users\Meressa AW\Documents\mer-library1\project\calculations\carcino_PAHs\pah_0085_02500.chk
# hf/3-21g geom=connectivity

Title Card Required

0 1
 C                 -4.91827938   -0.30181349    0.29020653
 C                 -3.38915405   -0.37794501    0.17418808
 C                 -2.73149085   -1.55876493    0.25280389
 C                 -1.19493282   -1.58414291    0.13039345
 C                 -0.50870890   -0.42682741   -0.05455781
 C                 -1.26626923    0.91256439   -0.14226810
 C                 -2.61672346    0.92051603   -0.03414635
 C                 -3.40383703    2.22790109   -0.11775821
 C                 -5.54332658    0.90593618    0.20539576
 C                 -4.75961144    2.21547977   -0.00589816
 C                 -5.55341537    3.52588585   -0.08880574
 C                 -7.07175281    0.99090894    0.32055924
 H                 -5.03866565    4.45244265   -0.23517927
 C                 -7.70046908    2.19695535    0.23603508
 C                 -6.90948426    3.51427592    0.02310540
 H                 -7.44470366    4.43881868   -0.03739981
 C                 -7.89213698   -0.29521637    0.53234768
 C                 -9.23566307    2.26186725    0.35401287
 H                 -7.39572067   -1.24079428    0.59832700
 H                 -9.73562373    3.20561027    0.28852654
 C                 -9.24080528   -0.23097071    0.63517560
 C                 -9.95500788    1.12871629    0.54033707
 H                -11.02071014    1.17946708    0.62159626
 H                 -0.66888815   -2.51391538    0.19122233
 H                 -9.80960493   -1.12524097    0.78230699
 H                 -3.27490847   -2.46883868    0.39896495
 H                 -5.49083027   -1.19373111    0.43706853
 H                  0.55777868   -0.44486083   -0.13928699
 C                 -2.63895741    3.54032361   -0.32946721
 C                 -0.48673444    2.23155374   -0.35085888
 H                  0.40471853    2.03071322   -0.90752277
 C                 -1.35756543    3.24193701   -1.12894058
 H                 -3.24971727    4.23223080   -0.87088833
 H                 -2.38074401    3.96209100    0.61939427
 H                 -0.80946031    4.14934295   -1.27418256
 H                 -1.61881001    2.82673378   -2.07986516
 H                 -0.22846969    2.64560500    0.60138104

 1 2 1.0 9 2.0 27 1.0
 2 3 2.0 7 1.0
 3 4 1.0 26 1.0
 4 5 2.0 24 1.0
 5 6 1.0 28 1.0
 6 7 2.0 30 1.0
 7 8 1.0
 8 10 2.0 29 1.0
 9 10 1.0 12 1.0
 10 11 1.0
 11 13 1.0 15 2.0
 12 14 2.0 17 1.0
 13
 14 15 1.0 18 1.0
 15 16 1.0
 16
 17 19 1.0 21 2.0
 18 20 1.0 22 2.0
 19
 20
 21 22 1.0 25 1.0
 22 23 1.0
 23
 24
 25
 26
 27
 28
 29 32 1.0 33 1.0 34 1.0
 30 31 1.0 32 1.0 37 1.0
 31
 32 35 1.0 36 1.0
 33
 34
 35
 36
 37
