# Supplementary material for: Topological regions and experimental carcinogenicity data of polycyclic aromatic hydrocarbons: a comprehensive resource for prediction models
Source: BMC Res Notes. 2026 Apr 3;19:213. doi: 10.1186/s13104-026-07791-w (PMC13173849; doi:10.1186/s13104-026-07791-w)
Supplement: Supplementary file 1 — Supplementary Material 1. [file 13104_2026_7791_MOESM1_ESM.gz › pah_0086_02500.gjf]

%chk=C:\Users\Meressa AW\Documents\mer-library1\project\calculations\carcino_PAHs\pah_0086_02500.chk
# hf/3-21g geom=connectivity

Title Card Required

0 1
 C                 -4.32569668    0.11596628    0.28090427
 C                 -2.97313873    0.61346353   -0.22099154
 C                 -2.85751563    1.84904730   -0.76790145
 C                 -4.10269710    2.75153358   -0.88058368
 C                 -5.41849314    0.90796689    0.18202944
 C                 -5.30010133    2.30001927   -0.43157571
 C                 -6.56410500    3.16363718   -0.52378401
 C                 -6.79362994    0.44116098    0.67582576
 H                 -6.51248997    4.14411088   -0.94911588
 C                 -7.87314536    1.26533121    0.56049093
 C                 -7.75235403    2.68220760   -0.06411559
 C                 -6.95005824   -0.95758265    1.30046145
 C                 -9.24951660    0.78517631    1.06019007
 C                 -8.16262528   -1.37300168    1.73748649
 C                 -9.38493848   -0.44637477    1.60966671
 H                 -4.02251686    3.72810906   -1.31043420
 H                 -8.62569439    3.29631454   -0.13517391
 C                 -4.40624694   -1.28861956    0.89164145
 C                 -1.76121121   -0.31758679   -0.08907260
 H                 -0.79985766    0.00345432   -0.43204778
 H                 -5.34166230   -1.66318988    1.25163476
 C                 -1.90926399   -1.55314759    0.46481949
 C                 -3.28604743   -2.05863152    0.97531919
 H                 -1.05505694   -2.19182532    0.55038269
 H                 -3.35634012   -3.03663932    1.40364113
 H                 -6.10022762   -1.60163633    1.38924629
 H                 -8.27093597   -2.34502258    2.17147286
 H                -10.34288494   -0.77491082    1.95506888
 H                -10.10157497    1.42650380    0.97303747
 C                 -1.49097286    2.34775145   -1.27332706
 H                 -0.90771423    1.51440293   -1.60535055
 H                 -0.97788509    2.84830161   -0.47891503
 C                 -1.70234920    3.32543642   -2.44424641
 H                 -2.21543693    2.82488625   -3.23865846
 H                 -2.28560787    4.15878492   -2.11222293
 H                 -0.75286818    3.67193869   -2.79541870

 1 2 1.0 5 2.0 18 1.0
 2 3 2.0 19 1.0
 3 4 1.0 30 1.0
 4 6 2.0 16 1.0
 5 6 1.0 8 1.0
 6 7 1.0
 7 9 1.0 11 2.0
 8 10 2.0 12 1.0
 9
 10 11 1.0 13 1.0
 11 17 1.0
 12 14 2.0 26 1.0
 13 15 2.0 29 1.0
 14 15 1.0 27 1.0
 15 28 1.0
 16
 17
 18 21 1.0 23 2.0
 19 20 1.0 22 2.0
 20
 21
 22 23 1.0 24 1.0
 23 25 1.0
 24
 25
 26
 27
 28
 29
 30 31 1.0 32 1.0 33 1.0
 31
 32
 33 34 1.0 35 1.0 36 1.0
 34
 35
 36
