# Supplementary material for: Topological regions and experimental carcinogenicity data of polycyclic aromatic hydrocarbons: a comprehensive resource for prediction models
Source: BMC Res Notes. 2026 Apr 3;19:213. doi: 10.1186/s13104-026-07791-w (PMC13173849; doi:10.1186/s13104-026-07791-w)
Supplement: Supplementary file 1 — Supplementary Material 1. [file 13104_2026_7791_MOESM1_ESM.gz › pah_0087_02500.gjf]

%chk=C:\Users\Meressa AW\Documents\mer-library1\project\calculations\carcino_PAHs\pah_0087_02500.chk
# hf/3-21g geom=connectivity

Title Card Required

0 1
 C                 -4.33344127    0.10890281    0.27182552
 C                 -2.97380997    0.60635217   -0.21062944
 C                 -2.84679546    1.84904839   -0.73856866
 C                 -4.08618893    2.75969255   -0.84941397
 C                 -5.42115820    0.90806316    0.17456337
 C                 -5.28995544    2.30815431   -0.41777802
 C                 -6.54855623    3.17974435   -0.50887342
 C                 -6.80313230    0.44154158    0.64916740
 H                 -6.48797807    4.16595167   -0.91951366
 C                 -7.87725029    1.27303725    0.53604017
 C                 -7.74341918    2.69809475   -0.06692160
 C                 -6.97250473   -0.96519635    1.25209746
 C                 -9.26058098    0.79309154    1.01634633
 C                 -8.19113512   -1.38038731    1.67214403
 C                 -9.40739584   -0.44550430    1.54673056
 H                 -3.99702607    3.74191538   -1.26436973
 H                 -8.61286931    3.31781343   -0.13695903
 C                 -4.42684419   -1.30388186    0.86145677
 C                 -1.76799240   -0.33295300   -0.08126424
 H                 -0.80190623   -0.01214106   -0.41089620
 H                 -5.36742702   -1.67860063    1.20756339
 C                 -1.92749832   -1.57555422    0.45336331
 C                 -3.31147445   -2.08098585    0.94408274
 H                 -1.07743905   -2.21994561    0.53738100
 H                 -3.39074477   -3.06467333    1.35757419
 H                 -6.12687984   -1.61498794    1.33921482
 H                 -8.30843960   -2.35796332    2.09105311
 H                -10.37013503   -0.77386114    1.87871703
 H                -10.10846174    1.44014716    0.93080536
 C                 -1.47314127    2.34768183   -1.22440699
 H                 -0.96469320    2.83399764   -0.41825718
 C                 -1.66878210    3.34323870   -2.38293673
 H                 -2.17723014    2.85692288   -3.18908653
 H                 -2.25068838    4.17481946   -2.04417642
 H                 -0.71436006    3.68969186   -2.72049972
 C                 -0.63563136    1.15082727   -1.71196859
 H                  0.31879065    1.49728042   -2.04953168
 H                 -0.49969902    0.45910921   -0.90701611
 H                 -1.14407948    0.66451142   -2.51811833

 1 2 1.0 5 2.0 18 1.0
 2 3 2.0 19 1.0
 3 4 1.0 30 1.0
 4 6 2.0 16 1.0
 5 6 1.0 8 1.0
 6 7 1.0
 7 9 1.0 11 2.0
 8 10 2.0 12 1.0
 9
 10 11 1.0 13 1.0
 11 17 1.0
 12 14 2.0 26 1.0
 13 15 2.0 29 1.0
 14 15 1.0 27 1.0
 15 28 1.0
 16
 17
 18 21 1.0 23 2.0
 19 20 1.0 22 2.0
 20
 21
 22 23 1.0 24 1.0
 23 25 1.0
 24
 25
 26
 27
 28
 29
 30 31 1.0 32 1.0 36 1.0
 31
 32 33 1.0 34 1.0 35 1.0
 33
 34
 35
 36 37 1.0 38 1.0 39 1.0
 37
 38
 39
