# Supplementary material for: Topological regions and experimental carcinogenicity data of polycyclic aromatic hydrocarbons: a comprehensive resource for prediction models
Source: BMC Res Notes. 2026 Apr 3;19:213. doi: 10.1186/s13104-026-07791-w (PMC13173849; doi:10.1186/s13104-026-07791-w)
Supplement: Supplementary file 1 — Supplementary Material 1. [file 13104_2026_7791_MOESM1_ESM.gz › pah_0088_02500.gjf]

%chk=C:\Users\Meressa AW\Documents\mer-library1\project\calculations\carcino_PAHs\pah_0088_02500.chk
# hf/3-21g geom=connectivity

Title Card Required

0 1
 C                 -4.91668363   -0.29863277    0.29256172
 C                 -3.38814199   -0.37475046    0.17977412
 C                 -2.73423228   -1.55765929    0.26290304
 C                 -1.19810294   -1.58955459    0.14446668
 C                 -0.50852789   -0.43553741   -0.04213328
 C                 -1.26260616    0.90513759   -0.13531999
 C                 -2.61255976    0.92317566   -0.03009481
 C                 -3.40201394    2.23617700   -0.11730579
 C                 -5.54153709    0.90756349    0.20446763
 C                 -4.75868122    2.21729914   -0.00732712
 C                 -5.55496728    3.52622424   -0.09352606
 C                 -7.07035421    0.99052202    0.31649794
 C                 -7.70073281    2.19525963    0.22901472
 C                 -6.91116975    3.51307307    0.01576154
 H                 -7.44744599    4.43684489   -0.04711444
 C                 -7.88918815   -0.29656110    0.52856553
 C                 -9.23624364    2.25811598    0.34387869
 H                 -7.39144512   -1.24127419    0.59689629
 H                 -9.73745978    3.20102613    0.27603458
 C                 -9.23815790   -0.23426152    0.62866428
 C                 -9.95425757    1.12417711    0.53044447
 H                -11.02019285    1.17343068    0.60953957
 H                 -0.67543398   -2.52095845    0.20930523
 H                 -9.80586331   -1.12919534    0.77598722
 H                 -3.28126662   -2.46540420    0.41005132
 H                  0.55808953   -0.45663019   -0.12448849
 H                 -0.72238144    1.81696453   -0.28238771
 C                 -2.66221580    3.57023554   -0.32846092
 C                 -5.74077388   -1.58218107    0.50464439
 C                 -4.81583878    4.86065621   -0.30466693
 H                 -1.76743419    3.39703208   -0.88905564
 H                 -3.29373130    4.24726615   -0.86485413
 H                 -2.41146631    3.99331920    0.62181530
 H                 -3.92100350    4.68791739   -0.86531934
 H                 -5.44771824    5.53739791   -0.84099613
 H                 -4.56524430    5.28382358    0.64561288
 H                 -5.15710298   -2.29491876    1.04891753
 H                 -6.62675646   -1.34987559    1.05778904
 H                 -6.01104439   -1.99356487   -0.44541727

 1 2 1.0 9 2.0 29 1.0
 2 3 2.0 7 1.0
 3 4 1.0 25 1.0
 4 5 2.0 23 1.0
 5 6 1.0 26 1.0
 6 7 2.0 27 1.0
 7 8 1.0
 8 10 2.0 28 1.0
 9 10 1.0 12 1.0
 10 11 1.0
 11 14 2.0 30 1.0
 12 13 2.0 16 1.0
 13 14 1.0 17 1.0
 14 15 1.0
 15
 16 18 1.0 20 2.0
 17 19 1.0 21 2.0
 18
 19
 20 21 1.0 24 1.0
 21 22 1.0
 22
 23
 24
 25
 26
 27
 28 31 1.0 32 1.0 33 1.0
 29 37 1.0 38 1.0 39 1.0
 30 34 1.0 35 1.0 36 1.0
 31
 32
 33
 34
 35
 36
 37
 38
 39
