# Supplementary material for: Topological regions and experimental carcinogenicity data of polycyclic aromatic hydrocarbons: a comprehensive resource for prediction models
Source: BMC Res Notes. 2026 Apr 3;19:213. doi: 10.1186/s13104-026-07791-w (PMC13173849; doi:10.1186/s13104-026-07791-w)
Supplement: Supplementary file 1 — Supplementary Material 1. [file 13104_2026_7791_MOESM1_ESM.gz › pah_0089_02500.gjf]

%chk=C:\Users\Meressa AW\Documents\mer-library1\project\calculations\carcino_PAHs\pah_0089_02500.chk
# hf/3-21g geom=connectivity

Title Card Required

0 1
 C                 -4.29501373    0.12005332    0.32990058
 C                 -3.12354839    0.63870979   -0.13097553
 C                 -3.03506294    2.08866506   -0.67849624
 C                 -4.11672449    2.91608528   -0.68949755
 C                 -5.56271294    0.98357335    0.34289479
 C                 -5.45077452    2.44384424   -0.09677054
 C                 -6.72333448    3.29835626   -0.26991873
 C                 -6.75440248    0.47462979    0.73552800
 H                 -6.65623174    4.28206587   -0.68550579
 C                 -8.01646412    1.36399315    0.65104629
 C                 -7.92709536    2.80121671    0.10917122
 C                 -6.85275600   -0.98975504    1.26250015
 C                 -9.17918549    0.82898431    1.06095495
 C                 -8.05570038   -1.49627723    1.66514475
 C                 -9.27870115   -0.58024295    1.57607494
 H                 -4.33202460   -0.89039307    0.67994099
 H                 -4.03539884    3.89700501   -1.10911957
 H                 -2.10088807    2.44657643   -1.05812338
 H                 -2.24329772    0.03048934   -0.11972229
 H                 -8.80809384    3.40329319    0.03014216
 C                -10.57205372   -0.82270603    1.90754261
 C                -10.58360080    1.42819974    1.11630932
 C                -11.40666583    0.45971760    1.61418649
 C                -11.12225129   -2.14326070    2.47764610
 H                -10.35934823   -2.63090878    3.04780246
 H                -11.96191206   -1.93720428    3.10805116
 H                -11.42777371   -2.77919730    1.67319554
 H                -12.45894453    0.56472937    1.77722659
 H                -10.86736374    2.41687501    0.82152159
 H                 -8.14008714   -2.49847429    2.03035694
 H                 -5.97479965   -1.59957218    1.30957145
 H                 -5.66434042    2.07997440   -1.08007535

 1 2 2.0 5 1.0 16 1.0
 2 3 1.0 19 1.0
 3 4 2.0 18 1.0
 4 6 1.0 17 1.0
 5 6 1.0 8 2.0
 6 7 1.0 32 1.0
 7 9 1.0 11 2.0
 8 10 1.0 12 1.0
 9
 10 11 1.0 13 2.0
 11 20 1.0
 12 14 2.0 31 1.0
 13 15 1.0 22 1.0
 14 15 1.0 30 1.0
 15 21 2.0
 16
 17
 18
 19
 20
 21 23 1.0 24 1.0
 22 23 2.0 29 1.0
 23 28 1.0
 24 25 1.0 26 1.0 27 1.0
 25
 26
 27
 28
 29
 30
 31
 32
