# Supplementary material for: Topological regions and experimental carcinogenicity data of polycyclic aromatic hydrocarbons: a comprehensive resource for prediction models
Source: BMC Res Notes. 2026 Apr 3;19:213. doi: 10.1186/s13104-026-07791-w (PMC13173849; doi:10.1186/s13104-026-07791-w)
Supplement: Supplementary file 1 — Supplementary Material 1. [file 13104_2026_7791_MOESM1_ESM.gz › pah_0090_02500.gjf]

%chk=C:\Users\Meressa AW\Documents\mer-library1\project\calculations\carcino_PAHs\pah_0090_02500.chk
# hf/3-21g geom=connectivity

Title Card Required

0 1
 C                 -4.33633038    0.12084359    0.27696252
 C                 -2.98338909    0.60717477   -0.23461872
 C                 -2.86013720    1.84443221   -0.77604414
 C                 -4.09700217    2.76018531   -0.87261324
 C                 -5.42169018    0.92455634    0.19216913
 C                 -5.29495093    2.31864306   -0.41510647
 C                 -6.55072517    3.19650122   -0.49162426
 C                 -6.79690826    0.47004168    0.69565820
 C                 -7.86776271    1.30517879    0.59451294
 C                 -7.74089344    2.72452031   -0.02326980
 H                 -4.01065530    3.73817040   -1.29804170
 C                 -4.42578082   -1.28608397    0.88102450
 C                 -1.77992122   -0.33688019   -0.11866122
 H                 -0.81847629   -0.02383618   -0.46869991
 H                 -5.36169295   -1.65298833    1.24756192
 C                 -1.93561353   -1.57381319    0.43005908
 C                 -3.31283057   -2.06793841    0.95043098
 H                 -1.08726266   -2.22162777    0.50447063
 H                 -3.38927012   -3.04745569    1.37422680
 C                 -8.99479085    3.61646664   -0.10605929
 C                 -6.46239522    4.60925983   -1.09785037
 H                 -5.52651374    4.97622334   -1.46440684
 C                 -8.91458440    4.85957752   -0.64005985
 C                 -7.56842955    5.38753205   -1.16735826
 H                 -7.50652484    6.36913339   -1.58869736
 H                 -8.82146142    0.97495169    0.94991247
 H                 -6.91500585   -0.50242775    1.12607214
 H                 -1.91038943    2.18312771   -1.13404489
 C                -10.34428393    3.09329690    0.42002232
 C                -10.17208240    5.74502359   -0.71933186
 H                -10.17234692    2.40758736    1.22322845
 H                -10.93251526    3.91481525    0.77214659
 H                -10.86562440    2.59398704   -0.36978384
 H                -10.09691981    6.39639531   -1.56488816
 H                -11.03851577    5.12565037   -0.82214257
 H                -10.25452777    6.32823760    0.17395655

 1 2 1.0 5 2.0 12 1.0
 2 3 2.0 13 1.0
 3 4 1.0 28 1.0
 4 6 2.0 11 1.0
 5 6 1.0 8 1.0
 6 7 1.0
 7 10 2.0 21 1.0
 8 9 2.0 27 1.0
 9 10 1.0 26 1.0
 10 20 1.0
 11
 12 15 1.0 17 2.0
 13 14 1.0 16 2.0
 14
 15
 16 17 1.0 18 1.0
 17 19 1.0
 18
 19
 20 23 2.0 29 1.0
 21 22 1.0 24 2.0
 22
 23 24 1.0 30 1.0
 24 25 1.0
 25
 26
 27
 28
 29 31 1.0 32 1.0 33 1.0
 30 34 1.0 35 1.0 36 1.0
 31
 32
 33
 34
 35
 36
