# Supplementary material for: Topological regions and experimental carcinogenicity data of polycyclic aromatic hydrocarbons: a comprehensive resource for prediction models
Source: BMC Res Notes. 2026 Apr 3;19:213. doi: 10.1186/s13104-026-07791-w (PMC13173849; doi:10.1186/s13104-026-07791-w)
Supplement: Supplementary file 1 — Supplementary Material 1. [file 13104_2026_7791_MOESM1_ESM.gz › pah_0091_02500.gjf]

%chk=C:\Users\Meressa AW\Documents\mer-library1\project\calculations\carcino_PAHs\pah_0091_02500.chk
# hf/3-21g geom=connectivity

Title Card Required

0 1
 C                 -4.95821194   -0.36745859    0.35925842
 C                 -3.42791409   -0.50798215    0.19282215
 C                 -2.69927871   -1.65742314    0.26241906
 C                 -1.14289677   -1.58906915    0.04894534
 C                 -0.52575999   -0.39479931   -0.26160083
 C                 -1.41881855    0.84348738   -0.36993929
 C                 -2.70023904    0.75501325   -0.06883263
 C                 -3.36086075    2.08716633   -0.01665481
 C                 -5.53959438    0.89539808    0.28004943
 C                 -4.70236946    2.19388912    0.08617053
 C                 -5.42763858    3.54107281    0.03038660
 C                 -7.06229643    1.05347768    0.39162690
 C                 -7.63268912    2.29325067    0.32638156
 C                 -6.78379399    3.58272274    0.14075471
 H                 -7.27980859    4.52986702    0.09847894
 C                 -7.94471907   -0.19481924    0.57839953
 C                 -9.16390843    2.42711706    0.44000583
 H                 -7.49472683   -1.16423252    0.62982800
 H                 -9.61890926    3.39423397    0.38941802
 C                 -9.28901135   -0.06752999    0.67754722
 C                 -9.93686064    1.32615522    0.60373382
 H                -10.99930810    1.42617568    0.68184470
 H                 -0.55665914   -2.47949957    0.14037347
 H                 -9.90067922   -0.93583913    0.80716844
 H                 -3.17901617   -2.59272035    0.46234680
 H                  0.52977247   -0.33836421   -0.42763187
 H                 -4.87085654    4.44611062   -0.09531272
 H                 -5.56477895   -1.23188950    0.53169875
 C                 -2.21800142    3.10700681   -0.06678300
 C                 -1.13416808    2.29875430   -0.83074149
 H                 -0.14576741    2.65791402   -0.63333730
 H                 -1.30626222    2.34176595   -1.88593513
 H                 -1.90960682    3.30350196    0.93879267
 H                 -2.44592996    4.04107037   -0.53632944

 1 2 1.0 9 2.0 28 1.0
 2 3 2.0 7 1.0
 3 4 1.0 25 1.0
 4 5 2.0 23 1.0
 5 6 1.0 26 1.0
 6 7 2.0 30 1.0
 7 8 1.0
 8 10 2.0 29 1.0
 9 10 1.0 12 1.0
 10 11 1.0
 11 14 2.0 27 1.0
 12 13 2.0 16 1.0
 13 14 1.0 17 1.0
 14 15 1.0
 15
 16 18 1.0 20 2.0
 17 19 1.0 21 2.0
 18
 19
 20 21 1.0 24 1.0
 21 22 1.0
 22
 23
 24
 25
 26
 27
 28
 29 30 1.0 33 1.0 34 1.0
 30 31 1.0 32 1.0
 31
 32
 33
 34
