# Supplementary material for: Topological regions and experimental carcinogenicity data of polycyclic aromatic hydrocarbons: a comprehensive resource for prediction models
Source: BMC Res Notes. 2026 Apr 3;19:213. doi: 10.1186/s13104-026-07791-w (PMC13173849; doi:10.1186/s13104-026-07791-w)
Supplement: Supplementary file 1 — Supplementary Material 1. [file 13104_2026_7791_MOESM1_ESM.gz › pah_0092_02500.gjf]

%chk=C:\Users\Meressa AW\Documents\mer-library1\project\calculations\carcino_PAHs\pah_0092_02500.chk
# hf/3-21g geom=connectivity

Title Card Required

0 1
 C                 -4.95044271   -0.23522296    0.33143807
 C                 -3.42426811   -0.31382080    0.19243005
 C                 -2.76608991   -1.49577275    0.28634399
 C                 -1.23126132   -1.52630483    0.14004884
 C                 -0.55596787   -0.37095638   -0.08095976
 C                 -1.30686195    0.95357521   -0.18489982
 C                 -2.65360313    0.98066273   -0.05657010
 C                 -3.44360164    2.29218902   -0.15493279
 C                 -5.57679397    0.96962082    0.23134144
 C                 -4.79814541    2.27534457   -0.01994716
 C                 -5.59631859    3.58235532   -0.11689964
 C                 -7.10334786    1.05503214    0.36947856
 C                 -7.73548665    2.25795143    0.27021208
 C                 -6.95029931    3.57135099    0.01725345
 H                 -7.48791039    4.49376188   -0.05368644
 C                 -7.91792970   -0.22760269    0.62118978
 C                 -9.26867593    2.32319643    0.41170551
 H                 -7.41882502   -1.17088812    0.69869543
 H                 -9.77125455    3.26468291    0.33477757
 C                 -9.26487067   -0.16320875    0.74454386
 C                 -9.98293336    1.19316767    0.63313475
 H                -11.04726785    1.24407773    0.73060437
 H                 -0.70212339   -2.45348821    0.21246517
 H                 -3.30835466   -2.40152699    0.46086644
 H                 -5.08583195    4.50651408   -0.29077893
 H                 -5.52024878   -1.12383080    0.50635867
 H                 -2.93226033    3.21587158   -0.32883108
 C                 -0.49932191    2.23317127   -0.43551832
 C                  0.97040031   -0.35525953   -0.23262202
 H                  1.52437930   -1.26815278   -0.16455445
 H                 -0.99978565    3.17575399   -0.51280892
 C                  1.62033814    0.82115838   -0.45397087
 C                  0.85536502    2.16850777   -0.55959053
 H                  1.40657934    3.06881498   -0.73426080
 H                  2.68528575    0.81683853   -0.55773933
 C                -10.07767224   -1.44680525    0.99620525
 H                 -9.47992610   -2.14608740    1.54265195
 H                -10.95439513   -1.20872306    1.56151386
 H                -10.36343425   -1.87745480    0.05930557

 1 2 1.0 9 2.0 26 1.0
 2 3 2.0 7 1.0
 3 4 1.0 24 1.0
 4 5 2.0 23 1.0
 5 6 1.0 29 1.0
 6 7 2.0 28 1.0
 7 8 1.0
 8 10 2.0 27 1.0
 9 10 1.0 12 1.0
 10 11 1.0
 11 14 2.0 25 1.0
 12 13 2.0 16 1.0
 13 14 1.0 17 1.0
 14 15 1.0
 15
 16 18 1.0 20 2.0
 17 19 1.0 21 2.0
 18
 19
 20 21 1.0 36 1.0
 21 22 1.0
 22
 23
 24
 25
 26
 27
 28 31 1.0 33 2.0
 29 30 1.0 32 2.0
 30
 31
 32 33 1.0 35 1.0
 33 34 1.0
 34
 35
 36 37 1.0 38 1.0 39 1.0
 37
 38
 39
