# Supplementary material for: Topological regions and experimental carcinogenicity data of polycyclic aromatic hydrocarbons: a comprehensive resource for prediction models
Source: BMC Res Notes. 2026 Apr 3;19:213. doi: 10.1186/s13104-026-07791-w (PMC13173849; doi:10.1186/s13104-026-07791-w)
Supplement: Supplementary file 1 — Supplementary Material 1. [file 13104_2026_7791_MOESM1_ESM.gz › pah_0093_02500.gjf]

%chk=C:\Users\Meressa AW\Documents\mer-library1\project\calculations\carcino_PAHs\pah_0093_02500.chk
# hf/3-21g geom=connectivity

Title Card Required

0 1
 C                 -4.89488346   -0.24982324    0.29226199
 C                 -3.37136034   -0.33760359    0.13062577
 C                 -2.72454650   -1.52584774    0.18969588
 C                 -1.19326968   -1.56945138    0.02228088
 C                 -0.50084680   -0.42033892   -0.18309692
 C                 -1.24684294    0.92648181   -0.24860249
 C                 -2.59257532    0.95480592   -0.10036444
 C                 -3.37395879    2.27421301   -0.15885360
 C                 -5.51263086    0.96149317    0.22735826
 C                 -4.72654391    2.26566022   -0.00575850
 C                 -5.51475638    3.58104118   -0.06303534
 C                 -7.03639983    1.05611786    0.38825874
 C                 -7.65966266    2.26601613    0.32412750
 C                 -6.86685404    3.57821271    0.08936460
 H                 -7.39751176    4.50634450    0.04607761
 C                 -7.85825681   -0.22511568    0.62285703
 C                 -9.19019226    2.34058240    0.48800899
 H                 -7.36610413   -1.17390156    0.67276777
 H                 -9.68581547    3.28759081    0.43868647
 C                 -9.20281972   -0.15252626    0.76604108
 C                 -9.91088028    1.21177093    0.69431355
 H                -10.97333334    1.26915529    0.80745298
 H                 -9.77263200   -1.04340514    0.92897904
 H                 -3.27380727   -2.42970002    0.35175658
 H                 -4.99879401    4.50457885   -0.22353770
 H                 -5.46954466   -1.13754685    0.45539169
 H                 -0.70435441    1.83446800   -0.41036548
 H                 -2.85753377    3.19748765   -0.31938134
 C                  1.02944182   -0.46239735   -0.35057175
 C                 -0.44909336   -2.91610876    0.08797338
 H                  1.42674797   -1.28492498    0.20665004
 H                  1.27176995   -0.58268821   -1.38580467
 H                  1.45306004    0.45119872    0.01107700
 H                  0.53799441   -2.75985958    0.47026115
 H                 -0.97938659   -3.58558405    0.73256002
 H                 -0.38883031   -3.33854720   -0.89325755

 1 2 1.0 9 2.0 26 1.0
 2 3 2.0 7 1.0
 3 4 1.0 24 1.0
 4 5 2.0 30 1.0
 5 6 1.0 29 1.0
 6 7 2.0 27 1.0
 7 8 1.0
 8 10 2.0 28 1.0
 9 10 1.0 12 1.0
 10 11 1.0
 11 14 2.0 25 1.0
 12 13 2.0 16 1.0
 13 14 1.0 17 1.0
 14 15 1.0
 15
 16 18 1.0 20 2.0
 17 19 1.0 21 2.0
 18
 19
 20 21 1.0 23 1.0
 21 22 1.0
 22
 23
 24
 25
 26
 27
 28
 29 31 1.0 32 1.0 33 1.0
 30 34 1.0 35 1.0 36 1.0
 31
 32
 33
 34
 35
 36
