# Supplementary material for: Topological regions and experimental carcinogenicity data of polycyclic aromatic hydrocarbons: a comprehensive resource for prediction models
Source: BMC Res Notes. 2026 Apr 3;19:213. doi: 10.1186/s13104-026-07791-w (PMC13173849; doi:10.1186/s13104-026-07791-w)
Supplement: Supplementary file 1 — Supplementary Material 1. [file 13104_2026_7791_MOESM1_ESM.gz › pah_0094_02500.gjf]

%chk=C:\Users\Meressa AW\Documents\mer-library1\project\calculations\carcino_PAHs\pah_0094_02500.chk
# hf/3-21g geom=connectivity

Title Card Required

0 1
 C                 -4.87699805   -0.26198156    0.28661152
 C                 -3.35112973   -0.34362496    0.14513869
 C                 -2.70002032   -1.52885103    0.21639366
 C                 -1.16651377   -1.56630195    0.06910883
 C                 -0.47643390   -0.41482657   -0.13084907
 C                 -1.22731662    0.92852170   -0.21033410
 C                 -2.57497974    0.95144239   -0.07975395
 C                 -3.36121958    2.26724520   -0.15259655
 C                 -5.49906705    0.94642512    0.20983102
 C                 -4.71563897    2.25327483   -0.01713176
 C                 -5.50870588    3.56502529   -0.08884100
 C                 -7.02520081    1.03490975    0.35054650
 C                 -7.65278864    2.24187673    0.27447135
 C                 -6.86265321    3.55677944    0.04591982
 H                 -7.39670110    4.48245177   -0.00721760
 C                 -7.84451421   -0.24915842    0.57844806
 C                 -9.18563422    2.31028365    0.41814823
 H                 -7.34896575   -1.19563255    0.63776460
 H                 -9.68465289    3.25496703    0.35938016
 C                 -9.19113204   -0.18198252    0.70385988
 C                 -9.90407603    1.17898899    0.61860238
 H                -10.96815271    1.23209592    0.71770062
 H                 -9.75917309   -1.07482540    0.86216643
 H                 -3.24744440   -2.43458036    0.37413161
 H                 -4.99468221    4.49029967   -0.24551581
 H                 -5.44990383   -1.15168993    0.44503492
 H                 -2.84673145    3.19225893   -0.30928597
 C                 -0.44921183    2.23800412   -0.43706891
 H                  0.58836344   -0.43977759   -0.23324085
 H                 -0.64606284   -2.49955869    0.12445040
 H                 -0.17041192    2.65541000    0.50788766
 C                  0.81732509    1.94609655   -1.26306783
 C                 -1.33890736    3.23864174   -1.19783577
 H                  1.43549021    1.25084838   -0.73448303
 H                  0.53852517    1.52869060   -2.20802438
 H                  1.35795632    2.85593175   -1.42060441
 H                 -1.61770720    2.82123590   -2.14279241
 H                 -2.21890385    3.44146055   -0.62392747
 H                 -0.79827613    4.14847698   -1.35537220

 1 2 1.0 9 2.0 26 1.0
 2 3 2.0 7 1.0
 3 4 1.0 24 1.0
 4 5 2.0 30 1.0
 5 6 1.0 29 1.0
 6 7 2.0 28 1.0
 7 8 1.0
 8 10 2.0 27 1.0
 9 10 1.0 12 1.0
 10 11 1.0
 11 14 2.0 25 1.0
 12 13 2.0 16 1.0
 13 14 1.0 17 1.0
 14 15 1.0
 15
 16 18 1.0 20 2.0
 17 19 1.0 21 2.0
 18
 19
 20 21 1.0 23 1.0
 21 22 1.0
 22
 23
 24
 25
 26
 27
 28 31 1.0 32 1.0 33 1.0
 29
 30
 31
 32 34 1.0 35 1.0 36 1.0
 33 37 1.0 38 1.0 39 1.0
 34
 35
 36
 37
 38
 39
