# Supplementary material for: Topological regions and experimental carcinogenicity data of polycyclic aromatic hydrocarbons: a comprehensive resource for prediction models
Source: BMC Res Notes. 2026 Apr 3;19:213. doi: 10.1186/s13104-026-07791-w (PMC13173849; doi:10.1186/s13104-026-07791-w)
Supplement: Supplementary file 1 — Supplementary Material 1. [file 13104_2026_7791_MOESM1_ESM.gz › pah_0095_02500.gjf]

%chk=C:\Users\Meressa AW\Documents\mer-library1\project\calculations\carcino_PAHs\pah_0095_02500.chk
# hf/3-21g geom=connectivity

Title Card Required

0 1
 C                 -5.84216647    0.13279517    2.85066280
 C                 -4.72323270    0.23059753    3.90560042
 C                 -3.77989675    1.20088480    3.80463898
 C                 -3.82939299    2.20308235    2.63523270
 C                 -5.87721075    1.01824352    1.82652449
 C                 -4.81676241    2.10887630    1.71315043
 C                 -4.90123136    3.08666976    0.53458017
 C                 -6.97467727    0.95406973    0.75640568
 C                 -6.98518443    1.85843206   -0.26330800
 C                 -5.90517511    2.96818631   -0.37765958
 H                 -5.95103996    3.65774472   -1.19454734
 C                 -8.06193846   -0.13332361    0.83826607
 C                 -8.09313335    1.78291480   -1.33167272
 H                 -8.05045107   -0.84157009    1.64023550
 C                 -9.03262092   -0.19381894   -0.10406509
 C                 -9.04904154    0.82499499   -1.25759096
 H                 -9.81613369    0.77694926   -2.00201103
 H                 -4.17129388    3.86190117    0.42918781
 H                 -6.58773574   -0.63088933    2.92690227
 H                 -3.08741334    2.96954475    2.55215688
 H                 -3.00236079    1.26995725    4.53646330
 H                 -4.69009308   -0.46600792    4.71710681
 C                 -8.11427739    2.79982292   -2.48798185
 H                 -7.11397328    3.10759162   -2.71062530
 H                 -8.54896817    2.34611476   -3.35406086
 H                 -8.69458172    3.65231542   -2.20266900
 C                -10.11961672   -1.28158151   -0.02152585
 H                 -9.79595686   -2.15048373   -0.55552326
 C                -10.36784961   -1.64835694    1.45341693
 C                -11.42420783   -0.75199911   -0.64537239
 H                -10.69150947   -0.77945472    1.98741434
 H                -11.12309993   -2.40414002    1.51076562
 H                 -9.46141292   -2.01631354    1.88686874
 H                -11.74786769    0.11690311   -0.11137498
 H                -11.25173434   -0.49716165   -1.67017030
 H                -12.17945816   -1.50778220   -0.58802369

 1 2 1.0 5 2.0 19 1.0
 2 3 2.0 22 1.0
 3 4 1.0 21 1.0
 4 6 2.0 20 1.0
 5 6 1.0 8 1.0
 6 7 1.0
 7 10 2.0 18 1.0
 8 9 2.0 12 1.0
 9 10 1.0 13 1.0
 10 11 1.0
 11
 12 14 1.0 15 2.0
 13 16 2.0 23 1.0
 14
 15 16 1.0 27 1.0
 16 17 1.0
 17
 18
 19
 20
 21
 22
 23 24 1.0 25 1.0 26 1.0
 24
 25
 26
 27 28 1.0 29 1.0 30 1.0
 28
 29 31 1.0 32 1.0 33 1.0
 30 34 1.0 35 1.0 36 1.0
 31
 32
 33
 34
 35
 36
