# Supplementary material for: Topological regions and experimental carcinogenicity data of polycyclic aromatic hydrocarbons: a comprehensive resource for prediction models
Source: BMC Res Notes. 2026 Apr 3;19:213. doi: 10.1186/s13104-026-07791-w (PMC13173849; doi:10.1186/s13104-026-07791-w)
Supplement: Supplementary file 1 — Supplementary Material 1. [file 13104_2026_7791_MOESM1_ESM.gz › pah_0096_02500.gjf]

%chk=C:\Users\Meressa AW\Documents\mer-library1\project\calculations\carcino_PAHs\pah_0096_02500.chk
# hf/3-21g geom=connectivity

Title Card Required

0 1
 C                 -4.23828323   -0.12734492    0.27972292
 C                 -2.95243822    0.46653603   -0.30425276
 C                 -2.93211081    1.74985623   -0.79805739
 C                 -4.20635176    2.63286083   -0.71449341
 C                 -5.33178267    0.65053335    0.29091606
 C                 -5.29540443    2.08653527   -0.14065136
 H                 -4.21624524    3.63517082   -1.08889535
 C                 -4.22398950   -1.56496670    0.80719378
 C                 -1.70079749   -0.41994289   -0.32255055
 H                 -0.78255087   -0.04130081   -0.72048687
 H                 -5.11355998   -1.99852158    1.21412685
 C                 -1.75888211   -1.69168176    0.16850859
 C                 -3.07051474   -2.28769965    0.75487973
 H                 -0.87653712   -2.29666293    0.14940092
 H                 -3.06664190   -3.29103390    1.12663960
 H                 -2.03776529    2.14065845   -1.23660010
 C                 -6.78415275    0.33956730    0.65799013
 C                 -6.66123647    2.70759883    0.19654964
 C                 -7.53628273    1.44702801    0.47457559
 C                 -7.39384568   -0.98419680    1.12226675
 H                 -6.77722091   -1.83326485    1.33144926
 C                 -8.75007667   -1.05017637    1.25055876
 C                 -9.06339742    1.37224384    0.55187614
 C                 -9.63420338    0.19009186    0.92025994
 H                 -9.21004300   -1.96006407    1.57526686
 H                 -6.57941494    3.28990914    1.09048472
 H                 -7.04812410    3.33310154   -0.58060179
 C                -11.16780293    0.08649716    1.01444918
 C                 -9.93820043    2.59727156    0.23475060
 H                -11.62456955   -0.83718528    1.30267654
 H                 -9.48331472    3.52270732   -0.05081487
 C                -11.94019689    1.16575856    0.73227206
 C                -11.28731773    2.49963575    0.31842969
 H                -13.00559036    1.09090532    0.79733933
 H                -11.89965120    3.34877243    0.09726315

 1 2 1.0 5 2.0 8 1.0
 2 3 2.0 9 1.0
 3 4 1.0 16 1.0
 4 6 2.0 7 1.0
 5 6 1.0 17 1.0
 6 18 1.0
 7
 8 11 1.0 13 2.0
 9 10 1.0 12 2.0
 10
 11
 12 13 1.0 14 1.0
 13 15 1.0
 14
 15
 16
 17 19 2.0 20 1.0
 18 19 1.0 26 1.0 27 1.0
 19 23 1.0
 20 21 1.0 22 2.0
 21
 22 24 1.0 25 1.0
 23 24 2.0 29 1.0
 24 28 1.0
 25
 26
 27
 28 30 1.0 32 2.0
 29 31 1.0 33 2.0
 30
 31
 32 33 1.0 34 1.0
 33 35 1.0
 34
 35
