# Supplementary material for: Topological regions and experimental carcinogenicity data of polycyclic aromatic hydrocarbons: a comprehensive resource for prediction models
Source: BMC Res Notes. 2026 Apr 3;19:213. doi: 10.1186/s13104-026-07791-w (PMC13173849; doi:10.1186/s13104-026-07791-w)
Supplement: Supplementary file 1 — Supplementary Material 1. [file 13104_2026_7791_MOESM1_ESM.gz › pah_0097_02500.gjf]

%chk=C:\Users\Meressa AW\Documents\mer-library1\project\calculations\carcino_PAHs\pah_0097_02500.chk
# hf/3-21g geom=connectivity

Title Card Required

0 1
 C                 -4.35267522    0.11999671    0.27102087
 C                 -3.00996683    0.60326387   -0.27211773
 C                 -2.89433986    1.83898431   -0.82255685
 C                 -4.12913953    2.76047898   -0.89920697
 C                 -5.43741033    0.92526982    0.20547235
 C                 -5.31629933    2.31372973   -0.41077719
 C                 -6.56167467    3.18736512   -0.46456919
 C                 -6.80807613    0.48194377    0.73882663
 C                 -7.87808455    1.32578189    0.65328757
 C                 -7.74717353    2.74002252    0.02368985
 C                 -4.43105190   -1.28404939    0.88304227
 C                 -1.80586251   -0.34247881   -0.17748772
 H                 -0.85161452   -0.03258126   -0.54934023
 H                 -5.35934954   -1.64808579    1.27116724
 C                 -1.95152458   -1.57682816    0.37995905
 C                 -3.31783498   -2.06696142    0.93196094
 H                 -1.10260372   -2.22547611    0.43902866
 H                 -3.38629385   -3.04452582    1.36159011
 C                 -8.98233022    3.65946700   -0.05200287
 C                 -6.44073562    4.57575192   -1.08074417
 C                 -8.87693502    4.89773770   -0.60093207
 C                 -7.52188570    5.38715818   -1.14978523
 H                 -7.43667114    6.36203389   -1.58251589
 H                 -1.95083341    2.17224362   -1.20154738
 H                 -9.92380062    3.32194078    0.32827273
 H                 -9.73553406    5.53417916   -0.65240981
 C                 -3.99923601    4.17419109   -1.52832910
 C                 -5.06877174    5.01733801   -1.61369203
 H                 -3.04965774    4.49443067   -1.90335941
 C                 -6.97189311   -0.91345751    1.36879533
 C                 -9.24783215    0.86982865    1.19173374
 H                 -6.13153071   -1.57253420    1.43443786
 H                -10.09086156    1.52569095    1.12812510
 C                 -8.17920283   -1.30703809    1.83988764
 C                 -9.38861185   -0.35920423    1.74570903
 H                 -8.29240049   -2.27684879    2.27755587
 H                -10.34194769   -0.67114583    2.11819154
 C                 -4.90075918    6.41214789   -2.24446710
 H                 -4.13069285    6.37758517   -2.98656094
 H                 -5.82176584    6.71094761   -2.69984108
 H                 -4.63308286    7.11703205   -1.48526508

 1 2 1.0 5 2.0 11 1.0
 2 3 2.0 12 1.0
 3 4 1.0 24 1.0
 4 6 2.0 27 1.0
 5 6 1.0 8 1.0
 6 7 1.0
 7 10 2.0 20 1.0
 8 9 2.0 30 1.0
 9 10 1.0 31 1.0
 10 19 1.0
 11 14 1.0 16 2.0
 12 13 1.0 15 2.0
 13
 14
 15 16 1.0 17 1.0
 16 18 1.0
 17
 18
 19 21 2.0 25 1.0
 20 22 2.0 28 1.0
 21 22 1.0 26 1.0
 22 23 1.0
 23
 24
 25
 26
 27 28 2.0 29 1.0
 28 38 1.0
 29
 30 32 1.0 34 2.0
 31 33 1.0 35 2.0
 32
 33
 34 35 1.0 36 1.0
 35 37 1.0
 36
 37
 38 39 1.0 40 1.0 41 1.0
 39
 40
 41
