# Supplementary material for: Topological regions and experimental carcinogenicity data of polycyclic aromatic hydrocarbons: a comprehensive resource for prediction models
Source: BMC Res Notes. 2026 Apr 3;19:213. doi: 10.1186/s13104-026-07791-w (PMC13173849; doi:10.1186/s13104-026-07791-w)
Supplement: Supplementary file 1 — Supplementary Material 1. [file 13104_2026_7791_MOESM1_ESM.gz › pah_0098_02500.gjf]

%chk=C:\Users\Meressa AW\Documents\mer-library1\project\calculations\carcino_PAHs\pah_0098_02500.chk
# hf/3-21g geom=connectivity

Title Card Required

0 1
 C                 -5.86090917    0.14875915    2.86715468
 C                 -4.75307114    0.25658591    3.93277175
 C                 -3.81478600    1.23239949    3.83820871
 C                 -3.85891503    2.23084039    2.66537913
 C                 -5.89129910    1.03096646    1.84007491
 C                 -4.83653181    2.12781481    1.73389644
 C                 -4.91538806    3.10160637    0.55162973
 C                 -6.97772641    0.95685345    0.75938615
 C                 -6.98373936    1.85813733   -0.26308574
 C                 -5.90952145    2.97422582   -0.37010543
 H                 -5.95156761    3.66108634   -1.18946784
 C                 -8.05901432   -0.13701325    0.83377941
 C                 -8.08059209    1.77261753   -1.34209326
 C                 -9.01995207   -0.20628613   -0.11788863
 C                 -9.03126019    0.80901510   -1.27456879
 H                 -4.18924256    3.88103582    0.45111877
 H                 -6.60247009   -0.61930461    2.93832688
 H                 -3.12089224    3.00163877    2.58732642
 H                 -3.04495633    1.30843558    4.57745210
 H                 -4.72365179   -0.43741715    4.74664781
 C                 -8.09658114    2.78597277   -2.50159983
 H                 -7.09604301    3.09927772   -2.71528994
 H                 -8.51988770    2.32703692   -3.37055865
 H                 -8.68492195    3.63568816   -2.22458208
 C                -10.10098378   -1.30051343   -0.04280836
 H                 -9.76671589   -2.16895850   -0.57098270
 H                -10.28199519   -1.55340411    0.98099885
 H                -11.00534671   -0.93945251   -0.48627505
 C                 -8.04759533   -1.15284520    1.99117090
 C                -10.12421655    0.72988179   -2.35659666
 H                 -7.04068111   -1.31160003    2.31647178
 H                 -8.62958816   -0.77309524    2.80478895
 H                 -8.46458274   -2.07964563    1.65641359
 H                 -9.79271008    0.09653438   -3.15275904
 H                -11.01961672    0.32800422   -1.93038902
 H                -10.31971461    1.71012450   -2.73844051

 1 2 1.0 5 2.0 17 1.0
 2 3 2.0 20 1.0
 3 4 1.0 19 1.0
 4 6 2.0 18 1.0
 5 6 1.0 8 1.0
 6 7 1.0
 7 10 2.0 16 1.0
 8 9 2.0 12 1.0
 9 10 1.0 13 1.0
 10 11 1.0
 11
 12 14 2.0 29 1.0
 13 15 2.0 21 1.0
 14 15 1.0 25 1.0
 15 30 1.0
 16
 17
 18
 19
 20
 21 22 1.0 23 1.0 24 1.0
 22
 23
 24
 25 26 1.0 27 1.0 28 1.0
 26
 27
 28
 29 31 1.0 32 1.0 33 1.0
 30 34 1.0 35 1.0 36 1.0
 31
 32
 33
 34
 35
 36
