# Supplementary material for: Topological regions and experimental carcinogenicity data of polycyclic aromatic hydrocarbons: a comprehensive resource for prediction models
Source: BMC Res Notes. 2026 Apr 3;19:213. doi: 10.1186/s13104-026-07791-w (PMC13173849; doi:10.1186/s13104-026-07791-w)
Supplement: Supplementary file 1 — Supplementary Material 1. [file 13104_2026_7791_MOESM1_ESM.gz › pah_0099_02500.gjf]

%chk=C:\Users\Meressa AW\Documents\mer-library1\project\calculations\carcino_PAHs\pah_0099_02500.chk
# hf/3-21g geom=connectivity

Title Card Required

0 1
 C                 -4.92106560   -0.21935130    0.33957998
 C                 -3.39390678   -0.29689834    0.21024823
 C                 -2.73715112   -1.47603805    0.32017177
 C                 -1.20254482   -1.50953989    0.18379378
 C                 -0.51714470   -0.36069303   -0.04526172
 C                 -1.27443499    0.97572445   -0.16865937
 C                 -2.62302043    0.99521233   -0.04737428
 C                 -3.41556682    2.30410138   -0.16354690
 C                 -5.54886540    0.98295431    0.22364715
 C                 -4.77074876    2.28682100   -0.03634139
 C                 -5.57010809    3.59165635   -0.15130247
 C                 -7.07631972    1.06731675    0.35202555
 C                 -7.70963498    2.26817482    0.23680882
 C                 -6.92484248    3.58008082   -0.02495904
 H                 -7.46331486    4.50093729   -0.10845074
 C                 -7.89044387   -0.21394262    0.61206580
 C                 -9.24371594    2.33251911    0.36869382
 H                 -7.39040166   -1.15561734    0.70210188
 H                 -9.74722237    3.27240156    0.27923840
 C                 -9.23817829   -0.15036241    0.72691281
 C                 -9.95758408    1.20370718    0.59748212
 H                -11.02254367    1.25397215    0.68822628
 H                 -0.67764322   -2.43798478    0.26963308
 H                 -3.28089657   -2.37971070    0.50077260
 H                 -5.49037929   -1.10712686    0.52023586
 H                 -2.90486278    3.22690403   -0.34387053
 H                 -9.80261025   -1.04124829    0.90757534
 H                  0.54841182   -0.38290574   -0.14010823
 H                 -5.05986973    4.51471792   -0.33161920
 C                 -0.50165594    2.28220114   -0.42852701
 C                  0.84794494    2.25860625   -0.54930706
 C                 -1.26251391    3.61549058   -0.55114180
 H                  1.37659297    1.33222974   -0.46411447
 H                 -2.32809318    3.63411990   -0.45578054
 C                  1.62072436    3.56508335   -0.80917138
 C                 -0.58246836    4.76518986   -0.77982624
 H                  2.68630374    3.54645422   -0.90453155
 C                  0.95116909    4.73837767   -0.91707500
 H                  1.48810026    5.64612483   -1.09762967
 H                 -1.11111662    5.69156599   -0.86502159

 1 2 1.0 9 2.0 25 1.0
 2 3 2.0 7 1.0
 3 4 1.0 24 1.0
 4 5 2.0 23 1.0
 5 6 1.0 28 1.0
 6 7 2.0 30 1.0
 7 8 1.0
 8 10 2.0 26 1.0
 9 10 1.0 12 1.0
 10 11 1.0
 11 14 2.0 29 1.0
 12 13 2.0 16 1.0
 13 14 1.0 17 1.0
 14 15 1.0
 15
 16 18 1.0 20 2.0
 17 19 1.0 21 2.0
 18
 19
 20 21 1.0 27 1.0
 21 22 1.0
 22
 23
 24
 25
 26
 27
 28
 29
 30 31 2.0 32 1.0
 31 33 1.0 35 1.0
 32 34 1.0 36 2.0
 33
 34
 35 37 1.0 38 2.0
 36 38 1.0 40 1.0
 37
 38 39 1.0
 39
 40
