# Supplementary material for: Topological regions and experimental carcinogenicity data of polycyclic aromatic hydrocarbons: a comprehensive resource for prediction models
Source: BMC Res Notes. 2026 Apr 3;19:213. doi: 10.1186/s13104-026-07791-w (PMC13173849; doi:10.1186/s13104-026-07791-w)
Supplement: Supplementary file 1 — Supplementary Material 1. [file 13104_2026_7791_MOESM1_ESM.gz › pah_0100_02500.gjf]

%chk=C:\Users\Meressa AW\Documents\mer-library1\project\calculations\carcino_PAHs\pah_0100_02500.chk
# hf/3-21g geom=connectivity

Title Card Required

0 1
 C                 -4.95037817   -0.23510583    0.33225536
 C                 -3.42413050   -0.31361715    0.19400284
 C                 -2.76584986   -1.49541893    0.28908250
 C                 -1.23095099   -1.52586891    0.14350919
 C                 -0.55569879   -0.37059930   -0.07803724
 C                 -1.30670830    0.95376325   -0.18328960
 C                 -2.65351123    0.98077865   -0.05559425
 C                 -3.44362624    2.29213497   -0.15527953
 C                 -5.57683203    0.96958691    0.23098929
 C                 -4.79822947    2.27522232   -0.02090027
 C                 -5.59651916    3.58206321   -0.11917496
 C                 -7.10345951    1.05491089    0.36836563
 C                 -7.73570098    2.25767905    0.26792865
 C                 -6.95055976    3.57098994    0.01436711
 H                 -7.48825189    4.49328233   -0.05749351
 C                 -7.91799860   -0.22763990    0.62064313
 C                 -9.26896275    2.32283854    0.40867435
 H                 -7.41881350   -1.17080695    0.69906602
 H                 -9.77162184    3.26420669    0.33082926
 C                 -9.26500361   -0.16332171    0.74333594
 C                 -9.98318237    1.19288395    0.63060358
 H                -11.04756746    1.24373420    0.72755038
 H                 -0.70173247   -2.45293417    0.21684268
 H                 -3.30808302   -2.40111243    0.46401825
 H                 -5.52015465   -1.12365547    0.50756733
 H                 -2.93231916    3.21575304   -0.32962042
 C                 -0.49921188    2.23327447   -0.43448110
 C                  0.97073620   -0.35482571   -0.22901849
 H                  1.52479616   -1.26760097   -0.16003364
 H                 -0.99975625    3.17573863   -0.51268998
 C                  1.62062998    0.82150976   -0.45093392
 C                  0.85553922    2.16868692   -0.55789037
 H                  1.40672180    3.06893325   -0.73297420
 H                  2.68562532    0.81724519   -0.55421389
 C                 -4.86184948    4.91206789   -0.37006969
 H                 -9.82971223   -1.05511240    0.91858867
 H                 -3.97700878    4.72821619   -0.94291828
 H                 -5.50343634    5.57786642   -0.90856631
 H                 -4.59465099    5.35421522    0.56695257

 1 2 1.0 9 2.0 25 1.0
 2 3 2.0 7 1.0
 3 4 1.0 24 1.0
 4 5 2.0 23 1.0
 5 6 1.0 28 1.0
 6 7 2.0 27 1.0
 7 8 1.0
 8 10 2.0 26 1.0
 9 10 1.0 12 1.0
 10 11 1.0
 11 14 2.0 35 1.0
 12 13 2.0 16 1.0
 13 14 1.0 17 1.0
 14 15 1.0
 15
 16 18 1.0 20 2.0
 17 19 1.0 21 2.0
 18
 19
 20 21 1.0 36 1.0
 21 22 1.0
 22
 23
 24
 25
 26
 27 30 1.0 32 2.0
 28 29 1.0 31 2.0
 29
 30
 31 32 1.0 34 1.0
 32 33 1.0
 33
 34
 35 37 1.0 38 1.0 39 1.0
 36
 37
 38
 39
