# Supplementary material for: Topological regions and experimental carcinogenicity data of polycyclic aromatic hydrocarbons: a comprehensive resource for prediction models
Source: BMC Res Notes. 2026 Apr 3;19:213. doi: 10.1186/s13104-026-07791-w (PMC13173849; doi:10.1186/s13104-026-07791-w)
Supplement: Supplementary file 1 — Supplementary Material 1. [file 13104_2026_7791_MOESM1_ESM.gz › pah_0101_02500.gjf]

%chk=C:\Users\Meressa AW\Documents\mer-library1\project\calculations\carcino_PAHs\pah_0101_02500.chk
# hf/3-21g geom=connectivity

Title Card Required

0 1
 C                 -4.36731315    0.13344015    0.26323302
 C                 -3.01520241    0.64981503   -0.22318293
 C                 -2.90568329    1.89053982   -0.76362919
 C                 -4.15684193    2.78464067   -0.88593646
 C                 -5.46676848    0.91395373    0.15665208
 C                 -5.35243363    2.30853500   -0.44789361
 C                 -6.61410731    3.15440453   -0.54776732
 C                 -6.84773829    0.43629438    0.63113763
 C                 -7.93226057    1.25515354    0.50649180
 C                 -7.80936608    2.67568425   -0.10935990
 C                 -4.43800977   -1.27475096    0.86661091
 C                 -1.79451154   -0.26869006   -0.08346222
 H                 -0.83346482    0.06446387   -0.41555725
 H                 -5.37264661   -1.66174098    1.21535068
 C                 -1.93408988   -1.50844114    0.46345981
 C                 -3.30989849   -2.03207548    0.95813187
 H                 -1.07352619   -2.13774300    0.55462318
 H                 -3.37303364   -3.01269435    1.38158851
 C                 -9.05863919    3.57000545   -0.23153680
 C                 -6.49827818    4.55104762   -1.15239102
 C                 -8.94676827    4.80781390   -0.76813965
 C                 -7.59496275    5.33777426   -1.25945761
 H                 -1.95553550    2.24674368   -1.10317570
 C                 -4.03293940    4.20458398   -1.50288655
 C                 -5.11617167    5.02526432   -1.62736870
 H                 -3.07626385    4.54727638   -1.83794621
 H                 -6.95909047   -0.53799745    1.05917074
 H                 -8.88871096    0.91088629    0.84055401
 H                 -5.00293514    5.99918239   -2.05582026
 C                -10.43535849    3.07023866    0.25104309
 C                -10.16878788    5.70690607   -0.89633143
 C                 -7.49559436    6.75616831   -1.86875446
 H                -10.53200025    2.09294477    0.67581658
 C                -11.38147670    5.28110489   -0.47667160
 C                 -9.99210340    7.09970742   -1.50950167
 C                -11.52582596    3.87341611    0.13586041
 H                 -6.54607686    7.11389058   -2.20836224
 C                 -8.59445258    7.56392921   -1.98324624
 C                -12.60307810    6.20927402   -0.61646644
 C                -11.06910979    7.91242892   -1.62979425
 C                -12.44512722    7.44287416   -1.15898726
 H                -13.56814377    5.88381698   -0.28838718
 H                -12.48252936    3.52957135    0.46963597
 H                 -8.48434495    8.53888222   -2.41021593
 C                -13.63293387    8.40065703   -1.31692797
 C                -10.94593836    9.31614021   -2.23569562
 H                -14.60864424    8.10022696   -0.99652669
 H                 -9.99502186    9.67156419   -2.57377063
 C                -13.44565168    9.63343154   -1.86492007
 C                -12.04727119   10.10990420   -2.34316712
 H                -11.94641033   11.08679162   -2.76798355
 H                -14.28373523   10.29052568   -1.96853648

 1 2 1.0 5 2.0 11 1.0
 2 3 2.0 12 1.0
 3 4 1.0 23 1.0
 4 6 2.0 24 1.0
 5 6 1.0 8 1.0
 6 7 1.0
 7 10 2.0 20 1.0
 8 9 2.0 27 1.0
 9 10 1.0 28 1.0
 10 19 1.0
 11 14 1.0 16 2.0
 12 13 1.0 15 2.0
 13
 14
 15 16 1.0 17 1.0
 16 18 1.0
 17
 18
 19 21 2.0 30 1.0
 20 22 2.0 25 1.0
 21 22 1.0 31 1.0
 22 32 1.0
 23
 24 25 2.0 26 1.0
 25 29 1.0
 26
 27
 28
 29
 30 33 1.0 36 2.0
 31 34 2.0 35 1.0
 32 37 1.0 38 2.0
 33
 34 36 1.0 39 1.0
 35 38 1.0 40 2.0
 36 43 1.0
 37
 38 44 1.0
 39 41 2.0 42 1.0
 40 41 1.0 46 1.0
 41 45 1.0
 42
 43
 44
 45 47 1.0 49 2.0
 46 48 1.0 50 2.0
 47
 48
 49 50 1.0 52 1.0
 50 51 1.0
 51
 52
