# Supplementary material for: Topological regions and experimental carcinogenicity data of polycyclic aromatic hydrocarbons: a comprehensive resource for prediction models
Source: BMC Res Notes. 2026 Apr 3;19:213. doi: 10.1186/s13104-026-07791-w (PMC13173849; doi:10.1186/s13104-026-07791-w)
Supplement: Supplementary file 1 — Supplementary Material 1. [file 13104_2026_7791_MOESM1_ESM.gz › pah_0102_02500.gjf]

%chk=C:\Users\Meressa AW\Documents\mer-library1\project\calculations\carcino_PAHs\pah_0102_02500.chk
# hf/3-21g geom=connectivity

Title Card Required

0 1
 C                 -4.12778412   -0.28384976    0.35297779
 C                 -2.86418421    0.42030398   -0.15491068
 C                 -2.87506709    1.76469290   -0.44431115
 C                 -4.19344444    2.57251266   -0.31475286
 C                 -5.23615680    0.45829210    0.50846766
 C                 -5.28564107    1.89730995    0.08831499
 C                 -4.07082418   -1.78142557    0.66844605
 C                 -1.59485101   -0.42447570   -0.32240428
 H                 -0.69206492    0.03007089   -0.67349498
 H                 -4.94173923   -2.29014221    1.02567757
 C                 -1.61713930   -1.75558381   -0.02371230
 C                 -2.90388304   -2.46136118    0.49125116
 H                 -0.72331739   -2.33066871   -0.14724264
 H                 -2.87158244   -3.50780938    0.71216483
 H                 -1.97702916    2.25181056   -0.76234300
 H                 -4.23430602    3.61688669   -0.54391049
 C                 -6.75094334    2.32850327    0.18581473
 C                 -6.61160590    0.09259147    1.08955449
 H                 -6.56052697    0.09064674    2.15833284
 C                 -7.49606906    1.28470645    0.61241915
 H                 -6.97064770   -0.86212962    0.76629512
 C                 -7.37740033    3.67995191   -0.16189743
 C                 -9.02497881    1.36008382    0.59262234
 H                 -6.76896490    4.51821305   -0.43027138
 C                 -8.73730575    3.77882223   -0.12919050
 C                 -9.60880920    2.54139417    0.24254048
 H                 -9.20873913    4.71004647   -0.36471541
 C                 -9.88763623    0.14274243    0.96739235
 C                -11.14480451    2.64998072    0.22106821
 H                 -9.42264809   -0.78037461    1.24405270
 H                -11.61175241    3.57304105   -0.05246294
 C                -11.23889273    0.24415065    0.94566111
 C                -11.90640720    1.57595577    0.54885726
 H                -11.84275382   -0.60050545    1.20413327
 H                -12.97345364    1.65360854    0.53206654

 1 2 1.0 5 2.0 7 1.0
 2 3 2.0 8 1.0
 3 4 1.0 15 1.0
 4 6 2.0 16 1.0
 5 6 1.0 18 1.0
 6 17 1.0
 7 10 1.0 12 2.0
 8 9 1.0 11 2.0
 9
 10
 11 12 1.0 13 1.0
 12 14 1.0
 13
 14
 15
 16
 17 20 2.0 22 1.0
 18 19 1.0 20 1.0 21 1.0
 19
 20 23 1.0
 21
 22 24 1.0 25 2.0
 23 26 2.0 28 1.0
 24
 25 26 1.0 27 1.0
 26 29 1.0
 27
 28 30 1.0 32 2.0
 29 31 1.0 33 2.0
 30
 31
 32 33 1.0 34 1.0
 33 35 1.0
 34
 35
