# Supplementary material for: Topological regions and experimental carcinogenicity data of polycyclic aromatic hydrocarbons: a comprehensive resource for prediction models
Source: BMC Res Notes. 2026 Apr 3;19:213. doi: 10.1186/s13104-026-07791-w (PMC13173849; doi:10.1186/s13104-026-07791-w)
Supplement: Supplementary file 1 — Supplementary Material 1. [file 13104_2026_7791_MOESM1_ESM.gz › pah_0103_02500.gjf]

%chk=C:\Users\Meressa AW\Documents\mer-library1\project\calculations\carcino_PAHs\pah_0103_02500.chk
# hf/3-21g geom=connectivity

Title Card Required

0 1
 C                 -4.92602170   -0.22056336    0.37128878
 C                 -3.39986320   -0.29488965    0.22891536
 C                 -2.73567766   -1.46615995    0.37301610
 C                 -1.20238121   -1.49667641    0.22199128
 C                 -0.52554995   -0.35308267   -0.05401912
 C                 -1.29124831    0.97439203   -0.21601988
 C                 -2.63861420    0.99131293   -0.08151629
 C                 -3.43934417    2.29135102   -0.23497201
 C                 -5.56143914    0.97379487    0.22007736
 C                 -4.79304739    2.27170049   -0.09320032
 C                 -5.60055496    3.56769659   -0.24522745
 C                 -7.08793949    1.05489768    0.36126393
 C                 -7.72885642    2.24780731    0.21088003
 C                 -6.95385032    3.55371936   -0.10452167
 H                 -7.49809896    4.46838432   -0.21443721
 C                 -7.89245821   -0.22059491    0.67417437
 C                 -9.26183950    2.30899321    0.35633549
 H                 -7.38645822   -1.15603011    0.79175413
 H                 -9.77128759    3.24264058    0.23943711
 C                 -9.23927676   -0.15982976    0.80069590
 C                 -9.96724871    1.18526772    0.63166620
 H                -11.03148449    1.23330851    0.73163755
 H                 -0.67163721   -2.41891082    0.33466122
 H                 -3.27267864   -2.36570951    0.59059490
 H                 -9.79703164   -1.04670296    1.01810203
 H                  0.53909000   -0.37322820   -0.15907121
 H                 -5.09716078    4.48646349   -0.46285483
 C                 -2.71416053    3.61331981   -0.54819269
 C                 -0.52820784    2.27488203   -0.52922106
 C                 -5.73582088   -1.49255875    0.68410348
 H                 -1.15573671    2.92831473   -1.09854804
 H                 -0.25064137    2.75478356    0.38595727
 C                  0.73851683    1.94421809   -1.34018960
 H                  1.36604571    1.29078539   -0.77086262
 H                  0.46095036    1.46431655   -2.25536792
 C                  1.50155727    3.24470811   -1.65339078
 H                  2.38168415    3.01496111   -2.21685594
 H                  0.87402838    3.89814081   -2.22271776
 H                  1.77912374    3.72460965   -0.73821245
 H                 -1.83087064    3.40957434   -1.11668785
 H                 -3.36239034    4.25070245   -1.11249889
 H                 -2.44535926    4.09819343    0.36698131
 H                 -5.13498725   -2.16534477    1.25965359
 H                 -6.61091030   -1.23026399    1.24116717
 H                 -6.02421775   -1.96585651   -0.23116504

 1 2 1.0 9 2.0 30 1.0
 2 3 2.0 7 1.0
 3 4 1.0 24 1.0
 4 5 2.0 23 1.0
 5 6 1.0 26 1.0
 6 7 2.0 29 1.0
 7 8 1.0
 8 10 2.0 28 1.0
 9 10 1.0 12 1.0
 10 11 1.0
 11 14 2.0 27 1.0
 12 13 2.0 16 1.0
 13 14 1.0 17 1.0
 14 15 1.0
 15
 16 18 1.0 20 2.0
 17 19 1.0 21 2.0
 18
 19
 20 21 1.0 25 1.0
 21 22 1.0
 22
 23
 24
 25
 26
 27
 28 40 1.0 41 1.0 42 1.0
 29 31 1.0 32 1.0 33 1.0
 30 43 1.0 44 1.0 45 1.0
 31
 32
 33 34 1.0 35 1.0 36 1.0
 34
 35
 36 37 1.0 38 1.0 39 1.0
 37
 38
 39
 40
 41
 42
 43
 44
 45
