# Supplementary material for: Topological regions and experimental carcinogenicity data of polycyclic aromatic hydrocarbons: a comprehensive resource for prediction models
Source: BMC Res Notes. 2026 Apr 3;19:213. doi: 10.1186/s13104-026-07791-w (PMC13173849; doi:10.1186/s13104-026-07791-w)
Supplement: Supplementary file 1 — Supplementary Material 1. [file 13104_2026_7791_MOESM1_ESM.gz › pah_0104_02500.gjf]

%chk=C:\Users\Meressa AW\Documents\mer-library1\project\calculations\Gaussian_input_PAHs\PAHs_Gxyz\pah_0104_02500.chk
# hf/3-21g geom=connectivity

Title Card Required

0 1
 C                 -2.18074448    1.15858799   -0.18893764
 C                 -1.51183587   -0.01300819   -0.05790327
 C                  0.01236155   -0.01638174    0.03045490
 C                  0.69642137    1.15226572   -0.02133671
 C                 -0.05753886    2.47257656   -0.16799516
 C                 -1.41035607    2.47524784   -0.24768011
 C                  0.75485164    3.77294433   -0.22090604
 C                  2.22772383    1.19399357    0.06382686
 H                  2.78537477    0.28653730    0.16591557
 C                  2.87398743    2.39143933    0.00895029
 C                  2.11318187    3.72360045   -0.13704767
 C                  2.93260244    5.02035898   -0.18684872
 C                  4.40554899    2.44123286    0.09312668
 C                  4.29179629    4.97742726   -0.10423998
 C                  5.05771306    3.63633690    0.04077938
 C                  2.20931339    6.37228992   -0.33060658
 C                  5.09657571    6.29082578   -0.15541133
 H                  6.16432240    6.26432081   -0.09090743
 C                  2.92238257    7.52250206   -0.37510327
 C                  4.45764895    7.47897338   -0.28182025
 C                  6.59614084    3.66520327    0.12735569
 C                  5.20261736    1.13137744    0.23730583
 H                  4.68777899    0.19439643    0.27790459
 H                  7.11452485    4.60038579    0.08700475
 C                  6.55424309    1.16389073    0.31283445
 C                  7.29505512    2.51127237    0.25446617
 H                  7.10685598    0.25318744    0.41315723
 H                  8.36309453    2.53714030    0.31440198
 H                  1.14174390    6.40270741   -0.39540168
 H                  2.41850344    8.46118698   -0.47514981
 H                  5.02120509    8.38780676   -0.31690574
 C                  0.73144024   -1.36293350    0.17744371
 C                 -2.24862545   -1.35660675    0.00535107
 H                  1.79892747   -1.39581915    0.24128027
 H                 -3.31671318   -1.38522170   -0.05385523
 C                  0.00925176   -2.51691991    0.22677794
 C                 -1.54159856   -2.51357538    0.13710678
 C                 -2.20435809    3.77869231   -0.39730547
 C                 -3.71089322    1.20473815   -0.28158306
 H                 -1.69111788    4.71652459   -0.44147057
 H                 -4.27749420    0.29785854   -0.24288187
 C                 -3.56379068    3.74112318   -0.47389926
 C                 -4.34793227    2.40162942   -0.41332293
 H                 -4.10549984    4.65786032   -0.57840810
 H                 -5.41580119    2.41957937   -0.47677429
 H                  0.52333187   -3.44966275    0.33007134
 H                 -2.06822218   -3.44397558    0.17997243
 H                  0.25645507    4.71423790   -0.32305757

 1 2 2.0 6 1.0 39 1.0
 2 3 1.0 33 1.0
 3 4 2.0 32 1.0
 4 5 1.0 8 1.0
 5 6 2.0 7 1.0
 6 38 1.0
 7 11 2.0 48 1.0
 8 9 1.0 10 2.0
 9
 10 11 1.0 13 1.0
 11 12 1.0
 12 14 2.0 16 1.0
 13 15 2.0 22 1.0
 14 15 1.0 17 1.0
 15 21 1.0
 16 19 2.0 29 1.0
 17 18 1.0 20 2.0
 18
 19 20 1.0 30 1.0
 20 31 1.0
 21 24 1.0 26 2.0
 22 23 1.0 25 2.0
 23
 24
 25 26 1.0 27 1.0
 26 28 1.0
 27
 28
 29
 30
 31
 32 34 1.0 36 2.0
 33 35 1.0 37 2.0
 34
 35
 36 37 1.0 46 1.0
 37 47 1.0
 38 40 1.0 42 2.0
 39 41 1.0 43 2.0
 40
 41
 42 43 1.0 44 1.0
 43 45 1.0
 44
 45
 46
 47
 48
