# Supplementary material for: Topological regions and experimental carcinogenicity data of polycyclic aromatic hydrocarbons: a comprehensive resource for prediction models
Source: BMC Res Notes. 2026 Apr 3;19:213. doi: 10.1186/s13104-026-07791-w (PMC13173849; doi:10.1186/s13104-026-07791-w)
Supplement: Supplementary file 1 — Supplementary Material 1. [file 13104_2026_7791_MOESM1_ESM.gz › pah_0105_02500.gjf]

%chk=C:\Users\Meressa AW\Documents\mer-library1\project\calculations\carcino_PAHs\pah_0105_02500.chk
# hf/3-21g geom=connectivity

Title Card Required

0 1
 C                 -4.92806800   -0.22644027    0.33996941
 C                 -3.40192611   -0.29943281    0.19673057
 C                 -2.73969163   -1.47514298    0.31045248
 C                 -1.20633644   -1.50412483    0.15972203
 C                 -0.52750417   -0.35475295   -0.08567554
 C                 -1.29099190    0.97774018   -0.21325239
 C                 -2.63842646    0.99326866   -0.07926966
 C                 -3.43699520    2.29816595   -0.19904954
 C                 -5.56149285    0.97249090    0.21976617
 C                 -4.79082994    2.27695479   -0.05876645
 C                 -5.59618377    3.57778463   -0.17722985
 C                 -7.08796514    1.05228922    0.36199564
 C                 -7.72689222    2.24975951    0.24257922
 C                 -6.94960078    3.56227241   -0.03786130
 H                 -7.49232707    4.48037749   -0.12406597
 C                 -7.89471911   -0.22970178    0.64072806
 C                 -9.25988168    2.30954600    0.38854844
 H                 -7.39027940   -1.16870988    0.73402521
 H                 -9.76777316    3.24675393    0.29587953
 C                 -9.24153104   -0.17013477    0.76788816
 C                 -9.96725945    1.18009979    0.63377506
 H                -11.03149000    1.22719388    0.73425130
 H                 -0.67712813   -2.42984671    0.24847767
 H                 -3.27826648   -2.37924191    0.50395246
 H                 -9.80084025   -1.06152506    0.96152846
 H                 -5.09118476    4.50115000   -0.37029043
 C                 -0.52567622    2.28479404   -0.49164441
 H                 -1.15176229    2.95396374   -1.04402848
 H                 -5.49226944   -1.11473699    0.53363322
 H                 -0.24801603    2.74003415    0.43602001
 H                  0.35449497    2.06853205   -1.06035298
 H                 -2.93152932    3.22127466   -0.39211573
 C                  1.00484255   -0.38220734   -0.23653905
 H                  1.46014823   -0.23604204    0.72066127
 H                  1.30715312   -1.32829541   -0.63456629
 H                  1.31190878    0.39863997   -0.90053288

 1 2 1.0 9 2.0 29 1.0
 2 3 2.0 7 1.0
 3 4 1.0 24 1.0
 4 5 2.0 23 1.0
 5 6 1.0 33 1.0
 6 7 2.0 27 1.0
 7 8 1.0
 8 10 2.0 32 1.0
 9 10 1.0 12 1.0
 10 11 1.0
 11 14 2.0 26 1.0
 12 13 2.0 16 1.0
 13 14 1.0 17 1.0
 14 15 1.0
 15
 16 18 1.0 20 2.0
 17 19 1.0 21 2.0
 18
 19
 20 21 1.0 25 1.0
 21 22 1.0
 22
 23
 24
 25
 26
 27 28 1.0 30 1.0 31 1.0
 28
 29
 30
 31
 32
 33 34 1.0 35 1.0 36 1.0
 34
 35
 36
