# Supplementary material for: Topological regions and experimental carcinogenicity data of polycyclic aromatic hydrocarbons: a comprehensive resource for prediction models
Source: BMC Res Notes. 2026 Apr 3;19:213. doi: 10.1186/s13104-026-07791-w (PMC13173849; doi:10.1186/s13104-026-07791-w)
Supplement: Supplementary file 1 — Supplementary Material 1. [file 13104_2026_7791_MOESM1_ESM.gz › pah_0106_02500.gjf]

%chk=C:\Users\Meressa AW\Documents\mer-library1\project\calculations\carcino_PAHs\pah_0106_02500.chk
# hf/3-21g geom=connectivity

Title Card Required

0 1
 C                 -4.33956551    0.11159884    0.26974292
 C                 -2.99299068    0.58368607   -0.27275784
 C                 -2.87931170    1.81620403   -0.82451996
 C                 -4.09783764    2.73245564   -0.90353619
 C                 -5.42120486    0.92504643    0.19954885
 C                 -5.29329019    2.31338419   -0.42193402
 C                 -6.54066304    3.20378867   -0.48265114
 C                 -6.79098027    0.48867345    0.73279808
 C                 -7.85523368    1.33420790    0.64457635
 C                 -7.72622351    2.74741060    0.01226901
 C                 -4.42635942   -1.28992853    0.88637249
 C                 -1.79348627   -0.36686197   -0.17435563
 H                 -0.83731386   -0.06301909   -0.54626125
 H                 -5.35705686   -1.64761779    1.27465150
 C                 -1.94687787   -1.59848277    0.38712106
 C                 -3.31709588   -2.07887140    0.93915023
 H                 -1.10178534   -2.25180257    0.44950584
 H                 -3.39154439   -3.05457756    1.37199538
 C                 -8.97261178    3.65115270   -0.05435015
 C                 -6.44981861    4.61042352   -1.10247237
 H                 -5.51750046    4.96490820   -1.48980113
 C                 -8.89031259    4.88894561   -0.60037142
 C                 -7.54929514    5.39907542   -1.15760547
 H                 -7.48580933    6.37647274   -1.58837689
 H                 -8.80527717    1.01668129    1.02073353
 H                 -6.91069325   -0.47889118    1.17369203
 H                 -9.90666154    3.30012901    0.33195732
 H                 -9.75882590    5.51238060   -0.64411415
 C                 -3.92731874    4.11948849   -1.53529542
 C                 -1.54489564    2.32801108   -1.38078120
 H                 -0.67397521    1.70780699   -1.33901575
 H                 -4.76377511    4.78317734   -1.60427156
 C                 -1.46977558    3.57318142   -1.92811271
 C                 -2.70964995    4.50550969   -2.00852762
 H                 -0.53260366    3.91789880   -2.31253271
 H                 -2.60454634    5.47590618   -2.44691543

 1 2 1.0 5 2.0 11 1.0
 2 3 2.0 12 1.0
 3 4 1.0 30 1.0
 4 6 2.0 29 1.0
 5 6 1.0 8 1.0
 6 7 1.0
 7 10 2.0 20 1.0
 8 9 2.0 26 1.0
 9 10 1.0 25 1.0
 10 19 1.0
 11 14 1.0 16 2.0
 12 13 1.0 15 2.0
 13
 14
 15 16 1.0 17 1.0
 16 18 1.0
 17
 18
 19 22 2.0 27 1.0
 20 21 1.0 23 2.0
 21
 22 23 1.0 28 1.0
 23 24 1.0
 24
 25
 26
 27
 28
 29 32 1.0 34 2.0
 30 31 1.0 33 2.0
 31
 32
 33 34 1.0 35 1.0
 34 36 1.0
 35
 36
