# Supplementary material for: Topological regions and experimental carcinogenicity data of polycyclic aromatic hydrocarbons: a comprehensive resource for prediction models
Source: BMC Res Notes. 2026 Apr 3;19:213. doi: 10.1186/s13104-026-07791-w (PMC13173849; doi:10.1186/s13104-026-07791-w)
Supplement: Supplementary file 1 — Supplementary Material 1. [file 13104_2026_7791_MOESM1_ESM.gz › pah_0107_02500.gjf]

%chk=C:\Users\Meressa AW\Documents\mer-library1\project\calculations\carcino_PAHs\pah_0107_02500.chk
# hf/3-21g geom=connectivity

Title Card Required

0 1
 C                 -4.93894862   -0.21631092    0.38338342
 C                 -3.41559540   -0.27707803    0.20829303
 C                 -2.73503039   -1.43755824    0.36288451
 C                 -1.20523456   -1.45464147    0.17803154
 C                 -0.54782887   -0.31008444   -0.13803159
 C                 -1.33205715    1.00504977   -0.31162687
 C                 -2.67619424    1.01020842   -0.14718473
 C                 -3.49493956    2.29771951   -0.31085350
 C                 -5.59117657    0.96740808    0.22053438
 C                 -4.84483242    2.26640866   -0.13820745
 C                 -5.67027556    3.54983585   -0.30021021
 C                 -7.11497539    1.03491974    0.39429846
 C                 -7.77266678    2.21714763    0.23242679
 C                 -7.01984913    3.52417770   -0.12876145
 H                 -7.57682274    4.43019425   -0.24629633
 C                 -7.89769911   -0.24207717    0.75300045
 C                 -9.30262478    2.26476986    0.41102907
 H                 -7.37855420   -1.16910678    0.87950999
 H                 -9.82518202    3.18998798    0.28530975
 C                 -9.24196809   -0.19325830    0.90849299
 C                 -9.98884107    1.13974843    0.72662704
 H                -11.05106269    1.17834921    0.84948956
 H                 -0.66161441   -2.36831347    0.29878180
 H                 -3.25673931   -2.33790548    0.61207251
 H                 -9.78457319   -1.08116397    1.15769816
 H                 -5.18238346    4.46902624   -0.54910842
 C                 -0.59108971    2.30657818   -0.67022274
 H                 -1.23857780    2.94040348   -1.23936655
 H                 -5.48648586   -1.10118702    0.63257665
 H                 -0.29868346    2.80954530    0.22778765
 H                 -3.00657736    3.21665919   -0.55975555
 H                  0.51436431   -0.32090712   -0.26659489
 C                  0.66093010    1.97197545   -1.50214063
 H                  1.30841825    1.33815026   -0.93299677
 H                  0.36852386    1.46900822   -2.40015096
 C                  1.40189746    3.27350387   -1.86073667
 H                  0.75440932    3.90732909   -2.42988050
 H                  1.69430374    3.77647108   -0.96272634
 C                  2.65391725    2.93890113   -2.69265460
 H                  3.30140539    2.30507590   -2.12351077
 H                  2.36151097    2.43593392   -3.59066493
 H                  3.16874525    3.84320983   -2.94180899

 1 2 1.0 9 2.0 29 1.0
 2 3 2.0 7 1.0
 3 4 1.0 24 1.0
 4 5 2.0 23 1.0
 5 6 1.0 32 1.0
 6 7 2.0 27 1.0
 7 8 1.0
 8 10 2.0 31 1.0
 9 10 1.0 12 1.0
 10 11 1.0
 11 14 2.0 26 1.0
 12 13 2.0 16 1.0
 13 14 1.0 17 1.0
 14 15 1.0
 15
 16 18 1.0 20 2.0
 17 19 1.0 21 2.0
 18
 19
 20 21 1.0 25 1.0
 21 22 1.0
 22
 23
 24
 25
 26
 27 28 1.0 30 1.0 33 1.0
 28
 29
 30
 31
 32
 33 34 1.0 35 1.0 36 1.0
 34
 35
 36 37 1.0 38 1.0 39 1.0
 37
 38
 39 40 1.0 41 1.0 42 1.0
 40
 41
 42
