# Supplementary material for: Topological regions and experimental carcinogenicity data of polycyclic aromatic hydrocarbons: a comprehensive resource for prediction models
Source: BMC Res Notes. 2026 Apr 3;19:213. doi: 10.1186/s13104-026-07791-w (PMC13173849; doi:10.1186/s13104-026-07791-w)
Supplement: Supplementary file 1 — Supplementary Material 1. [file 13104_2026_7791_MOESM1_ESM.gz › pah_0108_02500.gjf]

%chk=C:\Users\Meressa AW\Documents\mer-library1\project\calculations\carcino_PAHs\pah_0108_02500.chk
# hf/3-21g geom=connectivity

Title Card Required

0 1
 C                 -4.08461185   -0.30033188    0.37241299
 C                 -2.82927550    0.38930748   -0.17434373
 C                 -2.88142176    1.68071121   -0.65031667
 C                 -4.22367370    2.46360741   -0.64003480
 C                 -5.22678555    0.40199430    0.36751408
 C                 -5.30249948    1.82345315   -0.15221839
 C                 -3.98209422   -1.73716233    0.89184066
 C                 -1.51968768   -0.40952795   -0.17115309
 H                 -0.62082677    0.03526264   -0.54412821
 H                 -4.84788287   -2.23412454    1.27698845
 C                 -1.50097857   -1.68737089    0.30732291
 C                 -2.78054080   -2.37789558    0.85993561
 H                 -0.57896978   -2.23030146    0.30220999
 H                 -2.71519052   -3.38182281    1.22429728
 H                 -1.99519003    2.14619323   -1.02823176
 H                 -4.28748859    3.46750923   -1.00473866
 C                 -6.77255053    2.28247227    0.00955124
 C                 -6.64709895    0.05849317    0.82111821
 C                 -7.47285455    1.28331163    0.54668378
 C                 -7.46625874    3.60433224   -0.33165438
 C                 -8.92409689    1.34353138    0.85481672
 C                 -7.19209952   -1.05208970    1.36493053
 H                 -6.92558436    4.42058089   -0.76328998
 C                 -9.53217470    0.06702149    1.47569594
 C                 -9.59340332    2.49618002    0.57197494
 C                 -8.81311124    3.70162533   -0.06132479
 H                 -6.59398718   -1.91852037    1.55587439
 C                 -8.72545447   -1.04091549    1.71031566
 H                 -9.33343225    4.60929913   -0.28558861
 H                -10.63985861    2.57860330    0.77943054
 H                -10.57227214    0.03519510    1.72486345
 H                 -9.16390976   -1.91672554    2.14114488

 1 2 1.0 5 2.0 7 1.0
 2 3 2.0 8 1.0
 3 4 1.0 15 1.0
 4 6 2.0 16 1.0
 5 6 1.0 18 1.0
 6 17 1.0
 7 10 1.0 12 2.0
 8 9 1.0 11 2.0
 9
 10
 11 12 1.0 13 1.0
 12 14 1.0
 13
 14
 15
 16
 17 19 2.0 20 1.0
 18 19 1.0 22 2.0
 19 21 1.0
 20 23 1.0 26 2.0
 21 24 1.0 25 2.0
 22 27 1.0 28 1.0
 23
 24 28 2.0 31 1.0
 25 26 1.0 30 1.0
 26 29 1.0
 27
 28 32 1.0
 29
 30
 31
 32
