# Supplementary material for: Topological regions and experimental carcinogenicity data of polycyclic aromatic hydrocarbons: a comprehensive resource for prediction models
Source: BMC Res Notes. 2026 Apr 3;19:213. doi: 10.1186/s13104-026-07791-w (PMC13173849; doi:10.1186/s13104-026-07791-w)
Supplement: Supplementary file 1 — Supplementary Material 1. [file 13104_2026_7791_MOESM1_ESM.gz › pah_0109_02500.gjf]

%chk=C:\Users\Meressa AW\Documents\mer-library1\project\calculations\carcino_PAHs\pah_0109_02500.chk
# hf/3-21g geom=connectivity

Title Card Required

0 1
 C                 -4.41185451    0.07711913    0.21427313
 C                 -3.09198743    0.51760647   -0.41413516
 C                 -2.99283490    1.72147135   -1.03376165
 C                 -4.22110010    2.65296893   -1.09689771
 C                 -5.49208203    0.88930423    0.15624412
 C                 -5.38756697    2.24454050   -0.53238835
 C                 -6.62574187    3.12913777   -0.57110442
 C                 -6.84126288    0.48655900    0.77046819
 C                 -7.90644500    1.33720114    0.69252031
 C                 -7.79071424    2.71880878   -0.00804892
 C                 -4.47296553   -1.29223981    0.90172469
 C                 -1.89217360   -0.43436235   -0.32464263
 H                 -0.95394139   -0.15461212   -0.75600884
 H                 -5.38541519   -1.62627689    1.34928667
 C                 -2.02124749   -1.63594402    0.30394195
 C                 -3.36487134   -2.08261093    0.94199252
 H                 -1.17511716   -2.28909383    0.35943359
 H                 -3.42138120   -3.03542066    1.42570825
 C                 -9.01882392    3.64760018   -0.06988785
 C                 -6.52110547    4.48536264   -1.25843035
 C                 -8.92877358    4.85703029   -0.68215675
 C                 -7.59681587    5.30468922   -1.31648895
 H                 -7.52329251    6.25699017   -1.79928539
 H                 -9.94402357    3.33917523    0.37014531
 H                 -9.78301953    5.49975356   -0.72426160
 C                 -4.10782474    4.03300045   -1.79898001
 C                 -5.17156210    4.88462195   -1.87433759
 H                 -3.17455527    4.32297667   -2.23390516
 C                 -6.98914187   -0.87580810    1.47231384
 C                 -9.25509942    0.92195309    1.31050824
 H                 -6.15199845   -1.53963987    1.53405248
 H                -10.09443973    1.58422061    1.25366653
 C                 -8.17856220   -1.23420766    2.01132803
 C                 -9.38305882   -0.27920969    1.92510240
 H                 -8.28179687   -2.18188464    2.49734348
 H                -10.32244007   -0.56443410    2.35082011
 H                 -5.06602444    5.83104058   -2.36268683
 C                 -1.66017975    2.15507831   -1.67157729
 C                 -0.58184894    1.33507458   -1.61091281
 C                 -1.55255412    3.52004142   -2.37868591
 H                 -0.65675220    0.38677449   -1.12011877
 H                 -2.40324773    4.16781112   -2.42724336
 C                  0.75116702    1.76898098   -2.24899355
 C                 -0.37874958    3.89967937   -2.93988993
 H                  1.60282136    1.12282393   -2.20146089
 H                 -0.30215523    4.84698497   -3.43127016
 C                  0.84557979    2.96898850   -2.87118468
 H                  1.77169913    3.27030062   -3.31461050

 1 2 1.0 5 2.0 11 1.0
 2 3 2.0 12 1.0
 3 4 1.0 38 1.0
 4 6 2.0 26 1.0
 5 6 1.0 8 1.0
 6 7 1.0
 7 10 2.0 20 1.0
 8 9 2.0 29 1.0
 9 10 1.0 30 1.0
 10 19 1.0
 11 14 1.0 16 2.0
 12 13 1.0 15 2.0
 13
 14
 15 16 1.0 17 1.0
 16 18 1.0
 17
 18
 19 21 2.0 24 1.0
 20 22 2.0 27 1.0
 21 22 1.0 25 1.0
 22 23 1.0
 23
 24
 25
 26 27 2.0 28 1.0
 27 37 1.0
 28
 29 31 1.0 33 2.0
 30 32 1.0 34 2.0
 31
 32
 33 34 1.0 35 1.0
 34 36 1.0
 35
 36
 37
 38 39 2.0 40 1.0
 39 41 1.0 43 1.0
 40 42 1.0 44 2.0
 41
 42
 43 45 1.0 47 2.0
 44 46 1.0 47 1.0
 45
 46
 47 48 1.0
 48
