# Supplementary material for: Topological regions and experimental carcinogenicity data of polycyclic aromatic hydrocarbons: a comprehensive resource for prediction models
Source: BMC Res Notes. 2026 Apr 3;19:213. doi: 10.1186/s13104-026-07791-w (PMC13173849; doi:10.1186/s13104-026-07791-w)
Supplement: Supplementary file 1 — Supplementary Material 1. [file 13104_2026_7791_MOESM1_ESM.gz › pah_0110_02500.gjf]

%chk=C:\Users\Meressa AW\Documents\mer-library1\project\calculations\carcino_PAHs\pah_0110_02500.chk
# hf/3-21g geom=connectivity

Title Card Required

0 1
 C                 -3.41559540   -0.27707803    0.20829303
 C                 -2.73503039   -1.43755824    0.36288451
 C                 -1.20523456   -1.45464147    0.17803154
 C                 -0.54782887   -0.31008444   -0.13803159
 C                 -1.33205715    1.00504977   -0.31162687
 C                 -2.67619424    1.01020842   -0.14718473
 C                 -3.49493956    2.29771951   -0.31085350
 C                 -5.59117657    0.96740808    0.22053438
 C                 -4.84483242    2.26640866   -0.13820745
 C                 -5.67027556    3.54983585   -0.30021021
 C                 -7.11497539    1.03491974    0.39429846
 C                 -7.77266678    2.21714763    0.23242679
 C                 -7.01984913    3.52417770   -0.12876145
 H                 -7.57682274    4.43019425   -0.24629633
 C                 -7.89769911   -0.24207717    0.75300045
 C                 -9.30262478    2.26476986    0.41102907
 H                 -9.82518202    3.18998798    0.28530975
 C                 -9.24196809   -0.19325830    0.90849299
 C                 -9.98884107    1.13974843    0.72662704
 H                -11.05106269    1.17834921    0.84948956
 H                 -0.66161441   -2.36831347    0.29878180
 H                 -3.25673931   -2.33790548    0.61207251
 H                 -9.78457319   -1.08116397    1.15769816
 H                 -5.18238346    4.46902624   -0.54910842
 H                  0.51436431   -0.32090712   -0.26659489
 H                 -0.81722912    1.90935851   -0.56078104
 C                 -2.79206312    3.62030559   -0.66908636
 C                 -5.72699287   -1.48987091    0.74203536
 C                 -1.25396003    3.69406043   -0.68906344
 C                 -3.62728979    4.86913682   -1.00734213
 H                 -0.67364020    2.82636600   -0.45404157
 H                 -4.69597181    4.81789158   -0.99346195
 C                 -0.55108359    5.01664651   -1.04729629
 C                 -2.92441335    6.19172290   -1.36557499
 H                  0.51759843    5.06789176   -1.06117647
 C                 -1.38631025    6.26547775   -1.38555207
 C                 -7.26685080   -1.46973635    0.73636519
 C                 -4.97517919   -2.78356546    1.10635746
 H                 -3.90527790   -2.79755506    1.11029712
 C                 -8.05489505   -2.74329634    1.09501713
 C                 -5.76322344   -4.05712545    1.46500940
 H                 -5.24085939   -4.95599115    1.71814229
 C                 -7.30308137   -4.03699089    1.45933923
 H                 -7.85061861   -4.92186699    1.70853246
 H                 -9.12479634   -2.72930674    1.09107746
 H                 -3.50473317    7.05941733   -1.60059686
 H                 -0.89794805    7.18441743   -1.63445412
 H                 -7.26685288   -1.17969255    1.76630439
 H                 -8.02614572   -0.45526324   -0.28764991
 C                 -4.83102113   -0.35988403    0.39958566

 1 2 2.0 6 1.0 50 1.0
 2 3 1.0 22 1.0
 3 4 2.0 21 1.0
 4 5 1.0 25 1.0
 5 6 2.0 26 1.0
 6 7 1.0
 7 9 2.0 27 1.0
 8 9 1.0 11 1.0 50 2.0
 9 10 1.0
 10 13 2.0 24 1.0
 11 12 2.0 15 1.0
 12 13 1.0 16 1.0
 13 14 1.0
 14
 15 18 2.0 49 1.0
 16 17 1.0 19 2.0
 17
 18 19 1.0 23 1.0
 19 20 1.0
 20
 21
 22
 23
 24
 25
 26
 27 29 2.0 30 1.0
 28 37 1.0 38 2.0 50 1.0
 29 31 1.0 33 1.0
 30 32 1.0 34 2.0
 31
 32
 33 35 1.0 36 2.0
 34 36 1.0 46 1.0
 35
 36 47 1.0
 37 40 2.0 48 1.0
 38 39 1.0 41 1.0
 39
 40 43 1.0 45 1.0
 41 42 1.0 43 2.0
 42
 43 44 1.0
 44
 45
 46
 47
 48
 49
 50
