# Supplementary material for: Topological regions and experimental carcinogenicity data of polycyclic aromatic hydrocarbons: a comprehensive resource for prediction models
Source: BMC Res Notes. 2026 Apr 3;19:213. doi: 10.1186/s13104-026-07791-w (PMC13173849; doi:10.1186/s13104-026-07791-w)
Supplement: Supplementary file 1 — Supplementary Material 1. [file 13104_2026_7791_MOESM1_ESM.gz › pah_0111_02500.gjf]

%chk=C:\Users\Meressa AW\Documents\mer-library1\project\calculations\carcino_PAHs\pah_0111_02500.chk
# hf/3-21g geom=connectivity

Title Card Required

0 1
 C                 -3.39042885   -0.34470673    0.02078286
 C                 -2.71764001   -1.51099313    0.26128238
 C                 -1.17963163   -1.52924481    0.14280801
 C                 -0.51097861   -0.39027145   -0.21278979
 C                 -1.28601759    0.90047808   -0.52903305
 C                 -2.63632086    0.91529083   -0.40301019
 C                 -3.41557277    2.19853680   -0.65901180
 C                 -5.53851794    0.96985926   -0.03242270
 C                 -4.75753392    2.22306742   -0.47403198
 C                 -5.53013055    3.52647944   -0.69551252
 C                 -7.04959695    1.12207728    0.18297502
 C                 -7.65676510    2.32484494   -0.00614853
 C                 -6.86562184    3.57517065   -0.46843972
 H                 -7.38362630    4.49111352   -0.60965969
 C                 -7.87371871   -0.09611715    0.62327714
 C                 -9.16258153    2.46953140    0.23789774
 H                 -9.63395753    3.41384814    0.08962855
 C                 -9.20642746    0.03572782    0.83802256
 C                 -9.88976109    1.39940660    0.63271917
 H                -10.94260948    1.50740131    0.80198609
 H                 -0.63588804   -2.43175096    0.34068219
 H                 -3.24742895   -2.40299453    0.54591108
 H                 -9.78087474   -0.80386618    1.14438239
 H                 -5.01314091    4.40671778   -1.03734416
 H                  0.56308077   -0.40391856   -0.27664418
 C                 -4.91511771   -0.23638893    0.16583344
 H                 -7.39478910   -1.04254114    0.75795035
 H                 -5.47987489   -1.09810844    0.43258723
 H                 -2.89793718    3.08047223   -0.97440752
 C                 -0.57644609    2.19156943   -0.99898858
 C                  0.81796524    2.29602449   -0.33278546
 H                  1.39402169    1.46144820   -0.59978172
 C                 -0.68338204    4.73603010   -1.29323901
 C                  1.50660275    3.59988723   -0.81619246
 H                  1.66975031    3.55840359   -1.86591242
 C                  0.64179173    4.83636734   -0.47665169
 H                  0.44683870    4.85495713    0.56368036
 C                 -1.56945152    5.96371916   -0.98045791
 H                 -1.05618911    6.85061033   -1.27504271
 H                 -2.49962755    5.89469253   -1.50873678
 H                 -1.77769521    6.00378101    0.07657894
 H                 -0.47802451    4.71800943   -2.34351000
 H                 -1.19371805    3.86267304   -1.01259048
 H                  1.16054661    5.72151519   -0.75935270
 H                  2.46118071    3.68675868   -0.32650750
 H                  0.69830967    2.31852645    0.73402852
 H                 -0.45344845    2.14831507   -2.05557208
 H                 -1.13846823    3.04488061   -0.72326933

 1 2 2.0 6 1.0 26 1.0
 2 3 1.0 22 1.0
 3 4 2.0 21 1.0
 4 5 1.0 25 1.0
 5 6 2.0 30 1.0
 6 7 1.0
 7 9 2.0 29 1.0
 8 9 1.0 11 1.0 26 2.0
 9 10 1.0
 10 13 2.0 24 1.0
 11 12 2.0 15 1.0
 12 13 1.0 16 1.0
 13 14 1.0
 14
 15 18 2.0 27 1.0
 16 17 1.0 19 2.0
 17
 18 19 1.0 23 1.0
 19 20 1.0
 20
 21
 22
 23
 24
 25
 26 28 1.0
 27
 28
 29
 30 31 1.0 47 1.0 48 1.0
 31 32 1.0 34 1.0 46 1.0
 32
 33 36 1.0 38 1.0 42 1.0 43 1.0
 34 35 1.0 36 1.0 45 1.0
 35
 36 37 1.0 44 1.0
 37
 38 39 1.0 40 1.0 41 1.0
 39
 40
 41
 42
 43
 44
 45
 46
 47
 48
