# Supplementary material for: Topological regions and experimental carcinogenicity data of polycyclic aromatic hydrocarbons: a comprehensive resource for prediction models
Source: BMC Res Notes. 2026 Apr 3;19:213. doi: 10.1186/s13104-026-07791-w (PMC13173849; doi:10.1186/s13104-026-07791-w)
Supplement: Supplementary file 1 — Supplementary Material 1. [file 13104_2026_7791_MOESM1_ESM.gz › pah_0112_02500.gjf]

%chk=C:\Users\Meressa AW\Documents\mer-library1\project\calculations\carcino_PAHs\pah_0112_02500.chk
# hf/3-21g geom=connectivity

Title Card Required

0 1
 C                 -4.38322094    0.12971054    0.24528026
 C                 -3.03907129    0.61062071   -0.28546759
 C                 -2.93342205    1.83131530   -0.87607491
 C                 -4.18662177    2.72774178   -1.00525972
 C                 -5.47206807    0.90664793    0.13392616
 C                 -5.37240441    2.27236408   -0.52260566
 C                 -6.63769266    3.10973163   -0.62161735
 C                 -6.82874059    0.43728205    0.66217976
 C                 -7.92190776    1.24538993    0.53735200
 C                 -7.81946508    2.64502782   -0.13555168
 C                 -4.47450328   -1.24539634    0.90425824
 C                 -1.82987487   -0.32108797   -0.12984291
 C                 -1.98165518   -1.53890571    0.46999611
 C                 -3.35958909   -2.01998306    1.00855389
 H                 -3.43286023   -2.98179820    1.47162970
 C                 -9.07568627    3.53001294   -0.25873374
 C                 -6.54069245    4.47979199   -1.27954918
 C                 -8.99209631    4.75315944   -0.84543010
 C                 -7.64100751    5.26040769   -1.38997814
 H                 -7.57398648    6.22316254   -1.85204727
 C                 -4.08020617    4.12369876   -1.67735946
 C                 -5.16984072    4.93759337   -1.80567575
 H                 -3.13278663    4.45524207   -2.04799864
 C                 -6.93859780   -0.94899467    1.33059380
 H                 -5.06948273    5.89495956   -2.27287867
 C                 -5.83436023   -1.73808827    1.44406859
 H                 -5.90933670   -2.69964246    1.90741568
 H                 -7.88131221   -1.29005185    1.70458511
 H                 -8.86745986    0.91003871    0.90933342
 C                -10.42662888    3.02771397    0.28348948
 C                -10.24899227    5.63463227   -0.96683072
 H                -10.49292438    2.06485328    0.74544603
 H                -10.18423526    6.59771228   -1.42854506
 C                -11.53159269    3.80493971    0.17570075
 C                -11.43713676    5.19097365   -0.48906478
 C                 -0.75920290   -2.46504932    0.62001301
 C                 -0.44937297    0.11954807   -0.65022693
 H                 -0.33459317    1.07427138   -1.11951131
 H                 -0.86910083   -3.42068396    1.08861145
 C                  0.45472419   -2.07412690    0.16081192
 C                  0.61960074   -0.70063156   -0.51426937
 H                  1.29993778   -2.72148098    0.26778587
 H                  1.57873620   -0.39395672   -0.87607418
 H                 -1.98907648    2.16910575   -1.24891703
 H                -12.31002693    5.80398888   -0.57376508
 H                -12.47005070    3.45547288    0.55262294

 1 2 1.0 5 2.0 11 1.0
 2 3 2.0 12 1.0
 3 4 1.0 44 1.0
 4 6 2.0 21 1.0
 5 6 1.0 8 1.0
 6 7 1.0
 7 10 2.0 17 1.0
 8 9 2.0 24 1.0
 9 10 1.0 29 1.0
 10 16 1.0
 11 14 2.0 26 1.0
 12 13 2.0 37 1.0
 13 14 1.0 36 1.0
 14 15 1.0
 15
 16 18 2.0 30 1.0
 17 19 2.0 22 1.0
 18 19 1.0 31 1.0
 19 20 1.0
 20
 21 22 2.0 23 1.0
 22 25 1.0
 23
 24 26 2.0 28 1.0
 25
 26 27 1.0
 27
 28
 29
 30 32 1.0 34 2.0
 31 33 1.0 35 2.0
 32
 33
 34 35 1.0 46 1.0
 35 45 1.0
 36 39 1.0 40 2.0
 37 38 1.0 41 2.0
 38
 39
 40 41 1.0 42 1.0
 41 43 1.0
 42
 43
 44
 45
 46
