# Supplementary material for: Topological regions and experimental carcinogenicity data of polycyclic aromatic hydrocarbons: a comprehensive resource for prediction models
Source: BMC Res Notes. 2026 Apr 3;19:213. doi: 10.1186/s13104-026-07791-w (PMC13173849; doi:10.1186/s13104-026-07791-w)
Supplement: Supplementary file 1 — Supplementary Material 1. [file 13104_2026_7791_MOESM1_ESM.gz › pah_0113_02500.gjf]

%chk=C:\Users\Meressa AW\Documents\mer-library1\project\calculations\carcino_PAHs\pah_0113_02500.chk
# hf/3-21g geom=connectivity

Title Card Required

0 1
 C                 -5.86442009    0.15224689    2.87027136
 C                 -4.75806142    0.26153087    3.93727604
 C                 -3.81940957    1.23696739    3.84246260
 C                 -3.86164231    2.23352238    2.66796042
 C                 -5.89314867    1.03280190    1.84172690
 C                 -4.83796900    2.12922624    1.73526680
 C                 -4.91492558    3.10112920    0.55132202
 C                 -6.97807117    0.95720629    0.75962996
 C                 -6.98242973    1.85684476   -0.26429837
 C                 -5.90779057    2.97250001   -0.37160613
 H                 -5.94851665    3.65804797   -1.19213364
 C                 -8.05972544   -0.13628186    0.83426230
 C                 -8.07778783    1.76985287   -1.34470566
 C                 -9.01934017   -0.20685808   -0.11864418
 C                 -9.02878140    0.80658665   -1.27696800
 H                 -6.60626615   -0.61552345    2.94163743
 H                 -3.12332537    3.00401851    2.58970573
 H                 -3.05060402    1.31401212    4.58266673
 H                 -4.72995769   -0.43116379    4.75231241
 C                 -8.09190643    2.78134790   -2.50585961
 H                 -7.09099419    3.09407096   -2.71864820
 H                 -8.51410363    2.32111748   -3.37467345
 H                 -8.68043113    3.63164725   -2.23103297
 H                 -8.05309098   -0.84079483    1.63956812
 H                 -9.77069982   -0.96687134   -0.06631323
 H                 -9.78712861    0.75057546   -2.02974437
 C                 -3.86934847    4.22244328    0.40632800
 H                 -3.04193444    3.86610446   -0.17100091
 H                 -4.31292398    5.06215497   -0.08664772
 H                 -3.52671459    4.51816527    1.37589003

 1 2 1.0 5 2.0 16 1.0
 2 3 2.0 19 1.0
 3 4 1.0 18 1.0
 4 6 2.0 17 1.0
 5 6 1.0 8 1.0
 6 7 1.0
 7 10 2.0 27 1.0
 8 9 2.0 12 1.0
 9 10 1.0 13 1.0
 10 11 1.0
 11
 12 14 2.0 24 1.0
 13 15 2.0 20 1.0
 14 15 1.0 25 1.0
 15 26 1.0
 16
 17
 18
 19
 20 21 1.0 22 1.0 23 1.0
 21
 22
 23
 24
 25
 26
 27 28 1.0 29 1.0 30 1.0
 28
 29
 30
