# Supplementary material for: Topological regions and experimental carcinogenicity data of polycyclic aromatic hydrocarbons: a comprehensive resource for prediction models
Source: BMC Res Notes. 2026 Apr 3;19:213. doi: 10.1186/s13104-026-07791-w (PMC13173849; doi:10.1186/s13104-026-07791-w)
Supplement: Supplementary file 1 — Supplementary Material 1. [file 13104_2026_7791_MOESM1_ESM.gz › pah_0114_02500.gjf]

%chk=C:\Users\Meressa AW\Documents\mer-library1\project\calculations\carcino_PAHs\pah_0114_02500.chk
# hf/3-21g geom=connectivity

Title Card Required

0 1
 C                 -3.40114804   -0.22561410    0.15865503
 C                 -2.71895843   -1.35686938    0.45728235
 C                 -1.18893304   -1.39564047    0.27196560
 C                 -0.53352681   -0.30004803   -0.19079894
 C                 -1.32141950    0.98150995   -0.52623714
 C                 -2.66283204    1.00694523   -0.35487647
 C                 -3.47861019    2.26736698   -0.66971214
 C                 -5.57493693    1.01376406    0.01551196
 C                 -4.82734905    2.25985883   -0.49397768
 C                 -5.65045303    3.51699405   -0.80557428
 C                 -7.09870921    1.10136852    0.17208707
 C                 -7.75495402    2.25696534   -0.12826573
 C                 -7.00014615    3.51317773   -0.63465300
 H                 -7.55604273    4.40046962   -0.85554476
 C                 -7.88290491   -0.12605895    0.67088411
 C                 -9.28557988    2.32431357    0.03618635
 H                 -9.80753987    3.22883975   -0.19736047
 C                 -9.22760588   -0.06045826    0.81291773
 C                 -9.97339197    1.24259902    0.47553926
 H                -11.03608542    1.29462837    0.58800503
 H                 -0.64379091   -2.28554250    0.50786043
 H                 -3.23914038   -2.21887961    0.81971064
 H                 -9.77120047   -0.91403569    1.15970692
 H                 -5.16104276    4.39999053   -1.15900708
 H                  0.52797112   -0.32646912   -0.32232458
 C                 -4.92456264   -0.14215613    0.32373272
 H                 -7.36414213   -1.03187883    0.90513861
 H                 -5.47385920   -0.98887637    0.67928494
 H                 -2.98830095    3.14899576   -1.02630159
 C                 -0.59262882    2.23047837   -1.05550019
 C                  0.83660277    2.27573591   -0.48677588
 H                  1.37034163    1.39936920   -0.78962068
 C                 -0.64745467    4.73000211   -1.15449518
 C                  1.55683674    3.52732643   -1.02095915
 H                  1.59973197    3.48531903   -2.08935929
 C                  0.78356971    4.78652000   -0.58723263
 H                  0.74207649    4.82922940    0.48104876
 C                 -1.42206698    5.98847883   -0.72118404
 H                 -2.41621234    5.94888160   -1.11467240
 H                 -1.46288008    6.03211599    0.34705718
 H                 -0.60617129    4.68700691   -2.22276183
 H                 -1.14469281    3.85918784   -0.78134754
 H                  1.28138421    5.65728487   -0.96017906
 H                  2.55038361    3.56400560   -0.62580208
 H                  0.79461299    2.31602781    0.58179907
 H                 -0.54998986    2.19149021   -2.12398230
 H                 -1.12389251    3.10815497   -0.75123920
 C                 -0.70690544    7.24090473   -1.25966570
 H                 -0.66616254    7.19641585   -2.32789207
 H                 -1.24470904    8.11583331   -0.95929368
 H                  0.28741297    7.28058656   -0.86619455

 1 2 2.0 6 1.0 26 1.0
 2 3 1.0 22 1.0
 3 4 2.0 21 1.0
 4 5 1.0 25 1.0
 5 6 2.0 30 1.0
 6 7 1.0
 7 9 2.0 29 1.0
 8 9 1.0 11 1.0 26 2.0
 9 10 1.0
 10 13 2.0 24 1.0
 11 12 2.0 15 1.0
 12 13 1.0 16 1.0
 13 14 1.0
 14
 15 18 2.0 27 1.0
 16 17 1.0 19 2.0
 17
 18 19 1.0 23 1.0
 19 20 1.0
 20
 21
 22
 23
 24
 25
 26 28 1.0
 27
 28
 29
 30 31 1.0 46 1.0 47 1.0
 31 32 1.0 34 1.0 45 1.0
 32
 33 36 1.0 38 1.0 41 1.0 42 1.0
 34 35 1.0 36 1.0 44 1.0
 35
 36 37 1.0 43 1.0
 37
 38 39 1.0 40 1.0 48 1.0
 39
 40
 41
 42
 43
 44
 45
 46
 47
 48 49 1.0 50 1.0 51 1.0
 49
 50
 51
