# Supplementary material for: Topological regions and experimental carcinogenicity data of polycyclic aromatic hydrocarbons: a comprehensive resource for prediction models
Source: BMC Res Notes. 2026 Apr 3;19:213. doi: 10.1186/s13104-026-07791-w (PMC13173849; doi:10.1186/s13104-026-07791-w)
Supplement: Supplementary file 1 — Supplementary Material 1. [file 13104_2026_7791_MOESM1_ESM.gz › pah_0115_02500.gjf]

%chk=C:\Users\Meressa AW\Documents\mer-library1\project\calculations\carcino_PAHs\pah_0115_02500.chk
# hf/3-21g geom=connectivity

Title Card Required

0 1
 C                 -3.36998453   -0.27604085    0.18694700
 C                 -2.75238321   -1.45796594    0.42239166
 C                 -1.21368953   -1.53464747    0.38604281
 C                 -0.48562882   -0.42081468    0.11884393
 C                 -1.19860359    0.91905617   -0.14790843
 C                 -2.55112073    0.97665266   -0.11372731
 C                 -3.30045363    2.29038425   -0.37349230
 C                 -5.48736055    1.04793022   -0.02716415
 C                 -4.66086482    2.31197364   -0.33083105
 C                 -5.41720634    3.62193484   -0.58935226
 C                 -7.01704370    1.17467190   -0.00121087
 C                 -7.61045778    2.37727805   -0.24209690
 C                 -6.77699064    3.64910238   -0.54779761
 H                 -7.28502700    4.57284632   -0.73095654
 C                 -7.87878519   -0.06603718    0.29892044
 C                 -9.14755252    2.48435315   -0.21177487
 H                 -9.61990048    3.42579191   -0.40014069
 C                 -9.22892697    0.03500126    0.32409189
 C                 -9.90338749    1.39114415    0.05246451
 H                -10.97024782    1.47100268    0.07225778
 H                 -3.32972586   -2.33398584    0.63258802
 H                 -9.82649561   -0.82772927    0.53275718
 H                 -4.87285835    4.51797698   -0.80324183
 H                  0.58280297   -0.47300992    0.09342966
 C                 -4.89962196   -0.15601701    0.21399248
 H                 -7.40995512   -1.00913310    0.48780956
 H                 -5.50205211   -1.01557903    0.42167721
 H                 -2.75563965    3.18610524   -0.58733317
 H                 -0.62797519    1.79923489   -0.35900311
 C                 -0.50248979   -2.87430367    0.65277315
 H                  0.45341246   -2.68850831    1.09621374
 H                 -1.09531497   -3.46653583    1.31815582
 C                 -0.31378737   -3.62899973   -0.67631326
 C                 -1.27104936   -4.48367198   -1.11209615
 C                  0.96275796   -3.41244914   -1.51020758
 H                  1.71847767   -2.73751596   -1.16618582
 H                 -2.15814290   -4.63399312   -0.53279733
 C                 -1.08210884   -5.23858247   -2.44104819
 C                  1.12899184   -4.07669686   -2.67976109
 H                 -1.83785828   -5.91346072   -2.78506647
 C                  0.04134435   -5.04812836   -3.17482130
 H                  0.17268127   -5.57269198   -4.09815997
 H                  2.01590585   -3.92624408   -3.25919453

 1 2 2.0 6 1.0 25 1.0
 2 3 1.0 21 1.0
 3 4 2.0 30 1.0
 4 5 1.0 24 1.0
 5 6 2.0 29 1.0
 6 7 1.0
 7 9 2.0 28 1.0
 8 9 1.0 11 1.0 25 2.0
 9 10 1.0
 10 13 2.0 23 1.0
 11 12 2.0 15 1.0
 12 13 1.0 16 1.0
 13 14 1.0
 14
 15 18 2.0 26 1.0
 16 17 1.0 19 2.0
 17
 18 19 1.0 22 1.0
 19 20 1.0
 20
 21
 22
 23
 24
 25 27 1.0
 26
 27
 28
 29
 30 31 1.0 32 1.0 33 1.0
 31
 32
 33 34 2.0 35 1.0
 34 37 1.0 38 1.0
 35 36 1.0 39 2.0
 36
 37
 38 40 1.0 41 2.0
 39 41 1.0 43 1.0
 40
 41 42 1.0
 42
 43
