# Supplementary material for: Topological regions and experimental carcinogenicity data of polycyclic aromatic hydrocarbons: a comprehensive resource for prediction models
Source: BMC Res Notes. 2026 Apr 3;19:213. doi: 10.1186/s13104-026-07791-w (PMC13173849; doi:10.1186/s13104-026-07791-w)
Supplement: Supplementary file 1 — Supplementary Material 1. [file 13104_2026_7791_MOESM1_ESM.gz › pah_0116_02500.gjf]

%chk=C:\Users\Meressa AW\Documents\mer-library1\project\calculations\carcino_PAHs\pah_0116_02500.chk
# hf/3-21g geom=connectivity

Title Card Required

0 1
 C                 -3.37174299   -0.27963258    0.16517777
 C                 -2.75343120   -1.46320993    0.39015953
 C                 -1.21505258   -1.54059090    0.34388722
 C                 -0.48794336   -0.42567017    0.07864601
 C                 -1.20170332    0.91615064   -0.17589471
 C                 -2.55394617    0.97432089   -0.13314084
 C                 -3.30402217    2.28996982   -0.38066875
 C                 -5.48960214    1.04665879   -0.02891730
 C                 -4.66414713    2.31201561   -0.32995539
 C                 -5.42119703    3.62385838   -0.57639120
 C                 -7.01905724    1.17406742    0.00642084
 C                 -7.61310634    2.37842017   -0.22393394
 C                 -6.78067708    3.65152581   -0.52689024
 C                 -7.87985827   -0.06792176    0.30395926
 C                 -9.14989830    2.48624730   -0.18416100
 H                 -9.62269728    3.42909079   -0.36418122
 C                 -9.22973203    0.03377217    0.33741774
 C                 -9.90487890    1.39193440    0.07785367
 H                -10.97152796    1.47231581    0.10428467
 H                 -3.32999970   -2.34006354    0.59895727
 H                 -9.82661441   -0.82985637    0.54424413
 H                 -4.87757637    4.52082920   -0.78809839
 H                  0.58026874   -0.47836280    0.04629810
 C                 -4.90113576   -0.15896381    0.20193609
 H                 -7.41059631   -1.01243482    0.48448156
 H                 -5.50280771   -1.01937763    0.40828265
 H                 -2.75994309    3.18667204   -0.59233612
 H                 -0.63183164    1.79722478   -0.38530964
 H                 -0.72039663   -2.47275460    0.52076667
 C                 -7.51258159    4.98292339   -0.77847775
 H                 -8.47005784    4.78682291   -1.21400482
 C                 -7.69876105    5.72671141    0.55708078
 C                 -6.68025670    5.85277100   -1.73879041
 H                 -5.72278046    6.04887148   -1.30326332
 H                 -6.55089823    5.33598322   -2.66674341
 H                 -7.18878776    6.77783296   -1.91359472
 H                 -6.74128480    5.92281187    0.99260786
 H                 -8.20729211    6.65177336    0.38227648
 H                 -8.27706471    5.12233676    1.22431100

 1 2 2.0 6 1.0 24 1.0
 2 3 1.0 20 1.0
 3 4 2.0 29 1.0
 4 5 1.0 23 1.0
 5 6 2.0 28 1.0
 6 7 1.0
 7 9 2.0 27 1.0
 8 9 1.0 11 1.0 24 2.0
 9 10 1.0
 10 13 2.0 22 1.0
 11 12 2.0 14 1.0
 12 13 1.0 15 1.0
 13 30 1.0
 14 17 2.0 25 1.0
 15 16 1.0 18 2.0
 16
 17 18 1.0 21 1.0
 18 19 1.0
 19
 20
 21
 22
 23
 24 26 1.0
 25
 26
 27
 28
 29
 30 31 1.0 32 1.0 33 1.0
 31
 32 37 1.0 38 1.0 39 1.0
 33 34 1.0 35 1.0 36 1.0
 34
 35
 36
 37
 38
 39
