# Supplementary material for: Topological regions and experimental carcinogenicity data of polycyclic aromatic hydrocarbons: a comprehensive resource for prediction models
Source: BMC Res Notes. 2026 Apr 3;19:213. doi: 10.1186/s13104-026-07791-w (PMC13173849; doi:10.1186/s13104-026-07791-w)
Supplement: Supplementary file 1 — Supplementary Material 1. [file 13104_2026_7791_MOESM1_ESM.gz › pah_0117_02500.gjf]

%chk=C:\Users\Meressa AW\Documents\mer-library1\project\calculations\carcino_PAHs\pah_0117_02500.chk
# hf/3-21g geom=connectivity

Title Card Required

0 1
 C                 -3.22237115   -0.06330665    0.63853616
 C                 -2.58045530   -1.06388139    1.28705432
 C                 -1.05424121   -0.98756920    1.48601346
 C                 -0.36135062    0.07886752    1.01198365
 C                 -1.10175384    1.21201009    0.27542522
 C                 -2.44306041    1.13611913    0.10539688
 C                 -3.21879979    2.24240428   -0.62204917
 C                 -5.35363988    0.92308760   -0.23711734
 C                 -4.56702267    2.13344004   -0.77508399
 C                 -5.34957775    3.23565750   -1.50138340
 C                 -6.87224854    0.89238267   -0.45982704
 C                 -7.49063651    1.91383842   -1.11606456
 C                 -6.69730052    3.13178372   -1.65712484
 C                 -7.69446598   -0.30040479    0.06291694
 C                 -9.01603001    1.86491574   -1.32988543
 H                 -9.50781210    2.66384308   -1.84443909
 C                 -9.03450019   -0.33712971   -0.12834192
 C                 -9.73704618    0.81428282   -0.86893609
 H                -10.79592039    0.78528455   -1.02008009
 H                 -3.13006855   -1.90305068    1.65937161
 H                 -9.60456869   -1.16638523    0.23532990
 H                 -4.83310846    4.08971109   -1.88706710
 H                  0.69838909    0.13278564    1.14962303
 C                 -4.74075152   -0.10003566    0.41915886
 H                 -2.70186972    3.09626068   -1.00755214
 H                 -0.55888068    2.05432241   -0.09967300
 H                 -0.54106555   -1.77487627    1.99757803
 H                 -7.22404835    3.91141916   -2.16663962
 C                 -5.56816852   -1.29005811    0.93956991
 C                 -7.09175162   -1.32410641    0.71790515
 C                 -4.95554265   -2.30731432    1.59259854
 H                 -3.89694969   -2.28365565    1.74661551
 C                 -7.81987863   -2.37132604    1.17586714
 C                 -5.78295979   -3.49733624    2.11301057
 H                 -5.29926033   -4.30051181    2.62861104
 C                 -7.12371254   -3.52730010    1.91794313
 H                 -7.69860591   -4.35413474    2.27952587
 H                 -8.87847182   -2.39498389    1.02185165
 H                 -6.94509388   -1.83272657   -0.21198572
 H                 -7.52410972   -0.36349000    1.11738316

 1 2 2.0 6 1.0 24 1.0
 2 3 1.0 20 1.0
 3 4 2.0 27 1.0
 4 5 1.0 23 1.0
 5 6 2.0 26 1.0
 6 7 1.0
 7 9 2.0 25 1.0
 8 9 1.0 11 1.0 24 2.0
 9 10 1.0
 10 13 2.0 22 1.0
 11 12 2.0 14 1.0
 12 13 1.0 15 1.0
 13 28 1.0
 14 17 2.0 40 1.0
 15 16 1.0 18 2.0
 16
 17 18 1.0 21 1.0
 18 19 1.0
 19
 20
 21
 22
 23
 24 29 1.0
 25
 26
 27
 28
 29 30 1.0 31 2.0
 30 33 2.0 39 1.0
 31 32 1.0 34 1.0
 32
 33 36 1.0 38 1.0
 34 35 1.0 36 2.0
 35
 36 37 1.0
 37
 38
 39
 40
