# Supplementary material for: Topological regions and experimental carcinogenicity data of polycyclic aromatic hydrocarbons: a comprehensive resource for prediction models
Source: BMC Res Notes. 2026 Apr 3;19:213. doi: 10.1186/s13104-026-07791-w (PMC13173849; doi:10.1186/s13104-026-07791-w)
Supplement: Supplementary file 1 — Supplementary Material 1. [file 13104_2026_7791_MOESM1_ESM.gz › pah_0118_02500.gjf]

%chk=C:\Users\Meressa AW\Documents\mer-library1\project\calculations\Gaussian_input_PAHs\PAHs_Gxyz\pah_0118_02500a_0250.chk
# hf/3-21g geom=connectivity

Title Card Required

0 1
 H                 -1.18680000    1.75640000   -1.44640000
 C                 -2.67810000   -2.63350000   -0.00950000
 C                 -1.14750000   -2.34180000    0.02870000
 C                 -0.68140000   -1.06100000   -0.05380000
 C                 -1.70210000    0.07260000   -0.18610000
 C                 -3.02670000   -0.18120000   -0.11020000
 C                 -3.57500000   -1.60820000   -0.07060000
 H                 -3.02740000   -3.64450000    0.01720000
 H                 -0.45530000   -3.15310000    0.11640000
 H                  0.36860000   -0.85590000   -0.03490000
 H                 -4.62840000   -1.79580000   -0.08190000
 C                 -1.41130000    1.58710000   -0.41400000
 H                 -0.59880000    1.95910000    0.17440000
 C                 -2.76330000    2.23280000   -0.06810000
 C                 -3.07540000    3.51710000    0.17710000
 C                 -4.57590000    3.85620000    0.37420000
 C                 -5.52840000    2.86540000    0.30320000
 C                 -5.10670000    1.38980000    0.08490000
 C                 -3.79160000    1.14210000   -0.03230000
 H                 -2.32140000    4.27470000    0.22560000
 H                 -4.87260000    4.86680000    0.56310000
 H                 -6.56430000    3.11410000    0.40330000
 H                 -5.83010000    0.60280000    0.03850000

 1 12 1.0
 2 3 1.0 7 2.0 8 1.0
 3 4 2.0 9 1.0
 4 5 1.0 10 1.0
 5 6 2.0 12 1.0
 6 7 1.0 19 1.0
 7 11 1.0
 8
 9
 10
 11
 12 13 1.0 14 1.0
 13
 14 15 2.0 19 1.0
 15 16 1.0 20 1.0
 16 17 2.0 21 1.0
 17 18 1.0 22 1.0
 18 19 2.0 23 1.0
 19
 20
 21
 22
 23
