# Supplementary material for: Topological regions and experimental carcinogenicity data of polycyclic aromatic hydrocarbons: a comprehensive resource for prediction models
Source: BMC Res Notes. 2026 Apr 3;19:213. doi: 10.1186/s13104-026-07791-w (PMC13173849; doi:10.1186/s13104-026-07791-w)
Supplement: Supplementary file 1 — Supplementary Material 1. [file 13104_2026_7791_MOESM1_ESM.gz › pah_0119_02500.gjf]

%chk=C:\Users\Meressa AW\Documents\mer-library1\project\calculations\Gaussian_input_PAHs\PAHs_Gxyz\pah_0119_02500b_0250.chk
# hf/3-21g geom=connectivity

Title Card Required

0 1
 C                 -6.49276561   -1.71797925   -0.01472730
 C                 -5.13225864   -1.74805444   -0.01095186
 C                 -4.32891560   -0.44010043   -0.01085600
 C                 -5.10969259    0.88807731   -0.01513470
 C                 -6.64323614    0.82226545   -0.01923127
 C                 -7.27864057   -0.38112940   -0.01903164
 C                 -2.96814787   -0.47577663   -0.00707010
 C                 -4.47905519    2.09442403   -0.01534716
 C                 -2.94555559    2.15209693   -0.01123723
 C                 -2.17193761    0.83609731   -0.00699955
 C                 -0.81777262    0.83759519   -0.00328979
 H                 -0.27893813   -0.08682279   -0.00032365
 C                 -0.05688094    2.17766029   -0.00335963
 C                 -0.74469358    3.34769664   -0.00712857
 C                 -2.28564823    3.33459474   -0.01133187
 H                 -2.45559578   -1.41502199   -0.00415432
 H                 -7.03435846   -2.64078864   -0.01472541
 H                 -4.62026459   -2.68760412   -0.00803784
 H                 -7.21516830    1.72657981   -0.02225702
 H                 -8.34835802   -0.40554745   -0.02191978
 H                 -5.05044998    2.99907805   -0.01836640
 H                  1.01308482    2.18570698   -0.00043808
 H                 -2.83130500    4.25500216   -0.01431166
 C                  0.01438106    4.68762413   -0.00720449
 H                  0.95171205    4.56651639   -0.50884533
 H                 -0.56857841    5.42776709   -0.51439940
 H                  0.18741854    4.99957750    1.00157850

 1 2 2.0 6 1.0 17 1.0
 2 3 1.0 18 1.0
 3 4 1.0 7 2.0
 4 5 1.0 8 2.0
 5 6 2.0 19 1.0
 6 20 1.0
 7 10 1.0 16 1.0
 8 9 1.0 21 1.0
 9 10 1.0 15 2.0
 10 11 2.0
 11 12 1.0 13 1.0
 12
 13 14 2.0 22 1.0
 14 15 1.0 24 1.0
 15 23 1.0
 16
 17
 18
 19
 20
 21
 22
 23
 24 25 1.0 26 1.0 27 1.0
 25
 26
 27
