# Supplementary material for: Topological regions and experimental carcinogenicity data of polycyclic aromatic hydrocarbons: a comprehensive resource for prediction models
Source: BMC Res Notes. 2026 Apr 3;19:213. doi: 10.1186/s13104-026-07791-w (PMC13173849; doi:10.1186/s13104-026-07791-w)
Supplement: Supplementary file 1 — Supplementary Material 1. [file 13104_2026_7791_MOESM1_ESM.gz › pah_0120_02500.gjf]

%chk=C:\Users\Meressa AW\Documents\mer-library1\project\calculations\Gaussian_input_PAHs\PAHs_Gxyz\pah_0120_02500c_0250.chk
# hf/3-21g geom=connectivity

Title Card Required

0 1
 H                 -1.16650130    1.74407046   -1.42154378
 C                 -2.66890773   -2.64422865   -0.00682326
 C                 -1.15276271   -2.35655982    0.03725430
 C                 -0.67733856   -1.07930787   -0.03352054
 C                 -1.69590417    0.05674903   -0.17202672
 C                 -3.02274725   -0.19705692   -0.11028583
 C                 -3.57109582   -1.62525009   -0.07799338
 H                  0.37320673   -0.87855655   -0.00264181
 H                 -4.62362750   -1.81643260   -0.10093497
 C                 -1.40248911    1.57176478   -0.39221365
 H                 -0.59654549    1.94197106    0.20636985
 C                 -2.75843183    2.21672213   -0.05970270
 C                 -3.07274560    3.50053984    0.18519534
 C                 -4.57530829    3.83987165    0.36615748
 C                 -5.52741190    2.84970785    0.28174560
 C                 -5.10400458    1.37447910    0.06464808
 C                 -3.78782292    1.12636240   -0.03828009
 H                 -2.31904839    4.25774046    0.24425248
 H                 -4.87362272    4.85009166    0.55421074
 H                 -6.56422584    3.09871616    0.37069340
 H                 -5.82724946    0.58795953    0.00804591
 C                 -3.12944079   -4.10650023    0.04003879
 C                 -0.19523625   -3.54906120    0.15576906
 H                 -4.17289776   -4.33975705   -0.00105639
 H                  0.86092227   -3.38366227    0.20129245
 C                 -2.21169923   -5.10829616    0.13581499
 C                 -0.68739444   -4.81834909    0.20123436
 H                 -0.00491394   -5.63832019    0.28350073
 H                 -2.55023873   -6.12282876    0.16766802

 1 10 1.0
 2 3 1.0 7 2.0 22 1.0
 3 4 2.0 23 1.0
 4 5 1.0 8 1.0
 5 6 2.0 10 1.0
 6 7 1.0 17 1.0
 7 9 1.0
 8
 9
 10 11 1.0 12 1.0
 11
 12 13 2.0 17 1.0
 13 14 1.0 18 1.0
 14 15 2.0 19 1.0
 15 16 1.0 20 1.0
 16 17 2.0 21 1.0
 17
 18
 19
 20
 21
 22 24 1.0 26 2.0
 23 25 1.0 27 2.0
 24
 25
 26 27 1.0 29 1.0
 27 28 1.0
 28
 29
