# Supplementary material for: Topological regions and experimental carcinogenicity data of polycyclic aromatic hydrocarbons: a comprehensive resource for prediction models
Source: BMC Res Notes. 2026 Apr 3;19:213. doi: 10.1186/s13104-026-07791-w (PMC13173849; doi:10.1186/s13104-026-07791-w)
Supplement: Supplementary file 1 — Supplementary Material 1. [file 13104_2026_7791_MOESM1_ESM.gz › pah_0121_02500.gjf]

%chk=C:\Users\Meressa AW\Documents\mer-library1\project\calculations\Gaussian_input_PAHs\PAHs_Gxyz\pah_0121_02500d_0250.chk
# hf/3-21g geom=connectivity

Title Card Required

0 1
 H                 -1.16650000    1.74410000   -1.42150000
 C                 -2.66890000   -2.64420000   -0.00680000
 C                 -1.15280000   -2.35660000    0.03730000
 C                 -0.67730000   -1.07930000   -0.03350000
 C                 -1.69590000    0.05670000   -0.17200000
 C                 -3.02270000   -0.19710000   -0.11030000
 C                 -3.57110000   -1.62530000   -0.07800000
 H                  0.37320000   -0.87860000   -0.00260000
 H                 -4.62360000   -1.81640000   -0.10090000
 C                 -1.40250000    1.57180000   -0.39220000
 H                 -0.59650000    1.94200000    0.20640000
 C                 -2.75840000    2.21670000   -0.05970000
 C                 -3.07270000    3.50050000    0.18520000
 C                 -4.57530000    3.83990000    0.36620000
 C                 -5.52740000    2.84970000    0.28170000
 C                 -5.10400000    1.37450000    0.06460000
 C                 -3.78780000    1.12640000   -0.03830000
 H                 -6.56420000    3.09870000    0.37070000
 H                 -5.82720000    0.58800000    0.00800000
 C                 -3.12940000   -4.10650000    0.04000000
 C                 -0.19520000   -3.54910000    0.15580000
 H                 -4.17290000   -4.33980000   -0.00110000
 H                  0.86090000   -3.38370000    0.20130000
 C                 -2.21170000   -5.10830000    0.13580000
 C                 -0.68740000   -4.81830000    0.20120000
 H                 -0.00490000   -5.63830000    0.28350000
 H                 -2.55020000   -6.12280000    0.16770000
 C                 -5.00460000    5.29390000    0.63680000
 C                 -1.98790000    4.59030000    0.27030000
 H                 -6.04370000    5.54500000    0.68350000
 H                 -0.95330000    4.31820000    0.24900000
 C                 -3.93850000    6.38640000    0.84010000
 C                 -2.39220000    6.07180000    0.38590000
 H                 -1.69790000    6.85940000    0.17990000
 H                 -4.20000000    7.33130000    1.26860000

 1 10 1.0
 2 3 1.0 7 2.0 20 1.0
 3 4 2.0 21 1.0
 4 5 1.0 8 1.0
 5 6 2.0 10 1.0
 6 7 1.0 17 1.0
 7 9 1.0
 8
 9
 10 11 1.0 12 1.0
 11
 12 13 2.0 17 1.0
 13 14 1.0 29 1.0
 14 15 2.0 28 1.0
 15 16 1.0 18 1.0
 16 17 2.0 19 1.0
 17
 18
 19
 20 22 1.0 24 2.0
 21 23 1.0 25 2.0
 22
 23
 24 25 1.0 27 1.0
 25 26 1.0
 26
 27
 28 30 1.0 32 2.0
 29 31 1.0 33 2.0
 30
 31
 32 33 1.0 35 1.0
 33 34 1.0
 34
 35
