# Supplementary material for: Topological regions and experimental carcinogenicity data of polycyclic aromatic hydrocarbons: a comprehensive resource for prediction models
Source: BMC Res Notes. 2026 Apr 3;19:213. doi: 10.1186/s13104-026-07791-w (PMC13173849; doi:10.1186/s13104-026-07791-w)
Supplement: Supplementary file 1 — Supplementary Material 1. [file 13104_2026_7791_MOESM1_ESM.gz › pah_0122_02500.gjf]

%chk=C:\Users\Meressa AW\Documents\mer-library1\project\calculations\Gaussian_input_PAHs\pah_0122_02500.chk
# hf/3-21g geom=connectivity

Title Card Required

0 1
 C                 -7.41411823   -2.75029418    2.72454608
 C                 -7.90161252   -2.55712426    3.97418672
 C                 -9.33286544   -3.00783654    4.32055865
 C                 -8.29139917   -3.42052084    1.65087276
 C                -10.10487290   -3.59763539    3.37572595
 H                -11.09931418   -3.91079439    3.61638750
 C                 -9.55090140   -3.81714852    1.95568033
 C                -10.42818150   -4.48737736    0.88200768
 C                 -7.73742662   -3.64003668    0.23082797
 H                -11.42262347   -4.80053456    1.12266868
 C                 -9.94068494   -4.68055312   -0.36763118
 C                 -8.50943218   -4.22984043   -0.71400323
 H                -10.55022273   -5.14623410   -1.11362374
 C                 -7.95545758   -4.44936153   -2.13404641
 C                 -6.30617377   -3.18932420   -0.11554401
 C                 -5.81867754   -3.38249915   -1.36518312
 C                 -6.69595562   -4.05273314   -2.43885419
 H                 -6.41967682   -2.43713552    2.48388462
 H                 -7.29207240   -2.09144927    4.72018112
 H                 -9.71776808   -2.85531675    5.30721344
 H                 -5.69663505   -2.72364561    0.63044928
 H                 -4.82423651   -3.06933951   -1.60584487
 C                 -8.83273520   -5.11959670   -3.20771711
 H                 -8.20982693   -5.65111799   -3.89646264
 H                 -9.51028672   -5.80256525   -2.73933917
 H                 -9.38762901   -4.37078974   -3.73334150
 H                 -6.31105117   -4.20525759   -3.42550755

 1 2 2.0 4 1.0 18 1.0
 2 3 1.0 19 1.0
 3 5 2.0 20 1.0
 4 7 2.0 9 1.0
 5 6 1.0 7 1.0
 6
 7 8 1.0
 8 10 1.0 11 2.0
 9 12 2.0 15 1.0
 10
 11 12 1.0 13 1.0
 12 14 1.0
 13
 14 17 2.0 23 1.0
 15 16 2.0 21 1.0
 16 17 1.0 22 1.0
 17 27 1.0
 18
 19
 20
 21
 22
 23 24 1.0 25 1.0 26 1.0
 24
 25
 26
 27
