# Supplementary material for: Topological regions and experimental carcinogenicity data of polycyclic aromatic hydrocarbons: a comprehensive resource for prediction models
Source: BMC Res Notes. 2026 Apr 3;19:213. doi: 10.1186/s13104-026-07791-w (PMC13173849; doi:10.1186/s13104-026-07791-w)
Supplement: Supplementary file 1 — Supplementary Material 1. [file 13104_2026_7791_MOESM1_ESM.gz › pah_0123_02500.gjf]

%chk=C:\Users\Meressa AW\Documents\mer-library1\project\calculations\Gaussian_input_PAHs\pah_0123_02500.chk
# hf/3-21g geom=connectivity

Title Card Required

0 1
 C                 -7.40511982   -2.78106979    2.73446297
 C                 -7.89528139   -2.58539967    3.98267043
 C                 -9.33880886   -3.00457063    4.31751985
 C                 -8.29164535   -3.42259359    1.65089493
 C                -10.11895123   -3.56911187    3.36398006
 H                -11.12192199   -3.86035301    3.59663487
 C                 -9.56194984   -3.79146317    1.94556216
 C                -10.44847630   -4.43298442    0.86199336
 C                 -7.73464398   -3.64494485    0.23247702
 C                 -9.95831501   -4.62865375   -0.38621434
 C                 -8.51478763   -4.20948250   -0.72106384
 H                -10.57427789   -5.07438689   -1.13908332
 C                 -7.95778709   -4.43183146   -2.13948244
 C                 -6.29111584   -3.22577573   -0.10237185
 C                 -5.80095502   -3.42144374   -1.35057994
 C                 -6.68748251   -4.06296211   -2.43414959
 H                 -6.40214964   -2.48982703    2.50180768
 H                 -7.27931938   -2.13966409    4.73553868
 H                 -9.72581695   -2.85007806    5.30304346
 H                 -8.57375083   -4.87756220   -2.89235213
 H                 -6.30047520   -4.21745254   -3.41967384
 H                 -4.79798398   -3.13020340   -1.58323451
 C                -11.89200421   -4.85215415    1.19684240
 H                 -5.67515202   -2.78004519    0.65049790
 H                -11.95409636   -5.12332763    2.23004592
 H                -12.55492914   -4.03515257    1.00206316
 H                -12.16995784   -5.68922356    0.59107299

 1 2 2.0 4 1.0 17 1.0
 2 3 1.0 18 1.0
 3 5 2.0 19 1.0
 4 7 2.0 9 1.0
 5 6 1.0 7 1.0
 6
 7 8 1.0
 8 10 2.0 23 1.0
 9 11 2.0 14 1.0
 10 11 1.0 12 1.0
 11 13 1.0
 12
 13 16 2.0 20 1.0
 14 15 2.0 24 1.0
 15 16 1.0 22 1.0
 16 21 1.0
 17
 18
 19
 20
 21
 22
 23 25 1.0 26 1.0 27 1.0
 24
 25
 26
 27
