# Supplementary material for: Topological regions and experimental carcinogenicity data of polycyclic aromatic hydrocarbons: a comprehensive resource for prediction models
Source: BMC Res Notes. 2026 Apr 3;19:213. doi: 10.1186/s13104-026-07791-w (PMC13173849; doi:10.1186/s13104-026-07791-w)
Supplement: Supplementary file 1 — Supplementary Material 1. [file 13104_2026_7791_MOESM1_ESM.gz › pah_0124_02500.gjf]

%chk=C:\Users\Meressa AW\Documents\mer-library1\project\calculations\Gaussian_input_PAHs\pah_0124_02500.chk
# hf/3-21g geom=connectivity

Title Card Required

0 1
 C                 -7.54408298   -4.30739235    1.54065995
 C                 -8.74823925   -4.77041048    1.97364924
 C                 -9.94301251   -4.83819991    0.99989948
 C                 -7.37535260   -3.85089148    0.07662302
 C                 -9.75887205   -4.38201774   -0.44731015
 C                 -8.56918040   -3.92456180   -0.87509831
 C                 -8.39256361   -3.47176860   -2.31780736
 C                 -6.17793621   -3.38480443   -0.37421901
 C                 -5.98923967   -2.92039230   -1.84625262
 C                 -7.01207535   -2.95928236   -2.74848044
 C                -10.94386694   -4.45278637   -1.40041217
 H                 -6.85166066   -2.63287738   -3.75477409
 C                 -9.43804480   -3.52764025   -3.18222366
 C                -10.80524467   -4.05335102   -2.69060727
 H                 -8.86635459   -5.08726463    2.98881042
 H                 -9.31604651   -3.20988645   -4.19664417
 H                -11.63684534   -4.10227009   -3.36213334
 C                -11.15525561   -5.29866410    1.41552082
 H                -11.27422827   -5.61571663    2.43051994
 H                 -5.34814429   -3.33704366    0.29962393
 H                 -5.03160520   -2.56069245   -2.16002363
 C                -12.27630784   -4.98346579   -0.85557283
 H                -13.13028475   -5.04710965   -1.49711229
 C                -12.37059609   -5.37412798    0.44834934
 H                -13.30588025   -5.74228633    0.81523215
 H                 -6.71480536   -4.25995718    2.21515869

 1 2 2.0 4 1.0 26 1.0
 2 3 1.0 15 1.0
 3 5 1.0 18 2.0
 4 6 1.0 8 2.0
 5 6 2.0 11 1.0
 6 7 1.0
 7 10 1.0 13 2.0
 8 9 1.0 20 1.0
 9 10 2.0 21 1.0
 10 12 1.0
 11 14 2.0 22 1.0
 12
 13 14 1.0 16 1.0
 14 17 1.0
 15
 16
 17
 18 19 1.0 24 1.0
 19
 20
 21
 22 23 1.0 24 2.0
 23
 24 25 1.0
 25
 26
