# Supplementary material for: Topological regions and experimental carcinogenicity data of polycyclic aromatic hydrocarbons: a comprehensive resource for prediction models
Source: BMC Res Notes. 2026 Apr 3;19:213. doi: 10.1186/s13104-026-07791-w (PMC13173849; doi:10.1186/s13104-026-07791-w)
Supplement: Supplementary file 1 — Supplementary Material 1. [file 13104_2026_7791_MOESM1_ESM.gz › pah_0125_02500.gjf]

%chk=C:\Users\Meressa AW\Documents\mer-library1\project\calculations\Gaussian_input_PAHs\pah_0125_02500.chk
# hf/3-21g geom=connectivity

Title Card Required

0 1
 C                 -9.93894725   -4.64421678   -0.66738880
 C                 -8.57358791   -4.03507502   -1.12348056
 C                 -8.41724512   -3.53611642   -2.40607318
 C                -10.93351786   -4.65524084   -1.57551813
 C                 -9.61276133   -3.58840272   -3.38578832
 C                -10.72252379   -4.11113516   -2.93589433
 C                -11.98139770   -4.25937783   -3.70039005
 C                 -9.62091585   -3.08139939   -4.84685489
 C                -12.06469657   -3.84116137   -4.97794539
 C                -10.77941311   -3.20177035   -5.59641556
 H                -10.79469014   -2.85386336   -6.60816026
 H                 -8.74278841   -2.64322088   -5.27322513
 H                 -7.48126702   -3.11979190   -2.71513485
 H                -12.96788648   -3.94182421   -5.54275952
 C                -12.40018271   -5.15901256   -1.51718123
 C                -13.00728503   -4.92966438   -2.74825221
 H                -12.86897811   -5.60990606   -0.66757781
 H                -14.01821387   -5.17575388   -2.99797761
 H                -10.07691201   -5.03396265    0.31950724
 H                 -7.75215164   -4.00325613   -0.43854988

 1 2 1.0 4 2.0 19 1.0
 2 3 2.0 20 1.0
 3 5 1.0 13 1.0
 4 6 1.0 15 1.0
 5 6 2.0 8 1.0
 6 7 1.0
 7 9 2.0 16 1.0
 8 10 2.0 12 1.0
 9 10 1.0 14 1.0
 10 11 1.0
 11
 12
 13
 14
 15 16 2.0 17 1.0
 16 18 1.0
 17
 18
 19
 20
