# Supplementary material for: Topological regions and experimental carcinogenicity data of polycyclic aromatic hydrocarbons: a comprehensive resource for prediction models
Source: BMC Res Notes. 2026 Apr 3;19:213. doi: 10.1186/s13104-026-07791-w (PMC13173849; doi:10.1186/s13104-026-07791-w)
Supplement: Supplementary file 1 — Supplementary Material 1. [file 13104_2026_7791_MOESM1_ESM.gz › pah_0126_02500.gjf]

%chk=C:\Users\Meressa AW\Documents\mer-library1\project\calculations\Gaussian_input_PAHs\pah_0126_02500.chk
# hf/3-21g geom=connectivity

Title Card Required

0 1
 C                -10.42649825   -4.15704693   -0.54227141
 C                 -8.96357409   -3.67784617   -0.80016186
 C                 -8.55180759   -3.41032331   -2.11453550
 C                -11.17365034   -4.27538134   -1.59394129
 C                 -9.56186756   -3.59584029   -3.29712487
 C                -10.75514929   -3.99835313   -2.97782091
 C                -11.90773841   -4.25392566   -3.91656770
 C                 -9.30520880   -3.35558406   -4.80457557
 C                -11.75117584   -4.06431624   -5.23916786
 C                -10.33647544   -3.57674395   -5.71480748
 H                 -7.55229599   -3.08106635   -2.30809796
 H                -12.54908126   -4.23677212   -5.93090905
 C                -12.58041590   -4.70893606   -1.60111685
 C                -13.10056925   -4.71829882   -3.01687722
 H                 -8.28259963   -3.55478233    0.01594419
 C                -13.23643923   -5.02636273   -0.52558599
 C                -14.37148046   -5.08441028   -3.26280785
 H                -14.77030601   -5.10150049   -4.25555460
 C                -14.70861361   -5.45914703   -0.72906745
 C                -15.23905201   -5.48533334   -2.01704805
 H                -10.16120186   -3.41127800   -6.75730458
 H                 -8.34633596   -3.02331795   -5.14378359
 C                -12.44762075   -4.92697289    0.82387404
 C                -11.10719379   -4.51236261    0.81665916
 H                -16.25648249   -5.78418791   -2.15995056
 H                -15.31220970   -5.73515284    0.11021354
 H                -12.92875540   -5.17413464    1.74708611
 H                -10.55797305   -4.44058868    1.73213996

 1 2 1.0 4 2.0 24 1.0
 2 3 2.0 15 1.0
 3 5 1.0 11 1.0
 4 6 1.0 13 1.0
 5 6 2.0 8 1.0
 6 7 1.0
 7 9 2.0 14 1.0
 8 10 2.0 22 1.0
 9 10 1.0 12 1.0
 10 21 1.0
 11
 12
 13 14 1.0 16 2.0
 14 17 2.0
 15
 16 19 1.0 23 1.0
 17 18 1.0 20 1.0
 18
 19 20 2.0 26 1.0
 20 25 1.0
 21
 22
 23 24 2.0 27 1.0
 24 28 1.0
 25
 26
 27
 28
