# Supplementary material for: Topological regions and experimental carcinogenicity data of polycyclic aromatic hydrocarbons: a comprehensive resource for prediction models
Source: BMC Res Notes. 2026 Apr 3;19:213. doi: 10.1186/s13104-026-07791-w (PMC13173849; doi:10.1186/s13104-026-07791-w)
Supplement: Supplementary file 1 — Supplementary Material 1. [file 13104_2026_7791_MOESM1_ESM.gz › pah_0127_02500.gjf]

%chk=C:\Users\Meressa AW\Documents\mer-library1\project\calculations\Gaussian_input_PAHs\pah_0127_02500.chk
# hf/3-21g geom=connectivity

Title Card Required

0 1
 C                -11.13240376   -4.11235249   -1.38937998
 C                 -9.42410972   -3.88799841   -3.36039583
 C                -10.65837396   -4.02425760   -2.84905735
 C                -11.86898005   -4.12152962   -3.72908959
 C                 -9.29730501   -3.70723265   -4.87753045
 C                -11.81657239   -3.91919321   -5.05859279
 C                -10.41347359   -3.69181293   -5.68075632
 C                -12.59216629   -4.63633415   -1.55003176
 C                -13.03667865   -4.51297897   -2.82037024
 C                -13.49146654   -5.23190491   -0.46332134
 C                -14.49328166   -4.78693259   -3.19692840
 H                -14.84792761   -4.61723534   -4.19208120
 C                -14.78473052   -5.52744408   -0.78690513
 C                -15.32290528   -5.26472137   -2.22589588
 H                -16.34880903   -5.46507413   -2.45454463
 H                -15.43587221   -5.93955690   -0.04455916
 H                -13.11912267   -5.40405439    0.52492185
 C                 -7.88855780   -3.54062419   -5.46112667
 C                 -8.15588751   -3.89397686   -2.50186590
 H                 -8.22406346   -4.01698371   -1.44114852
 H                 -7.75793726   -3.41099670   -6.51518312
 C                 -6.80208007   -3.55781446   -4.63599998
 C                 -6.94052508   -3.74154572   -3.09778763
 H                -11.14943666   -3.13330262   -0.95802025
 H                -12.70124380   -3.92368601   -5.66045349
 H                -10.31412000   -3.52757996   -6.73339890
 H                 -5.82636272   -3.44139851   -5.05946541
 H                 -6.05847217   -3.74820599   -2.49211584
 H                -10.51772724   -4.74036701   -0.77891251

 1 3 1.0 8 1.0 24 1.0 29 1.0
 2 3 2.0 5 1.0 19 1.0
 3 4 1.0
 4 6 2.0 9 1.0
 5 7 2.0 18 1.0
 6 7 1.0 25 1.0
 7 26 1.0
 8 9 2.0 10 1.0
 9 11 1.0
 10 13 2.0 17 1.0
 11 12 1.0 14 2.0
 12
 13 14 1.0 16 1.0
 14 15 1.0
 15
 16
 17
 18 21 1.0 22 2.0
 19 20 1.0 23 2.0
 20
 21
 22 23 1.0 27 1.0
 23 28 1.0
 24
 25
 26
 27
 28
 29
