# Supplementary material for: Topological regions and experimental carcinogenicity data of polycyclic aromatic hydrocarbons: a comprehensive resource for prediction models
Source: BMC Res Notes. 2026 Apr 3;19:213. doi: 10.1186/s13104-026-07791-w (PMC13173849; doi:10.1186/s13104-026-07791-w)
Supplement: Supplementary file 1 — Supplementary Material 1. [file 13104_2026_7791_MOESM1_ESM.gz › pah_0128_02500.gjf]

%chk=C:\Users\Meressa AW\Documents\mer-library1\project\calculations\Gaussian_input_PAHs\pah_0128_02500.chk
# hf/3-21g geom=connectivity

Title Card Required

0 1
 C                -10.19573580   -4.30483887   -0.52516479
 C                 -8.82021132   -3.67051905   -0.91142556
 C                 -8.51734164   -3.39342589   -2.23565827
 C                -11.05109834   -4.54940139   -1.53456814
 C                 -9.58170406   -3.66038880   -3.32705062
 C                -10.73455946   -4.12379813   -2.92525093
 C                -11.93364019   -4.30742331   -3.78770140
 C                 -9.41260553   -3.43154162   -4.84833576
 C                -11.85082134   -4.17486826   -5.12408504
 C                -10.47489358   -3.70319624   -5.69677598
 H                -10.35328738   -3.58417467   -6.75315933
 H                 -8.48535021   -3.06990636   -5.24116844
 H                 -7.55919038   -2.99719073   -2.49993816
 H                -12.68664893   -4.37403902   -5.76175521
 C                -12.41536432   -5.27573154   -1.60320837
 C                -13.11379107   -4.60386369   -2.83226662
 H                -12.22119564   -6.30899020   -1.80214323
 H                -13.88331639   -5.22280890   -3.24413750
 H                -10.44115156   -4.54029181    0.48934643
 H                 -8.10377263   -3.45267458   -0.14712235
 H                -13.00942561   -5.20490258   -0.71609257
 H                -13.54463515   -3.66574064   -2.55084430

 1 2 1.0 4 2.0 19 1.0
 2 3 2.0 20 1.0
 3 5 1.0 13 1.0
 4 6 1.0 15 1.0
 5 6 2.0 8 1.0
 6 7 1.0
 7 9 2.0 16 1.0
 8 10 2.0 12 1.0
 9 10 1.0 14 1.0
 10 11 1.0
 11
 12
 13
 14
 15 16 1.0 17 1.0 21 1.0
 16 18 1.0 22 1.0
 17
 18
 19
 20
 21
 22
