# Supplementary material for: Topological regions and experimental carcinogenicity data of polycyclic aromatic hydrocarbons: a comprehensive resource for prediction models
Source: BMC Res Notes. 2026 Apr 3;19:213. doi: 10.1186/s13104-026-07791-w (PMC13173849; doi:10.1186/s13104-026-07791-w)
Supplement: Supplementary file 1 — Supplementary Material 1. [file 13104_2026_7791_MOESM1_ESM.gz › pah_0129_02500.gjf]

%chk=C:\Users\Meressa AW\Documents\mer-library1\project\calculations\Gaussian_input_PAHs\pah_0129_02500.chk
# hf/3-21g geom=connectivity

Title Card Required

0 1
 C                -10.20451182   -4.16826075   -0.53423249
 C                 -8.76261757   -3.70993063   -0.92930153
 C                 -8.43451884   -3.47304207   -2.25525958
 C                -11.08862860   -4.31557339   -1.53850045
 C                 -9.51394143   -3.66735208   -3.34661587
 C                -10.69497708   -4.05117431   -2.94462040
 C                -11.87023086   -4.29664476   -3.81672369
 C                 -9.33079031   -3.45133727   -4.86772123
 C                -11.78803460   -4.12991146   -5.14990063
 C                -10.40494872   -3.67015840   -5.71638549
 H                -10.28641634   -3.52298228   -6.76956599
 H                 -8.38628133   -3.13679218   -5.25997648
 H                 -7.44653033   -3.15954868   -2.52077887
 H                -12.62750492   -4.30337343   -5.79029137
 C                -12.57877398   -4.74072256   -1.58244443
 C                -13.02174566   -4.72999507   -2.87362458
 H                -10.47496641   -4.35550197    0.48394967
 H                 -8.02179541   -3.57782263   -0.16862429
 C                -13.50271314   -5.13109692   -0.42796394
 C                -14.46178054   -5.10786897   -3.22346819
 H                -13.15029358   -5.13781246    0.58231097
 H                -14.80377784   -5.09776610   -4.23729049
 C                -14.79140445   -5.47085748   -0.72611717
 C                -15.29778484   -5.45859339   -2.20212285
 H                -15.46111703   -5.74846712    0.06085045
 H                -16.31095716   -5.72788610   -2.41627942

 1 2 1.0 4 2.0 17 1.0
 2 3 2.0 18 1.0
 3 5 1.0 13 1.0
 4 6 1.0 15 1.0
 5 6 2.0 8 1.0
 6 7 1.0
 7 9 2.0 16 1.0
 8 10 2.0 12 1.0
 9 10 1.0 14 1.0
 10 11 1.0
 11
 12
 13
 14
 15 16 2.0 19 1.0
 16 20 1.0
 17
 18
 19 21 1.0 23 2.0
 20 22 1.0 24 2.0
 21
 22
 23 24 1.0 25 1.0
 24 26 1.0
 25
 26
