# Supplementary material for: Topological regions and experimental carcinogenicity data of polycyclic aromatic hydrocarbons: a comprehensive resource for prediction models
Source: BMC Res Notes. 2026 Apr 3;19:213. doi: 10.1186/s13104-026-07791-w (PMC13173849; doi:10.1186/s13104-026-07791-w)
Supplement: Supplementary file 1 — Supplementary Material 1. [file 13104_2026_7791_MOESM1_ESM.gz › pah_0130_02500.gjf]

%chk=C:\Users\Meressa AW\Documents\mer-library1\project\calculations\Gaussian_input_PAHs\pah_0130_02500.chk
# hf/3-21g geom=connectivity

Title Card Required

0 1
 C                -10.58876212   -4.45993142   -0.47694434
 C                -11.12843618   -4.60596723   -1.71829096
 C                -12.60063160   -5.00384005   -1.87284832
 C                -13.15545552   -5.15396591   -3.09769405
 C                -13.42976126   -5.22770808   -0.61403555
 C                -14.63795043   -5.55461515   -3.21989949
 H                -15.08314569   -5.67507225   -4.18540003
 C                -14.73427929   -5.58025610   -0.70885473
 C                -15.37830950   -5.75451471   -2.09924445
 C                -12.74667931   -5.04290016    0.74748796
 C                -11.43214909   -4.68765233    0.80753961
 H                -16.40824339   -6.03285655   -2.18086565
 H                -15.31476317   -5.73698548    0.17622967
 H                -13.30219097   -5.19288032    1.64960366
 H                -10.96923233   -4.56240827    1.76405516
 H                 -9.55973004   -4.18182825   -0.38393046
 C                -12.29763658   -4.92234322   -4.35550859
 C                -10.82544099   -4.52447101   -4.20095133
 C                -10.27061721   -4.37434439   -2.97610557
 C                 -9.99631289   -4.30059782   -5.45976422
 C                 -8.78812345   -3.97369074   -2.85390028
 C                -12.83731099   -5.06837843   -5.59685509
 H                 -8.34292947   -3.85322856   -1.88839983
 H                -13.86634352   -5.34648016   -5.68986880
 C                 -8.04776544   -3.77378782   -3.97455544
 C                 -8.69179550   -3.94804759   -5.36494512
 C                -11.99392335   -4.84066063   -6.88133915
 C                -10.67939477   -4.48540671   -6.82128767
 H                -12.45683835   -4.96591167   -7.83785464
 H                -10.12388364   -4.33542518   -7.72340348
 H                 -8.11131346   -3.79131164   -6.25002956
 H                 -7.01783297   -3.49544060   -3.89293445

 1 2 2.0 11 1.0 16 1.0
 2 3 1.0 19 1.0
 3 4 2.0 5 1.0
 4 6 1.0 17 1.0
 5 8 2.0 10 1.0
 6 7 1.0 9 2.0
 7
 8 9 1.0 13 1.0
 9 12 1.0
 10 11 2.0 14 1.0
 11 15 1.0
 12
 13
 14
 15
 16
 17 18 1.0 22 2.0
 18 19 2.0 20 1.0
 19 21 1.0
 20 26 2.0 28 1.0
 21 23 1.0 25 2.0
 22 24 1.0 27 1.0
 23
 24
 25 26 1.0 32 1.0
 26 31 1.0
 27 28 2.0 29 1.0
 28 30 1.0
 29
 30
 31
 32
