# Supplementary material for: Topological regions and experimental carcinogenicity data of polycyclic aromatic hydrocarbons: a comprehensive resource for prediction models
Source: BMC Res Notes. 2026 Apr 3;19:213. doi: 10.1186/s13104-026-07791-w (PMC13173849; doi:10.1186/s13104-026-07791-w)
Supplement: Supplementary file 1 — Supplementary Material 1. [file 13104_2026_7791_MOESM1_ESM.gz › pah_0131_02500.gjf]

%chk=C:\Users\Meressa AW\Documents\mer-library1\project\calculations\Gaussian_input_PAHs\pah_0131_02500.chk
# hf/3-21g geom=connectivity

Title Card Required

0 1
 C                 -7.74077410   -4.12006581    1.54136614
 C                 -9.19697673   -4.53163044    1.87520773
 C                -10.16645039   -4.59696612    0.88833479
 C                 -7.41562403   -3.79183348    0.09733392
 C                 -9.85648322   -4.26384173   -0.60541166
 C                 -8.44497907   -3.85275601   -0.99945424
 C                 -8.09674700   -3.54535764   -2.29023135
 C                 -6.21491385   -3.44644813   -0.21288710
 C                 -5.75328528   -3.09899651   -1.57604272
 C                 -6.61762898   -3.12848957   -2.62254543
 C                -10.81175383   -4.33023870   -1.56611562
 C                 -9.18395096   -3.62214788   -3.37652118
 C                -10.45347606   -3.98949729   -3.03594060
 C                 -6.72821111   -4.03714206    2.48703674
 C                 -5.09058788   -3.33704422    0.73674171
 C                 -5.27710705   -3.60913917    2.05074965
 H                 -6.93367566   -4.26401612    3.51232331
 C                 -3.87006923   -2.89347015   -0.11454128
 H                 -6.30968045   -2.88198873   -3.61718355
 H                -11.81035008   -4.61709962   -1.31034945
 C                 -4.24608563   -2.75843131   -1.42664962
 H                -11.20962602   -4.04296233   -3.79110863
 H                 -8.94592541   -3.38882141   -4.39328206
 H                -11.16085403   -4.88527790    1.15840481
 H                 -9.45788021   -4.76936701    2.88531205
 H                 -4.47719002   -3.53670451    2.75770504
 C                 -2.43292418   -2.62105687    0.33112046
 C                 -3.24428151   -2.32979438   -2.49940538
 H                 -2.14375699   -2.72760144    1.35578160
 H                 -3.54198150   -2.22570397   -3.52187283
 C                 -1.52962183   -2.23752348   -0.61901403
 C                 -1.95765547   -2.08386470   -2.11227860
 H                 -0.51668782   -2.04008581   -0.33637840
 H                 -1.23467886   -1.78234066   -2.84117375

 1 2 1.0 4 1.0 14 2.0
 2 3 2.0 25 1.0
 3 5 1.0 24 1.0
 4 6 1.0 8 2.0
 5 6 1.0 11 2.0
 6 7 2.0
 7 10 1.0 12 1.0
 8 9 1.0 15 1.0
 9 10 2.0 21 1.0
 10 19 1.0
 11 13 1.0 20 1.0
 12 13 2.0 23 1.0
 13 22 1.0
 14 16 1.0 17 1.0
 15 16 2.0 18 1.0
 16 26 1.0
 17
 18 21 2.0 27 1.0
 19
 20
 21 28 1.0
 22
 23
 24
 25
 26
 27 29 1.0 31 2.0
 28 30 1.0 32 2.0
 29
 30
 31 32 1.0 33 1.0
 32 34 1.0
 33
 34
