# Supplementary material for: Topological regions and experimental carcinogenicity data of polycyclic aromatic hydrocarbons: a comprehensive resource for prediction models
Source: BMC Res Notes. 2026 Apr 3;19:213. doi: 10.1186/s13104-026-07791-w (PMC13173849; doi:10.1186/s13104-026-07791-w)
Supplement: Supplementary file 1 — Supplementary Material 1. [file 13104_2026_7791_MOESM1_ESM.gz › pah_0132_02500.gjf]

%chk=C:\Users\Meressa AW\Documents\mer-library1\project\calculations\Gaussian_input_PAHs\pah_0132_02500.chk
# hf/3-21g geom=connectivity

Title Card Required

0 1
 C                 -6.62669198   -1.25292707    0.58542963
 C                 -5.22531291   -1.24527029    0.58526240
 C                 -4.53125432   -0.02781203    0.58534835
 C                 -5.23857480    1.18198946    0.58560099
 C                 -6.63995387    1.17433268    0.58576758
 C                 -7.33401246   -0.04312558    0.58568286
 H                 -2.58982036   -0.94386553    0.58498983
 H                 -7.15662112   -2.18248347    0.58536296
 C                 -3.12987525   -0.02015525    0.58518193
 C                 -4.54451620    2.39944772    0.58568873
 H                 -7.18000875    2.09804296    0.58595827
 H                 -8.40399649   -0.04897170    0.58580861
 C                 -3.14313713    2.40710450    0.58552348
 C                 -2.43581665    1.19730301    0.58527035
 H                 -5.08457109    3.32315800    0.58588016
 H                 -2.61320799    3.33666090    0.58558965
 H                 -1.36583263    1.20314913    0.58514469
 C                 -4.44803766   -2.57472247    0.58498420
 H                 -3.51375250   -2.44174306    1.08929334
 H                 -5.02216509   -3.32364902    1.08935185
 H                 -4.26814051   -2.88248562   -0.42388589

 1 2 1.5 6 1.5 8 1.0
 2 3 1.5 18 1.0
 3 4 1.5 9 1.5
 4 5 1.5 10 1.5
 5 6 1.5 11 1.0
 6 12 1.0
 7 9 1.0
 8
 9 14 1.5
 10 13 1.5 15 1.0
 11
 12
 13 14 1.5 16 1.0
 14 17 1.0
 15
 16
 17
 18 19 1.0 20 1.0 21 1.0
 19
 20
 21
