# Supplementary material for: Topological regions and experimental carcinogenicity data of polycyclic aromatic hydrocarbons: a comprehensive resource for prediction models
Source: BMC Res Notes. 2026 Apr 3;19:213. doi: 10.1186/s13104-026-07791-w (PMC13173849; doi:10.1186/s13104-026-07791-w)
Supplement: Supplementary file 1 — Supplementary Material 1. [file 13104_2026_7791_MOESM1_ESM.gz › pah_0133_02500.gjf]

%chk=C:\Users\Meressa AW\Documents\mer-library1\project\calculations\Gaussian_input_PAHs\pah_0133_02500.chk
# hf/3-21g geom=connectivity

Title Card Required

0 1
 C                 -6.53388591   -1.35576450    0.99532941
 C                 -5.14539406   -1.28782605    0.81813827
 C                 -4.52364091   -0.04696214    0.62422660
 C                 -5.29037904    1.12596377    0.60751079
 C                 -6.67887095    1.05802527    0.78470144
 C                 -7.30062411   -0.18283865    0.97861301
 H                 -2.54972748   -0.87457865    0.45979836
 H                 -7.00860836   -2.30319174    1.14338425
 C                 -3.13514904    0.02097632    0.44703562
 C                 -4.66862547    2.36682801    0.41360259
 H                 -7.26429276    1.95358006    0.77193670
 H                 -8.36076824   -0.23471100    1.11390412
 C                 -3.28013360    2.43476647    0.23641153
 C                 -2.51339567    1.26184041    0.25312577
 H                 -5.25404686    3.26238311    0.40084120
 H                 -2.80541090    3.38219389    0.08835875
 H                 -1.45325158    1.31371273    0.11783432
 C                 -4.30282405   -2.57675513    0.83651249
 H                 -3.98508498   -2.78092021    1.83764111
 C                 -5.15155347   -3.75229203    0.31750250
 H                 -4.56613145   -4.64784665    0.33026901
 H                 -6.00893803   -3.87767163    0.94525378
 H                 -5.46929254   -3.54812696   -0.68362611
 H                 -3.44543949   -2.45137553    0.20876121

 1 2 1.5 6 1.5 8 1.0
 2 3 1.5 18 1.0
 3 4 1.5 9 1.5
 4 5 1.5 10 1.5
 5 6 1.5 11 1.0
 6 12 1.0
 7 9 1.0
 8
 9 14 1.5
 10 13 1.5 15 1.0
 11
 12
 13 14 1.5 16 1.0
 14 17 1.0
 15
 16
 17
 18 19 1.0 20 1.0 24 1.0
 19
 20 21 1.0 22 1.0 23 1.0
 21
 22
 23
 24
