# Supplementary material for: Topological regions and experimental carcinogenicity data of polycyclic aromatic hydrocarbons: a comprehensive resource for prediction models
Source: BMC Res Notes. 2026 Apr 3;19:213. doi: 10.1186/s13104-026-07791-w (PMC13173849; doi:10.1186/s13104-026-07791-w)
Supplement: Supplementary file 1 — Supplementary Material 1. [file 13104_2026_7791_MOESM1_ESM.gz › pah_0134_02500.gjf]

%chk=C:\Users\Meressa AW\Documents\mer-library1\project\calculations\Gaussian_input_PAHs\pah_0134_02500.chk
# hf/3-21g geom=connectivity

Title Card Required

0 1
 C                 -6.57012290   -1.35577871    0.95446822
 C                 -5.17846525   -1.29408817    0.80148062
 C                 -4.54762106   -0.05582893    0.62072768
 C                 -5.30843444    1.12073985    0.59296320
 C                 -6.70009190    1.05904948    0.74595269
 C                 -7.33093617   -0.17920983    0.92670481
 H                 -2.57506622   -0.89247539    0.48893208
 C                 -3.15596391    0.00586117    0.46773533
 C                 -4.67759061    2.35899878    0.41220687
 H                 -7.28098982    1.95738583    0.72475363
 H                 -8.39349795   -0.22631217    1.04351163
 C                 -3.28593343    2.42068891    0.25921484
 C                 -2.52512012    1.24412006    0.28697858
 H                 -5.25848878    3.25733492    0.39100556
 H                 -2.80427042    3.36612686    0.12120101
 H                 -1.46255931    1.29122156    0.17016265
 H                 -4.59756748   -2.19242467    0.82267813
 C                 -7.26335865   -2.71650349    1.15309422
 H                 -6.68246103   -3.61484010    1.17429041
 C                 -8.60913773   -2.77616048    1.30103599
 H                 -9.09080174   -3.72159931    1.43904031
 H                 -9.19003559   -1.87782408    1.27983748

 1 2 1.5 6 1.5 18 1.0
 2 3 1.5 17 1.0
 3 4 1.5 8 1.5
 4 5 1.5 9 1.5
 5 6 1.5 10 1.0
 6 11 1.0
 7 8 1.0
 8 13 1.5
 9 12 1.5 14 1.0
 10
 11
 12 13 1.5 15 1.0
 13 16 1.0
 14
 15
 16
 17
 18 19 1.0 20 2.0
 19
 20 21 1.0 22 1.0
 21
 22
