# Supplementary material for: Topological regions and experimental carcinogenicity data of polycyclic aromatic hydrocarbons: a comprehensive resource for prediction models
Source: BMC Res Notes. 2026 Apr 3;19:213. doi: 10.1186/s13104-026-07791-w (PMC13173849; doi:10.1186/s13104-026-07791-w)
Supplement: Supplementary file 1 — Supplementary Material 1. [file 13104_2026_7791_MOESM1_ESM.gz › pah_0135_02500.gjf]

%chk=C:\Users\Meressa AW\Documents\mer-library1\project\calculations\carcino_PAHs\pah_0135_02500.chk
# hf/3-21g geom=connectivity

Title Card Required

0 1
 C                 -5.91709370    0.15987635    2.97216315
 C                 -4.88706495    0.27573458    4.11238059
 C                 -3.93360767    1.24043563    4.06863781
 C                 -3.88265497    2.21830734    2.87882736
 C                 -5.86411812    1.02396236    1.93074520
 C                 -4.79227798    2.10844410    1.88157191
 C                 -4.77559635    3.06201001    0.68003000
 C                 -6.87083585    0.94205856    0.77615420
 C                 -6.79359774    1.82436646   -0.25827650
 C                 -5.70279552    2.92803717   -0.30831851
 H                 -5.67895724    3.60036292   -1.14037009
 H                 -6.67035270   -0.59942911    3.00308418
 H                 -3.13239429    2.98025258    2.84077003
 H                 -3.21776867    1.32198453    4.85972839
 H                 -4.92356692   -0.40392704    4.93798805
 H                 -7.50255751    1.75524529   -1.05671142
 H                 -4.03550383    3.83232195    0.61852731
 C                 -7.96870890   -0.13783028    0.78687253
 H                 -7.61293939   -1.00300177    1.30630140
 H                 -8.83822154    0.24243569    1.28108461
 C                 -8.32717598   -0.51981768   -0.66129424
 H                 -9.08998390   -1.27013003   -0.65384708
 H                 -8.68294546    0.34535382   -1.18072311
 C                 -7.07572790   -1.06711638   -1.37259012
 H                 -6.31291997   -0.31680403   -1.38003727
 H                 -6.71995842   -1.93228789   -0.85316127
 C                 -7.43419497   -1.44910374   -2.82075690
 H                 -6.56468235   -1.82936975   -3.31496897
 H                 -8.19700293   -2.19941606   -2.81330976
 H                 -7.78996442   -0.58393223   -3.34018577

 1 2 1.0 5 2.0 12 1.0
 2 3 2.0 15 1.0
 3 4 1.0 14 1.0
 4 6 2.0 13 1.0
 5 6 1.0 8 1.0
 6 7 1.0
 7 10 2.0 17 1.0
 8 9 2.0 18 1.0
 9 10 1.0 16 1.0
 10 11 1.0
 11
 12
 13
 14
 15
 16
 17
 18 19 1.0 20 1.0 21 1.0
 19
 20
 21 22 1.0 23 1.0 24 1.0
 22
 23
 24 25 1.0 26 1.0 27 1.0
 25
 26
 27 28 1.0 29 1.0 30 1.0
 28
 29
 30
