# Supplementary material for: Topological regions and experimental carcinogenicity data of polycyclic aromatic hydrocarbons: a comprehensive resource for prediction models
Source: BMC Res Notes. 2026 Apr 3;19:213. doi: 10.1186/s13104-026-07791-w (PMC13173849; doi:10.1186/s13104-026-07791-w)
Supplement: Supplementary file 1 — Supplementary Material 1. [file 13104_2026_7791_MOESM1_ESM.gz › pah_0136_02500.gjf]

%chk=C:\Users\Meressa AW\Documents\mer-library1\project\calculations\Gaussian_input_PAHs\pah_0136_02500.chk
# hf/3-21g geom=connectivity

Title Card Required

0 1
 C                 -6.67185396   -1.21169128    1.60156849
 C                 -5.44037621   -1.37329031    1.05942888
 C                 -4.66607379   -0.15213807    0.52948269
 C                 -5.21616380    1.08407543    0.60527315
 C                 -6.61556996    1.26771081    1.22134170
 C                 -7.29695789    0.19309628    1.68769042
 H                 -2.83234499   -1.31182802   -0.14642996
 C                 -3.26666861   -0.33577376   -0.08658798
 C                 -4.44186041    2.30522798    0.07532907
 H                 -7.04989450    2.24376479    1.28118167
 H                 -8.26927348    0.32068681    2.11573604
 C                 -3.21038331    2.14362874   -0.46681193
 C                 -2.58528215    0.73884032   -0.55293992
 H                 -4.87618366    3.28128236    0.13517186
 H                 -2.67239337    2.99209185   -0.83502001
 H                 -1.61296940    0.61124891   -0.98099172
 H                 -5.00605204   -2.34934441    0.99958812
 C                 -7.44615655   -2.43284358    2.13151431
 C                 -6.44958260   -3.49516274    2.63143267
 H                 -5.85293690   -3.08238358    3.41789772
 H                 -5.81581408   -3.79758381    1.82410439
 C                 -7.22388519   -4.71631503    3.16137849
 H                 -7.85765371   -4.41389396    3.96870678
 C                 -8.08260891   -5.31040840    2.02945683
 H                 -8.62059837   -6.15887136    2.39766594
 H                 -8.77503367   -4.57230353    1.68211096
 H                 -7.44884039   -5.61282948    1.22212855
 H                 -6.53146043   -5.45441990    3.50872436
 H                 -8.07992507   -2.13042250    2.93884260
 H                 -8.04280225   -2.84562274    1.34504927

 1 2 2.0 6 1.0 18 1.0
 2 3 1.0 17 1.0
 3 4 2.0 8 1.0
 4 5 1.0 9 1.0
 5 6 2.0 10 1.0
 6 11 1.0
 7 8 1.0
 8 13 2.0
 9 12 2.0 14 1.0
 10
 11
 12 13 1.0 15 1.0
 13 16 1.0
 14
 15
 16
 17
 18 19 1.0 29 1.0 30 1.0
 19 20 1.0 21 1.0 22 1.0
 20
 21
 22 23 1.0 24 1.0 28 1.0
 23
 24 25 1.0 26 1.0 27 1.0
 25
 26
 27
 28
 29
 30
