# Supplementary material for: Topological regions and experimental carcinogenicity data of polycyclic aromatic hydrocarbons: a comprehensive resource for prediction models
Source: BMC Res Notes. 2026 Apr 3;19:213. doi: 10.1186/s13104-026-07791-w (PMC13173849; doi:10.1186/s13104-026-07791-w)
Supplement: Supplementary file 1 — Supplementary Material 1. [file 13104_2026_7791_MOESM1_ESM.gz › pah_0137_02500.gjf]

%chk=C:\Users\Meressa AW\Documents\mer-library1\project\calculations\Gaussian_input_PAHs\pah_0137_02500.chk
# hf/3-21g geom=connectivity

Title Card Required

0 2
 C                 -6.78393773   -1.21842245    1.67389787
 C                 -5.58496093   -1.41600319    1.07656736
 C                 -4.82708988   -0.22969024    0.45952028
 C                 -5.35986652    1.01424895    0.51174628
 C                 -6.72091292    1.24247317    1.19699954
 C                 -7.38710068    0.19723533    1.74591004
 H                 -3.04323925   -1.44253558   -0.25420148
 C                 -3.46399050   -0.45920072   -0.21813349
 C                 -4.60322234    2.20004986   -0.11296351
 H                 -7.13985301    2.22617140    1.23968469
 C                 -3.40474621    1.99848388   -0.71275087
 C                 -2.79798913    0.58392115   -0.76765805
 H                 -5.02404157    3.18270076   -0.07384916
 H                 -2.87955984    2.82264323   -1.14789144
 H                 -1.85105189    0.42507434   -1.23994632
 H                 -5.16452542   -2.39890688    1.03333123
 C                 -7.53463625   -2.41705651    2.27699014
 C                 -6.51209097   -3.45657866    2.77111370
 H                 -5.89688847   -3.01641386    3.52757452
 H                 -5.89975736   -3.77386027    1.95299209
 C                 -7.25441458   -4.67163250    3.35175695
 H                 -7.87901178   -4.35634264    4.16111212
 C                 -8.11773942   -5.31149077    2.24917978
 H                 -8.63794532   -6.15760410    2.64729048
 H                 -8.82605156   -4.59553380    1.88833754
 H                 -6.54443456   -5.38841800    3.70847284
 H                 -8.13645626   -2.08948887    3.09922215
 H                 -8.16195671   -2.85610208    1.52986980
 C                 -7.20637820   -5.76491621    1.09228699
 H                 -6.19956344   -6.06627182    1.29344759
 C                 -7.73884014   -5.78602702   -0.35249333
 H                 -7.24442649   -6.55885266   -0.90320533
 H                 -8.79200021   -5.97331428   -0.34196191
 H                 -7.54938895   -4.84057238   -0.81653989
 C                 -8.74254158    0.42768299    2.44223006
 H                 -8.76317770    1.41210273    2.86053871
 C                 -9.88417380    0.28339928    1.41839290
 H                 -9.86875189   -0.70215008    1.00260372
 C                -11.23495456    0.52633822    2.12008837
 H                -11.24716915    1.51225372    2.53571855
 C                -12.37950119    0.38754711    1.09813232
 H                -12.37086745   -0.59865530    0.68317421
 C                -13.72745645    0.63742480    1.80058079
 H                -14.52257895    0.54244345    1.09054706
 C                -13.91894326   -0.39434819    2.92746466
 H                -13.12510516   -0.29775661    3.63795945
 H                -14.85632776   -0.22147948    3.41354640
 H                -13.90874039   -1.38078762    2.51387438
 H                -13.73593724    1.62375643    2.21557633
 H                -12.24710742    1.10432008    0.31528217
 H                -11.36564861   -0.19216868    2.90214554
 H                 -9.75486849    1.00212572    0.63664804
 H                 -8.86986317   -0.29424697    3.22122502

 1 2 2.0 6 1.0 17 1.0
 2 3 1.0 16 1.0
 3 4 2.0 8 1.0
 4 5 1.0 9 1.0
 5 6 2.0 10 1.0
 6 35 1.0
 7 8 1.0
 8 12 2.0
 9 11 2.0 13 1.0
 10
 11 12 1.0 14 1.0
 12 15 1.0
 13
 14
 15
 16
 17 18 1.0 27 1.0 28 1.0
 18 19 1.0 20 1.0 21 1.0
 19
 20
 21 22 1.0 23 1.0 26 1.0
 22
 23 24 1.0 25 1.0 29 1.0
 24
 25
 26
 27
 28
 29 30 1.0 31 1.0
 30
 31 32 1.0 33 1.0 34 1.0
 32
 33
 34
 35 36 1.0 37 1.0 53 1.0
 36
 37 38 1.0 39 1.0 52 1.0
 38
 39 40 1.0 41 1.0 51 1.0
 40
 41 42 1.0 43 1.0 50 1.0
 42
 43 44 1.0 45 1.0 49 1.0
 44
 45 46 1.0 47 1.0 48 1.0
 46
 47
 48
 49
 50
 51
 52
 53
