# Supplementary material for: Topological regions and experimental carcinogenicity data of polycyclic aromatic hydrocarbons: a comprehensive resource for prediction models
Source: BMC Res Notes. 2026 Apr 3;19:213. doi: 10.1186/s13104-026-07791-w (PMC13173849; doi:10.1186/s13104-026-07791-w)
Supplement: Supplementary file 1 — Supplementary Material 1. [file 13104_2026_7791_MOESM1_ESM.gz › pah_0138_02500.gjf]

%chk=C:\Users\Meressa AW\Documents\mer-library1\project\calculations\Gaussian_input_PAHs\pah_0138_02500.chk
# hf/3-21g geom=connectivity

Title Card Required

0 1
 C                 -6.77404568   -1.21535281    1.67076752
 C                 -5.58170852   -1.41249781    1.05768417
 C                 -4.82503138   -0.22003903    0.44362830
 C                 -5.35118836    1.02663825    0.51678784
 C                 -6.70603411    1.25080842    1.21346258
 C                 -7.37196661    0.20156326    1.75388056
 H                 -3.05514368   -1.42866719   -0.31171011
 C                 -3.47040775   -0.44429031   -0.25358145
 C                 -4.59422785    2.21918504   -0.09669684
 H                 -7.12168780    2.23508465    1.27084856
 C                 -3.40195590    2.02191891   -0.70985665
 C                 -2.80426935    0.60510647   -0.79350716
 H                 -5.00963278    3.20353234   -0.03880818
 H                 -2.87589385    2.85057339   -1.13585318
 H                 -1.86303810    0.44922870   -1.27791044
 H                 -5.16601771   -2.39674183    1.00030233
 C                 -7.53054613   -2.40835004    2.28418721
 C                 -6.51945924   -3.47157968    2.75215145
 H                 -5.86891880   -3.04591123    3.48720598
 H                 -5.94201032   -3.80694950    1.91619107
 C                 -7.27570245   -4.66475726    3.36535299
 H                 -7.85326635   -4.32943719    4.20112142
 C                 -8.21167655   -5.27769027    2.30748469
 H                 -8.73712839   -6.10663082    2.73363113
 H                 -8.91414275   -4.53920967    1.98203866
 H                 -6.57317921   -5.40327468    3.69066492
 H                 -8.10787689   -2.07283807    3.12018945
 H                 -8.18123914   -2.83406874    1.54921680
 C                 -8.72644373    0.42680634    2.45103516
 H                 -8.74908148    1.40781354    2.87770055
 C                 -9.86310041    0.28874564    1.42134250
 H                 -9.84067760   -0.69219345    0.99459222
 C                -11.21735969    0.51450444    2.11874718
 H                -11.23964825    1.49554142    2.54530055
 C                -12.35409356    0.37644171    1.08916035
 H                -12.33217093   -0.60490492    0.66328136
 C                -13.70848907    0.60371464    1.78603520
 H                -14.49823027    0.50734778    1.07055946
 C                -13.89483103   -0.44269611    2.90038437
 H                -13.10510240   -0.34624588    3.61586835
 H                -14.83590736   -0.28449252    3.38437578
 H                -13.87299922   -1.42432580    2.47522879
 H                -13.73036066    1.58525276    2.21142789
 H                -12.22478099    1.10404778    0.31537531
 H                -11.34616008   -0.21368247    2.89209547
 H                 -9.73434900    1.01711033    0.64809695
 H                 -8.85513334   -0.30150166    3.22426830
 H                 -7.63408323   -5.61313576    1.47179950

 1 2 2.0 6 1.0 17 1.0
 2 3 1.0 16 1.0
 3 4 2.0 8 1.0
 4 5 1.0 9 1.0
 5 6 2.0 10 1.0
 6 29 1.0
 7 8 1.0
 8 12 2.0
 9 11 2.0 13 1.0
 10
 11 12 1.0 14 1.0
 12 15 1.0
 13
 14
 15
 16
 17 18 1.0 27 1.0 28 1.0
 18 19 1.0 20 1.0 21 1.0
 19
 20
 21 22 1.0 23 1.0 26 1.0
 22
 23 24 1.0 25 1.0 48 1.0
 24
 25
 26
 27
 28
 29 30 1.0 31 1.0 47 1.0
 30
 31 32 1.0 33 1.0 46 1.0
 32
 33 34 1.0 35 1.0 45 1.0
 34
 35 36 1.0 37 1.0 44 1.0
 36
 37 38 1.0 39 1.0 43 1.0
 38
 39 40 1.0 41 1.0 42 1.0
 40
 41
 42
 43
 44
 45
 46
 47
 48
