# Supplementary material for: Topological regions and experimental carcinogenicity data of polycyclic aromatic hydrocarbons: a comprehensive resource for prediction models
Source: BMC Res Notes. 2026 Apr 3;19:213. doi: 10.1186/s13104-026-07791-w (PMC13173849; doi:10.1186/s13104-026-07791-w)
Supplement: Supplementary file 1 — Supplementary Material 1. [file 13104_2026_7791_MOESM1_ESM.gz › pah_0139_02500.gjf]

%chk=C:\Users\Meressa AW\Documents\mer-library1\project\calculations\Gaussian_input_PAHs\pah_0139_02500.chk
# hf/3-21g geom=connectivity

Title Card Required

0 1
 C                 -6.68820224   -1.18888007    1.81449790
 C                 -5.54263154   -1.40046438    1.12206244
 C                 -4.83557722   -0.22322120    0.42508849
 C                 -5.35893826    1.02433772    0.50418981
 C                 -6.66072292    1.26477451    1.29104866
 C                 -7.28293178    0.22880016    1.90438407
 H                 -3.12057026   -1.44866922   -0.42422197
 C                 -3.53379203   -0.46365782   -0.36176952
 C                 -4.65188287    2.20158125   -0.19278246
 C                 -3.50631273    1.98999675   -0.88521882
 C                 -2.91158268    0.57231668   -0.97510418
 H                 -3.01504659    2.80795180   -1.36947817
 H                 -2.00709526    0.40526017   -1.52181675
 H                 -7.17946727   -2.00683476    2.29875899
 H                 -8.18741810    0.39585703    2.45109835
 C                 -5.24661173    3.61926170   -0.10289524
 C                 -7.25545205    2.68245488    1.38093546
 C                 -4.94790095   -2.81814429    1.03217790
 H                 -4.45773962    4.34062508   -0.14996634
 H                 -5.92164882    3.77521931   -0.91831056
 H                 -5.77366743    3.72695247    0.82204529
 H                 -6.46658004    3.40381838    1.33386466
 H                 -7.93048878    2.83841228    0.56551980
 H                 -7.78250821    2.79014565    2.30587572
 H                 -4.27286405   -2.97409970    1.84759380
 H                 -5.73677222   -3.53950852    1.07924986
 H                 -4.42084469   -2.92583600    0.10723780

 1 2 2.0 6 1.0 14 1.0
 2 3 1.0 18 1.0
 3 4 2.0 8 1.0
 4 5 1.0 9 1.0
 5 6 2.0 17 1.0
 6 15 1.0
 7 8 1.0
 8 11 2.0
 9 10 2.0 16 1.0
 10 11 1.0 12 1.0
 11 13 1.0
 12
 13
 14
 15
 16 19 1.0 20 1.0 21 1.0
 17 22 1.0 23 1.0 24 1.0
 18 25 1.0 26 1.0 27 1.0
 19
 20
 21
 22
 23
 24
 25
 26
 27
