# Supplementary material for: Topological regions and experimental carcinogenicity data of polycyclic aromatic hydrocarbons: a comprehensive resource for prediction models
Source: BMC Res Notes. 2026 Apr 3;19:213. doi: 10.1186/s13104-026-07791-w (PMC13173849; doi:10.1186/s13104-026-07791-w)
Supplement: Supplementary file 1 — Supplementary Material 1. [file 13104_2026_7791_MOESM1_ESM.gz › pah_0140_02500.gjf]

%chk=C:\Users\Meressa AW\Documents\mer-library1\project\calculations\Gaussian_input_PAHs\pah_0140_02500.chk
# hf/3-21g geom=connectivity

Title Card Required

0 1
 C                 -6.73652992   -1.14180217    1.80189939
 C                 -5.76565160   -1.38916886    0.89065059
 C                 -4.91263401   -0.22528624    0.35015175
 C                 -5.13677123    1.03921456    0.78791476
 C                 -6.24399497    1.30942566    1.82489689
 C                 -6.98842874    0.27994496    2.29400267
 C                 -3.80633976   -0.49633056   -0.68615272
 C                 -4.28481456    2.20295987    0.24834162
 C                 -3.31127962    1.96378004   -0.66372882
 C                 -3.05683158    0.52832190   -1.16068443
 C                 -7.60703555   -2.27309085    2.36411487
 C                 -8.09969532    0.50676537    3.32641147
 C                 -8.83250351   -0.54722478    3.78055190
 C                 -8.57710118   -1.99489817    3.28044721
 H                 -6.42376135    2.30527695    2.17255227
 H                 -5.59180651   -2.38772239    0.54776765
 C                 -7.38160617   -3.72085551    1.89069285
 C                 -9.44482412   -3.14031435    3.83752762
 H                -10.20806413   -2.92903810    4.55706014
 C                 -8.14873700   -4.72368120    2.38503387
 C                 -9.24513366   -4.41417576    3.41977332
 H                 -9.85048143   -5.20556233    3.80985198
 H                 -2.71928822    2.77240154   -1.03866541
 H                 -4.46140046    3.20027030    0.59343483
 H                 -2.28812039    0.33999407   -1.88076479
 H                 -3.62938396   -1.49347239   -1.03154352
 H                 -8.29913393    1.49320595    3.68981100
 H                 -9.60445284   -0.37333990    4.50080065
 C                 -6.28389817   -4.03112113    0.85464992
 C                 -7.92212861   -6.17208574    1.91043602
 H                 -5.67649470   -3.24247450    0.46222474
 H                 -8.52569515   -6.96582661    2.29848611
 C                 -6.09189221   -5.30704469    0.44335508
 C                 -6.95509077   -6.43514712    0.99965513
 C                 -5.01003463   -5.65764280   -0.58616871
 C                 -6.69750422   -7.86293883    0.50135461
 H                 -4.38947372   -4.88712130   -0.99372330
 H                 -7.28734870   -8.67424163    0.87387476
 C                 -4.83952830   -6.94964344   -0.98134621
 C                 -5.71804262   -8.09774603   -0.41516866
 H                 -4.08096517   -7.17934719   -1.70017730
 H                 -5.54966038   -9.09873613   -0.75364504

 1 2 2.0 6 1.0 11 1.0
 2 3 1.0 16 1.0
 3 4 2.0 7 1.0
 4 5 1.0 8 1.0
 5 6 2.0 15 1.0
 6 12 1.0
 7 10 2.0 26 1.0
 8 9 2.0 24 1.0
 9 10 1.0 23 1.0
 10 25 1.0
 11 14 2.0 17 1.0
 12 13 2.0 27 1.0
 13 14 1.0 28 1.0
 14 18 1.0
 15
 16
 17 20 2.0 29 1.0
 18 19 1.0 21 2.0
 19
 20 21 1.0 30 1.0
 21 22 1.0
 22
 23
 24
 25
 26
 27
 28
 29 31 1.0 33 2.0
 30 32 1.0 34 2.0
 31
 32
 33 34 1.0 35 1.0
 34 36 1.0
 35 37 1.0 39 2.0
 36 38 1.0 40 2.0
 37
 38
 39 40 1.0 41 1.0
 40 42 1.0
 41
 42
