# Supplementary material for: Topological regions and experimental carcinogenicity data of polycyclic aromatic hydrocarbons: a comprehensive resource for prediction models
Source: BMC Res Notes. 2026 Apr 3;19:213. doi: 10.1186/s13104-026-07791-w (PMC13173849; doi:10.1186/s13104-026-07791-w)
Supplement: Supplementary file 1 — Supplementary Material 1. [file 13104_2026_7791_MOESM1_ESM.gz › pah_0141_02500.gjf]

%chk=C:\Users\Meressa AW\Documents\mer-library1\project\calculations\Gaussian_input_PAHs\pah_0141_02500.chk
# hf/3-21g geom=connectivity

Title Card Required

0 1
 C                 -6.73377057   -1.14105615    1.80788358
 C                 -5.78948252   -1.38265194    0.86760647
 C                 -4.93274167   -0.21978964    0.33081255
 C                 -5.12706305    1.03805807    0.80080759
 C                 -6.20419520    1.30174683    1.87064164
 C                 -6.95214889    0.27321999    2.33622694
 C                 -3.85653652   -0.48430986   -0.73834166
 C                 -4.27136454    2.20077763    0.26495691
 C                 -3.32431900    1.96734117   -0.67603288
 C                 -3.10371810    0.53943610   -1.20957831
 C                 -7.60696586   -2.27156453    2.36750910
 C                 -8.03408217    0.49369302    3.40067482
 C                 -8.77113120   -0.55919490    3.85046836
 C                 -8.54975886   -1.99921189    3.31343159
 C                 -7.41490222   -3.71192198    1.85785824
 C                 -9.42020801   -3.14387837    3.86724971
 C                 -8.18336725   -4.71299979    2.34895518
 C                 -9.24939218   -4.41081873    3.41720160
 H                 -8.04950365   -5.71366225    1.99447641
 H                 -9.85643386   -5.20200563    3.80504654
 H                -10.16232993   -2.93765634    4.60996603
 H                 -9.52239790   -0.38984260    4.59331298
 H                 -8.20971895    1.47482123    3.78982665
 H                 -6.36040608    2.29234304    2.24376001
 H                 -4.42443921    3.19284158    0.63546638
 H                 -2.72972354    2.77524909   -1.04837819
 H                 -2.35591153    0.35564062   -1.95248110
 C                 -5.57306254   -2.81228040    0.33758302
 H                 -3.70309732   -1.47620396   -1.10915496
 H                 -4.94941176   -3.49604215    0.87463942
 H                 -5.96238905   -3.08524444   -0.62096563
 C                 -6.34822945   -4.01415573    0.78899719
 H                 -5.42236796   -4.46537671    1.07896292
 H                 -6.77963172   -4.98775284    0.68459061
 H                 -6.57078588   -3.87177950   -0.24787197
 H                 -4.67861759   -2.46367552   -0.13500864

 1 2 2.0 6 1.0 11 1.0
 2 3 1.0 28 1.0
 3 4 2.0 7 1.0
 4 5 1.0 8 1.0
 5 6 2.0 24 1.0
 6 12 1.0
 7 10 2.0 29 1.0
 8 9 2.0 25 1.0
 9 10 1.0 26 1.0
 10 27 1.0
 11 14 2.0 15 1.0
 12 13 2.0 23 1.0
 13 14 1.0 22 1.0
 14 16 1.0
 15 17 2.0 32 1.0
 16 18 2.0 21 1.0
 17 18 1.0 19 1.0
 18 20 1.0
 19
 20
 21
 22
 23
 24
 25
 26
 27
 28 30 1.0 31 1.0 36 1.0
 29
 30
 31
 32 33 1.0 34 1.0 35 1.0
 33
 34
 35
 36
