# Supplementary material for: Topological regions and experimental carcinogenicity data of polycyclic aromatic hydrocarbons: a comprehensive resource for prediction models
Source: BMC Res Notes. 2026 Apr 3;19:213. doi: 10.1186/s13104-026-07791-w (PMC13173849; doi:10.1186/s13104-026-07791-w)
Supplement: Supplementary file 1 — Supplementary Material 1. [file 13104_2026_7791_MOESM1_ESM.gz › pah_0142_02500.gjf]

%chk=C:\Users\Meressa AW\Documents\mer-library1\project\calculations\Gaussian_input_PAHs\pah_0142_02500.chk
# hf/3-21g geom=connectivity

Title Card Required

0 1
 C                 -6.73187359   -1.14152863    1.80955225
 C                 -5.79583264   -1.38078821    0.86047290
 C                 -4.94611912   -0.21602957    0.31666637
 C                 -5.13834551    1.04114219    0.78932389
 C                 -6.20607495    1.30216817    1.86918941
 C                 -6.94789782    0.27198793    2.34088768
 C                 -3.87931179   -0.47788841   -0.76251445
 C                 -4.28966658    2.20575590    0.24646888
 C                 -3.35089293    1.97466194   -0.70334648
 C                 -3.13266902    0.54752390   -1.23991307
 C                 -7.59789395   -2.27397734    2.37635779
 C                 -8.02040581    0.48979464    3.41537555
 C                 -8.75142860   -0.56471574    3.87116271
 C                 -8.53244755   -2.00396100    3.33108536
 C                 -7.40796917   -3.71363415    1.86393315
 C                 -9.39575302   -3.15055807    3.89204558
 C                 -8.17012452   -4.71641785    2.36134197
 C                 -9.22683580   -4.41687731    3.43953941
 H                 -8.03775141   -5.71659229    2.00493148
 H                 -9.82889214   -5.20941204    3.83237129
 H                -10.13139117   -2.94617388    4.64168793
 H                 -9.49614414   -0.39721780    4.62099149
 H                 -2.76117882    2.78388693   -1.08056282
 H                 -2.39139414    0.36557807   -1.98978456
 H                 -3.72752671   -1.46924890   -1.13542953
 H                 -6.67331801   -3.92179118    1.11436101
 C                 -8.27054231    1.90104315    3.97876666
 H                 -6.36061302    2.29222544    2.24442872
 H                 -7.36126785    2.46416002    3.94683787
 H                 -9.01582669    2.39334598    3.38962395
 H                 -8.60832854    1.82616624    4.99128522
 C                 -4.50760226    3.63281921    0.78274717
 H                 -3.58699338    4.17608709    0.73542576
 H                 -5.24543207    4.12878688    0.18732864
 H                 -4.84180418    3.58511468    1.79809607
 H                 -5.64709173   -2.37357495    0.49013442

 1 2 2.0 6 1.0 11 1.0
 2 3 1.0 36 1.0
 3 4 2.0 7 1.0
 4 5 1.0 8 1.0
 5 6 2.0 28 1.0
 6 12 1.0
 7 10 2.0 25 1.0
 8 9 2.0 32 1.0
 9 10 1.0 23 1.0
 10 24 1.0
 11 14 2.0 15 1.0
 12 13 2.0 27 1.0
 13 14 1.0 22 1.0
 14 16 1.0
 15 17 2.0 26 1.0
 16 18 2.0 21 1.0
 17 18 1.0 19 1.0
 18 20 1.0
 19
 20
 21
 22
 23
 24
 25
 26
 27 29 1.0 30 1.0 31 1.0
 28
 29
 30
 31
 32 33 1.0 34 1.0 35 1.0
 33
 34
 35
 36
