# Supplementary material for: Topological regions and experimental carcinogenicity data of polycyclic aromatic hydrocarbons: a comprehensive resource for prediction models
Source: BMC Res Notes. 2026 Apr 3;19:213. doi: 10.1186/s13104-026-07791-w (PMC13173849; doi:10.1186/s13104-026-07791-w)
Supplement: Supplementary file 1 — Supplementary Material 1. [file 13104_2026_7791_MOESM1_ESM.gz › pah_0143_02500.gjf]

%chk=C:\Users\Meressa AW\Documents\mer-library1\project\calculations\Gaussian_input_PAHs\pah_0143_02500.chk
# hf/3-21g geom=connectivity

Title Card Required

0 1
 C                 -6.72283988   -1.10699498    1.81369417
 C                 -5.82802774   -1.36836301    0.83126484
 C                 -4.91430040   -0.24130297    0.31238201
 C                 -5.00938401    1.00499798    0.84014154
 C                 -6.03095626    1.29139415    1.95757512
 C                 -6.82964356    0.29429598    2.40698113
 C                 -3.89368821   -0.52849646   -0.80437661
 C                 -4.09667276    2.13194180    0.32223365
 C                 -3.19859782    1.87856187   -0.66067509
 C                 -3.09065442    0.46376550   -1.25979762
 C                 -7.65008920   -2.20171908    2.35728202
 C                 -7.85904592    0.53815267    3.51743241
 C                 -8.64899217   -0.48325548    3.94968100
 C                 -8.54119472   -1.91002643    3.34654958
 H                 -9.36258350   -0.29787646    4.72513057
 H                 -2.56439065    2.66161152   -1.02055634
 H                 -2.38147875    0.26421603   -2.03578079
 H                 -6.10891159    2.27297511    2.37628956
 C                 -5.72424729   -2.78476082    0.23574250
 H                 -5.00878691   -3.35388911    0.79171860
 H                 -6.67936633   -3.26430820    0.28752985
 H                 -5.41248146   -2.72020570   -0.78579295
 H                 -3.81851279   -1.51128956   -1.22074944
 C                 -4.20434328    3.54665749    0.92105464
 H                 -3.25033432    4.02861455    0.87121186
 H                 -4.92070503    4.11539896    0.36584389
 H                 -4.51680050    3.47891079    1.94217210
 C                 -7.99926442    1.93812112    4.14355306
 H                 -7.05484672    2.43997928    4.11018236
 H                 -8.72316260    2.50344429    3.59466224
 H                 -8.31720849    1.84364515    5.16084646
 C                 -7.57063961   -3.62811637    1.78252949
 C                 -9.46683987   -3.01879028    3.88365418
 H                 -6.86983772   -3.85336659    1.00597361
 H                -10.16887875   -2.79723876    4.66015678
 C                 -8.38713445   -4.59762062    2.25925704
 C                 -9.39514475   -4.27349599    3.37627600
 H                 -8.33152075   -5.58859519    1.85953656
 H                -10.04015745   -5.03973601    3.75275272

 1 2 2.0 6 1.0 11 1.0
 2 3 1.0 19 1.0
 3 4 2.0 7 1.0
 4 5 1.0 8 1.0
 5 6 2.0 18 1.0
 6 12 1.0
 7 10 2.0 23 1.0
 8 9 2.0 24 1.0
 9 10 1.0 16 1.0
 10 17 1.0
 11 14 2.0 32 1.0
 12 13 2.0 28 1.0
 13 14 1.0 15 1.0
 14 33 1.0
 15
 16
 17
 18
 19 20 1.0 21 1.0 22 1.0
 20
 21
 22
 23
 24 25 1.0 26 1.0 27 1.0
 25
 26
 27
 28 29 1.0 30 1.0 31 1.0
 29
 30
 31
 32 34 1.0 36 2.0
 33 35 1.0 37 2.0
 34
 35
 36 38 1.0 37 1.0
 37 39 1.0
 38
 39
