# Supplementary material for: Topological regions and experimental carcinogenicity data of polycyclic aromatic hydrocarbons: a comprehensive resource for prediction models
Source: BMC Res Notes. 2026 Apr 3;19:213. doi: 10.1186/s13104-026-07791-w (PMC13173849; doi:10.1186/s13104-026-07791-w)
Supplement: Supplementary file 1 — Supplementary Material 1. [file 13104_2026_7791_MOESM1_ESM.gz › pah_0144_02500.gjf]

%chk=C:\Users\Meressa AW\Documents\mer-library1\project\calculations\Gaussian_input_PAHs\pah_0144_02500.chk
# hf/3-21g geom=connectivity

Title Card Required

0 1
 C                 -6.73202351   -1.10495596    1.92645077
 C                 -5.78881826   -1.41085330    1.00403273
 C                 -4.89261968   -0.29587271    0.43127136
 C                 -5.05142741    0.98424454    0.85202295
 C                 -6.12774612    1.32115750    1.90199290
 C                 -6.91058902    0.33441315    2.39954385
 C                 -3.81725934   -0.63344854   -0.61797634
 C                 -4.15624989    2.09910686    0.28016877
 C                 -3.20997008    1.80135892   -0.64327660
 C                 -3.02969995    0.34821700   -1.12090140
 C                 -7.64417017   -2.18551441    2.52113194
 C                 -7.99322422    0.62811865    3.44591945
 C                 -8.76582922   -0.38405953    3.92868478
 C                 -8.58410718   -1.84885920    3.44723519
 H                 -9.51708114   -0.16429657    4.65822216
 H                 -2.58795090    2.57602223   -1.04062895
 H                 -2.28248211    0.11365265   -1.84997278
 H                 -6.25595399    2.32949301    2.23624167
 H                 -3.69183110   -1.64288570   -0.94994678
 H                 -5.66654983   -2.42153207    0.67467144
 H                 -4.28129239    3.10869644    0.61182110
 H                 -8.14129701    1.62818073    3.79641950
 H                 -7.54187218   -3.20363373    2.20829304
 C                 -9.48964194   -2.94885042    4.03172311
 H                -10.36896299   -3.04427168    3.42956925
 C                 -8.72838904   -4.28748185    4.04436916
 H                 -7.84906799   -4.19206059    4.64652302
 H                 -9.35755929   -5.05176146    4.45047440
 H                 -8.44961738   -4.54871157    3.04489660
 H                 -9.76841360   -2.68762070    5.03119566

 1 2 2.0 6 1.0 11 1.0
 2 3 1.0 20 1.0
 3 4 2.0 7 1.0
 4 5 1.0 8 1.0
 5 6 2.0 18 1.0
 6 12 1.0
 7 10 2.0 19 1.0
 8 9 2.0 21 1.0
 9 10 1.0 16 1.0
 10 17 1.0
 11 14 2.0 23 1.0
 12 13 2.0 22 1.0
 13 14 1.0 15 1.0
 14 24 1.0
 15
 16
 17
 18
 19
 20
 21
 22
 23
 24 25 1.0 26 1.0 30 1.0
 25
 26 27 1.0 28 1.0 29 1.0
 27
 28
 29
 30
