# Supplementary material for: Topological regions and experimental carcinogenicity data of polycyclic aromatic hydrocarbons: a comprehensive resource for prediction models
Source: BMC Res Notes. 2026 Apr 3;19:213. doi: 10.1186/s13104-026-07791-w (PMC13173849; doi:10.1186/s13104-026-07791-w)
Supplement: Supplementary file 1 — Supplementary Material 1. [file 13104_2026_7791_MOESM1_ESM.gz › pah_0145_02500.gjf]

%chk=C:\Users\Meressa AW\Documents\mer-library1\project\calculations\carcino_PAHs\pah_0145_02500.chk
# hf/3-21g geom=connectivity

Title Card Required

0 1
 C                 -5.83378789    0.13682912    3.00806615
 C                 -4.59625343    0.03887235    3.92110697
 C                 -3.55050122    0.88452985    3.73848394
 C                 -3.60202484    1.94156342    2.61832504
 C                 -5.86996307    1.06891730    2.02639319
 C                 -4.69375123    2.02007001    1.82098632
 C                 -4.78559303    3.05779868    0.69419959
 C                 -7.08278225    1.20015846    1.09536716
 C                 -7.08533941    2.14861142    0.11894184
 C                 -5.89824231    3.10856488   -0.08836693
 H                 -6.66012986   -0.52814396    3.14902618
 H                 -2.77950312    2.60995923    2.47133850
 H                 -2.69077461    0.81730700    4.37192789
 H                 -4.56143202   -0.69541679    4.69860741
 H                 -3.97805146    3.73891143    0.52431126
 C                 -8.29477965    2.28601173   -0.81619411
 C                 -5.99748178    4.14373494   -1.21738343
 H                 -9.13556721    1.63471580   -0.69876370
 H                 -5.19026274    4.82510981   -1.38775275
 C                 -8.30241864    3.23250106   -1.79394539
 C                 -7.10757002    4.19872152   -2.00260859
 H                 -9.15507418    3.31208947   -2.43546251
 H                 -7.15726184    4.92763015   -2.78435211
 C                 -8.29246647    0.26236151    1.26507565
 H                 -8.28835838   -0.48247148    2.03325983
 C                 -9.36219251    0.38046385    0.44148287
 H                 -9.36629959    1.12529527   -0.32670285
 H                -10.20268886   -0.27112005    0.55939944

 1 2 1.0 5 2.0 11 1.0
 2 3 2.0 14 1.0
 3 4 1.0 13 1.0
 4 6 2.0 12 1.0
 5 6 1.0 8 1.0
 6 7 1.0
 7 10 2.0 15 1.0
 8 9 2.0 24 1.0
 9 10 1.0 16 1.0
 10 17 1.0
 11
 12
 13
 14
 15
 16 18 1.0 20 2.0
 17 19 1.0 21 2.0
 18
 19
 20 21 1.0 22 1.0
 21 23 1.0
 22
 23
 24 25 1.0 26 2.0
 25
 26 27 1.0 28 1.0
 27
 28
