# Supplementary material for: Topological regions and experimental carcinogenicity data of polycyclic aromatic hydrocarbons: a comprehensive resource for prediction models
Source: BMC Res Notes. 2026 Apr 3;19:213. doi: 10.1186/s13104-026-07791-w (PMC13173849; doi:10.1186/s13104-026-07791-w)
Supplement: Supplementary file 1 — Supplementary Material 1. [file 13104_2026_7791_MOESM1_ESM.gz › pah_0146_02500.gjf]

%chk=C:\Users\Meressa AW\Documents\mer-library1\project\calculations\Gaussian_input_PAHs\pah_0146_02500.chk
# hf/3-21g geom=connectivity

Title Card Required

0 1
 C                 -6.82646877   -0.87993716    1.77860082
 C                 -5.97377830   -1.30456892    0.80434399
 C                 -4.88690314   -0.35375584    0.29927643
 C                 -4.77516060    0.90776516    0.78803886
 C                 -5.78262082    1.39504308    1.88195158
 C                 -6.71596252    0.52081669    2.35616390
 C                 -3.91579567   -0.84667117   -0.78030786
 C                 -3.65612122    1.83785074    0.27674122
 C                 -2.78414714    1.38017276   -0.66982933
 C                 -2.92425269   -0.03355584   -1.24052145
 C                 -7.93149905   -1.79543332    2.30193631
 C                 -7.68181299    0.91724521    3.49002046
 C                 -8.57822990    0.00557759    3.95421775
 C                 -8.72945388   -1.41069493    3.34751874
 H                 -9.21133987    0.27471203    4.77877033
 H                 -1.99956248    2.01896342   -1.02046826
 H                 -5.75573320    2.38959665    2.25607266
 H                 -6.06236926   -2.27800916    0.40427449
 H                 -3.56667097    2.82587903    0.66201470
 H                 -7.63415436    1.90911143    3.91262064
 C                 -9.75205988   -2.36486714    3.97377714
 C                 -8.10128263   -3.20384702    1.66151396
 C                -10.16930157   -3.55954041    3.09192975
 C                 -4.02740199   -2.28351641   -1.32683023
 C                 -1.97544624   -0.52155578   -2.33952099
 H                 -1.20012758    0.12264344   -2.69861368
 H                 -4.78304586   -2.93825588   -0.94075491
 H                 -7.54850232   -3.93274799    2.19881340
 H                -11.22952405   -3.43679612    2.80218778
 C                 -2.14445902   -1.75633209   -2.86036382
 C                 -3.22480972   -2.69677210   -2.30997476
 C                 -9.56714305   -3.51241784    1.66366253
 H                 -1.51036663   -2.07929724   -3.64899132
 H                 -3.34549373   -3.67260230   -2.71595159
 H                -10.03120805   -2.73669065    1.11810471
 H                 -9.16241851   -2.70562120    4.78497215
 H                 -7.73399271   -3.18536794    0.66636799
 H                 -9.74832099   -4.46446500    1.15972672
 H                 -9.97766128   -4.46738491    3.66247822
 H                -10.64166004   -1.89966947    4.37980303

 1 2 2.0 6 1.0 11 1.0
 2 3 1.0 18 1.0
 3 4 2.0 7 1.0
 4 5 1.0 8 1.0
 5 6 2.0 17 1.0
 6 12 1.0
 7 10 2.0 24 1.0
 8 9 2.0 19 1.0
 9 10 1.0 16 1.0
 10 25 1.0
 11 14 2.0 22 1.0
 12 13 2.0 20 1.0
 13 14 1.0 15 1.0
 14 21 1.0
 15
 16
 17
 18
 19
 20
 21 23 1.0 36 1.0 40 1.0
 22 28 1.0 32 1.0 37 1.0
 23 29 1.0 32 1.0 39 1.0
 24 27 1.0 31 2.0
 25 26 1.0 30 2.0
 26
 27
 28
 29
 30 33 1.0 31 1.0
 31 34 1.0
 32 35 1.0 38 1.0
 33
 34
 35
 36
 37
 38
 39
 40
