# Supplementary material for: Topological regions and experimental carcinogenicity data of polycyclic aromatic hydrocarbons: a comprehensive resource for prediction models
Source: BMC Res Notes. 2026 Apr 3;19:213. doi: 10.1186/s13104-026-07791-w (PMC13173849; doi:10.1186/s13104-026-07791-w)
Supplement: Supplementary file 1 — Supplementary Material 1. [file 13104_2026_7791_MOESM1_ESM.gz › pah_0147_02500.gjf]

%chk=C:\Users\Meressa AW\Documents\mer-library1\project\calculations\Gaussian_input_PAHs\pah_0147_02500.chk
# hf/3-21g geom=connectivity

Title Card Required

0 1
 C                 -6.81868655   -0.98238601    1.80152044
 C                 -6.04976219   -1.21391150    0.71096059
 C                 -5.04275172   -0.14392650    0.24678025
 C                 -4.93054243    1.02267196    0.93036938
 C                 -5.81030310    1.27575173    2.16982980
 C                 -6.69242886    0.32929272    2.57000641
 C                 -4.16398728   -0.39776759   -0.99201633
 C                 -3.92447004    2.09253206    0.46723836
 C                 -3.15131646    1.86854087   -0.62313362
 C                 -3.27869081    0.54422265   -1.39915258
 C                 -7.83279640   -2.02227017    2.29540512
 C                 -7.58604655    0.54238480    3.79812546
 C                 -8.46412000   -0.42672803    4.17751423
 C                 -8.59353218   -1.76227158    3.39608028
 H                 -9.08098339   -0.26370188    5.03646828
 H                 -2.45223682    2.61192512   -0.94495270
 H                 -6.14105894   -2.13514171    0.17439764
 H                 -3.83580850    3.01262653    1.00618666
 H                 -7.51949558    1.45253530    4.35678193
 C                 -9.60841880   -2.81529161    3.88168459
 C                 -7.98782884   -3.35788780    1.54483704
 C                 -9.74314906   -3.99011875    3.21950021
 H                 -7.38889740   -3.55847184    0.68115470
 H                -10.44932995   -4.71791677    3.56084839
 C                 -8.88168518   -4.27875708    1.97714726
 H                 -8.98901133   -5.20665902    1.45524776
 H                -10.20905996   -2.61819203    4.74498173
 C                 -5.68710705    2.59808147    2.94948794
 H                 -6.36750931    3.31672056    2.54265797
 H                 -5.92171623    2.42800951    3.97950447
 C                 -4.24697866    3.13088468    2.83222339
 H                 -3.56657639    2.41224560    3.23905336
 H                 -4.01236947    3.30095666    1.80220686
 H                 -4.16138143    4.04964624    3.37393394
 H                 -2.66807542    0.36784687   -2.25993155
 H                 -4.25229439   -1.31770688   -1.53128763

 1 2 2.0 6 1.0 11 1.0
 2 3 1.0 17 1.0
 3 4 2.0 7 1.0
 4 5 1.0 8 1.0
 5 6 2.0 28 1.0
 6 12 1.0
 7 10 2.0 36 1.0
 8 9 2.0 18 1.0
 9 10 1.0 16 1.0
 10 35 1.0
 11 14 2.0 21 1.0
 12 13 2.0 19 1.0
 13 14 1.0 15 1.0
 14 20 1.0
 15
 16
 17
 18
 19
 20 22 2.0 27 1.0
 21 23 1.0 25 2.0
 22 24 1.0 25 1.0
 23
 24
 25 26 1.0
 26
 27
 28 29 1.0 30 1.0 31 1.0
 29
 30
 31 32 1.0 33 1.0 34 1.0
 32
 33
 34
 35
 36
