# Supplementary material for: Topological regions and experimental carcinogenicity data of polycyclic aromatic hydrocarbons: a comprehensive resource for prediction models
Source: BMC Res Notes. 2026 Apr 3;19:213. doi: 10.1186/s13104-026-07791-w (PMC13173849; doi:10.1186/s13104-026-07791-w)
Supplement: Supplementary file 1 — Supplementary Material 1. [file 13104_2026_7791_MOESM1_ESM.gz › pah_0148_02500.gjf]

%chk=C:\Users\Meressa AW\Documents\mer-library1\project\calculations\Gaussian_input_PAHs\pah_0148_02500.chk
# hf/3-21g geom=connectivity

Title Card Required

0 1
 C                 -6.81218458   -0.98444221    1.74514390
 C                 -6.01029470   -1.07543058    0.65787584
 C                 -4.96297895    0.02346316    0.39052891
 C                 -4.84290259    1.06917801    1.24774579
 C                 -5.74275302    1.14794575    2.49636484
 C                 -6.65020803    0.17035419    2.72770868
 C                 -4.05415269   -0.06312362   -0.84955079
 C                 -3.80578965    2.17392385    0.97363386
 C                 -3.00868489    2.09858445   -0.11989806
 C                 -3.13943680    0.90805534   -1.08833923
 C                 -7.89296398   -2.03521070    2.03457397
 C                 -7.52107084    0.16232991    3.98940196
 C                 -8.92767595   -0.39885884    3.67421691
 C                 -8.85646823   -1.77517289    2.96154455
 H                 -9.46191897   -0.49667271    4.59612625
 H                 -2.28808278    2.86628052   -0.31035895
 H                 -7.04289608   -0.45532727    4.72066696
 C                 -9.91365135   -2.84884078    3.28182289
 C                 -7.89615200   -3.37124538    1.26949255
 C                 -9.90139667   -4.03374440    2.62346378
 H                 -7.15544978   -3.56119654    0.52104163
 H                -10.63481664   -4.77892200    2.85085219
 C                 -8.83503271   -4.30768877    1.54678649
 H                 -8.83498420   -5.23813118    1.01841454
 H                -10.66088082   -2.65786488    4.02349420
 H                 -2.50807561    0.84784375   -1.95011508
 H                 -4.14516474   -0.88965762   -1.52294395
 C                 -5.60742843    2.32806485    3.47647003
 C                 -6.14691033   -2.26701313   -0.30807820
 H                 -4.59784093    2.68246650    3.47076503
 H                 -6.26433039    3.11772515    3.17677612
 H                 -5.86608976    2.00395578    4.46285111
 H                 -5.50120414   -3.05908941    0.00906322
 H                 -7.16000018   -2.61132199   -0.30868933
 H                 -5.87444794   -1.95854574   -1.29575837
 H                 -3.71407818    3.00065319    1.64669226
 H                 -7.62613778    1.15620580    4.37159518
 H                 -9.44322557    0.27868963    3.02611454

 1 2 2.0 6 1.0 11 1.0
 2 3 1.0 29 1.0
 3 4 2.0 7 1.0
 4 5 1.0 8 1.0
 5 6 2.0 28 1.0
 6 12 1.0
 7 10 2.0 27 1.0
 8 9 2.0 36 1.0
 9 10 1.0 16 1.0
 10 26 1.0
 11 14 2.0 19 1.0
 12 13 1.0 17 1.0 37 1.0
 13 14 1.0 15 1.0 38 1.0
 14 18 1.0
 15
 16
 17
 18 20 2.0 25 1.0
 19 21 1.0 23 2.0
 20 22 1.0 23 1.0
 21
 22
 23 24 1.0
 24
 25
 26
 27
 28 30 1.0 31 1.0 32 1.0
 29 33 1.0 34 1.0 35 1.0
 30
 31
 32
 33
 34
 35
 36
 37
 38
