# Supplementary material for: Topological regions and experimental carcinogenicity data of polycyclic aromatic hydrocarbons: a comprehensive resource for prediction models
Source: BMC Res Notes. 2026 Apr 3;19:213. doi: 10.1186/s13104-026-07791-w (PMC13173849; doi:10.1186/s13104-026-07791-w)
Supplement: Supplementary file 1 — Supplementary Material 1. [file 13104_2026_7791_MOESM1_ESM.gz › pah_0149_02500.gjf]

%chk=C:\Users\Meressa AW\Documents\mer-library1\project\calculations\Gaussian_input_PAHs\pah_0149_02500.chk
# hf/3-21g geom=connectivity

Title Card Required

0 2
 C                 -6.75824275   -0.99068471    1.82868458
 C                 -6.08890487   -1.16558592    0.66155535
 C                 -5.06238114   -0.10561384    0.22780061
 C                 -5.02538125    1.08556638    0.86231782
 C                 -5.69944175    1.24369055    2.23529626
 C                 -6.51727958    0.25750762    2.68019363
 C                 -4.09492778   -0.37596891   -0.92610404
 C                 -4.37868529    2.31052877    0.15105774
 C                 -3.25664531    1.89950043   -0.82595202
 C                 -3.72105939    0.79298448   -1.81617742
 C                 -7.75844626   -2.03655102    2.33736287
 C                 -7.23629862    0.36640385    4.03020538
 C                 -8.09438408   -0.61468222    4.42508155
 C                 -8.37574911   -1.85969203    3.53996414
 H                 -8.58930125   -0.52455981    5.36945169
 H                 -2.93731225    2.76351697   -1.37037999
 H                 -7.06649573    1.21444235    4.66020353
 C                 -9.37683407   -2.91901605    4.04035790
 C                 -8.05866674   -3.28605278    1.48894299
 C                 -9.64053832   -4.01727365    3.29122448
 H                 -7.57091968   -3.42212724    0.54634735
 H                -10.33686494   -4.74949066    3.64320102
 C                 -8.93965275   -4.21272710    1.93497443
 H                 -9.14840130   -5.08047613    1.34477476
 H                 -9.86562424   -2.78701881    4.98299298
 H                 -2.89374328    0.53540637   -2.44395253
 H                 -3.66700795   -1.34456024   -1.07977725
 C                 -5.47187926    2.51204701    3.07855612
 C                 -6.33315194   -2.41810550   -0.20049922
 H                 -4.49605753    2.90287217    2.87873710
 H                 -6.20859182    3.24558085    2.82541046
 H                 -5.55287685    2.26894869    4.11742214
 H                 -5.66182701   -3.19491943    0.10080287
 H                 -7.34247533   -2.74888711   -0.07107810
 H                 -6.16485762   -2.18076706   -1.23018241
 H                 -5.14799862    2.79962034   -0.40916225
 H                 -4.54230788    1.09066799   -2.43410578
 H                 -2.43937577    1.50464359   -0.25933171
 H                 -3.97682206    2.98207257    0.88073909

 1 2 2.0 6 1.0 11 1.0
 2 3 1.0 29 1.0
 3 4 2.0 7 1.0
 4 5 1.0 8 1.0
 5 6 2.0 28 1.0
 6 12 1.0
 7 10 1.0 27 1.0
 8 9 1.0 36 1.0 39 1.0
 9 10 1.0 16 1.0 38 1.0
 10 26 1.0 37 1.0
 11 14 2.0 19 1.0
 12 13 2.0 17 1.0
 13 14 1.0 15 1.0
 14 18 1.0
 15
 16
 17
 18 20 2.0 25 1.0
 19 21 1.0 23 2.0
 20 22 1.0 23 1.0
 21
 22
 23 24 1.0
 24
 25
 26
 27
 28 30 1.0 31 1.0 32 1.0
 29 33 1.0 34 1.0 35 1.0
 30
 31
 32
 33
 34
 35
 36
 37
 38
 39
