# Supplementary material for: Topological regions and experimental carcinogenicity data of polycyclic aromatic hydrocarbons: a comprehensive resource for prediction models
Source: BMC Res Notes. 2026 Apr 3;19:213. doi: 10.1186/s13104-026-07791-w (PMC13173849; doi:10.1186/s13104-026-07791-w)
Supplement: Supplementary file 1 — Supplementary Material 1. [file 13104_2026_7791_MOESM1_ESM.gz › pah_0150_02500.gjf]

%chk=C:\Users\Meressa AW\Documents\mer-library1\project\calculations\Gaussian_input_PAHs\pah_0150_02500.chk
# hf/3-21g geom=connectivity

Title Card Required

0 1
 C                 -6.75869270   -1.08422870    1.83580226
 C                 -6.09630847   -1.33974060    0.68257031
 C                 -4.97418453   -0.38978611    0.22115694
 C                 -4.65507304    0.69598615    0.97010799
 C                 -5.41541504    0.97698036    2.28061245
 C                 -6.40001993    0.13620401    2.67766465
 C                 -7.88168040   -2.00485851    2.32999968
 C                 -7.18062433    0.38050846    3.97541302
 C                 -8.16597134   -0.48166939    4.35034562
 C                 -8.53213091   -1.72434213    3.49439721
 H                 -8.70162861   -0.29795648    5.25821171
 H                 -6.95091343    1.22849152    4.58619750
 C                 -9.65965808   -2.66014860    3.97822365
 C                 -8.27624597   -3.24657869    1.51271560
 C                -10.00274233   -3.75419551    3.25209835
 H                -10.78555261   -4.39885568    3.59345056
 C                 -9.26606084   -4.06768832    1.93788188
 H                -10.17401760   -2.44523722    4.89154036
 H                 -3.87610294    1.35644201    0.65088450
 H                 -5.16671209    1.83202746    2.87385888
 H                 -4.44701826   -0.58608657   -0.68904186
 H                 -5.66886659   -2.31661030    0.77155921
 C                 -9.65157300   -5.31769308    1.09965937
 C                 -7.57280339   -3.59765011    0.20197123
 H                -10.43421142   -5.96311717    1.43996055
 C                 -9.00068246   -5.60074359   -0.06806008
 C                 -7.87781414   -4.66576006   -0.54660219
 H                 -9.26920485   -6.46264613   -0.64244651
 C                 -7.04470540   -4.90028245   -1.90334309
 C                 -6.48599884   -2.90915936   -0.49479309
 C                 -5.66833649   -2.81111681   -1.47218718
 H                 -7.28528383   -5.75236772   -2.50415313
 C                 -6.00313540   -4.03372865   -2.34802962
 H                 -5.47303991   -4.22571473   -3.25744708
 H                 -4.92703156   -2.05842733   -1.64196815
 H                 -6.26501601   -2.06458060    0.12387752

 1 2 2.0 6 1.0 7 1.0
 2 3 1.0 22 1.0
 3 4 2.0 21 1.0
 4 5 1.0 19 1.0
 5 6 2.0 20 1.0
 6 8 1.0
 7 10 2.0 14 1.0
 8 9 2.0 12 1.0
 9 10 1.0 11 1.0
 10 13 1.0
 11
 12
 13 15 2.0 18 1.0
 14 17 2.0 24 1.0
 15 16 1.0 17 1.0
 16
 17 23 1.0
 18
 19
 20
 21
 22
 23 25 1.0 26 2.0
 24 27 2.0 30 1.0
 25
 26 27 1.0 28 1.0
 27 29 1.0
 28
 29 32 1.0 33 2.0
 30 31 2.0 36 1.0
 31 33 1.0 35 1.0
 32
 33 34 1.0
 34
 35
 36
