# Supplementary material for: Topological regions and experimental carcinogenicity data of polycyclic aromatic hydrocarbons: a comprehensive resource for prediction models
Source: BMC Res Notes. 2026 Apr 3;19:213. doi: 10.1186/s13104-026-07791-w (PMC13173849; doi:10.1186/s13104-026-07791-w)
Supplement: Supplementary file 1 — Supplementary Material 1. [file 13104_2026_7791_MOESM1_ESM.gz › pah_0151_02500.gjf]

%chk=C:\Users\Meressa AW\Documents\mer-library1\project\calculations\Gaussian_input_PAHs\pah_0151_02500.chk
# hf/3-21g geom=connectivity

Title Card Required

0 1
 C                 -7.75749879   -2.26430593    2.55828692
 C                 -7.91189113   -0.96219693    4.70879759
 C                 -8.38971280   -2.04806635    3.73625564
 C                 -9.60263341   -2.88711412    4.12652275
 C                 -8.26915568   -3.36515399    1.60920833
 C                -10.05969674   -3.85686940    3.29903739
 H                -10.91068529   -4.44329744    3.57620276
 C                 -9.34787914   -4.11136781    1.95629565
 C                 -9.85986682   -5.21169100    1.00843925
 C                 -7.55720673   -3.61881555    0.26754417
 H                -10.71054055   -5.80029668    1.28193068
 C                 -9.23283087   -5.43446023   -0.17225981
 C                 -8.00829849   -4.58738939   -0.56626395
 H                 -9.58858903   -6.19902236   -0.83088024
 C                 -7.29631987   -4.84109596   -1.90803480
 C                 -6.33282073   -2.77205224   -0.12671773
 C                 -5.70635026   -2.99538481   -1.30747919
 H                 -7.65236281   -5.60574855   -2.56639630
 C                 -6.21884732   -4.09592739   -2.25497671
 H                 -5.72420588   -4.27225025   -3.18725355
 C                 -8.56709425   -0.76697566    5.88654251
 H                 -8.22251826   -0.00590818    6.55508098
 H                 -7.06387574   -0.35824561    4.46179011
 H                 -6.90711240   -1.67379721    2.28802327
 C                 -5.82033313   -1.67151275    0.82078852
 C                 -4.48195142   -2.14863276   -1.70176189
 H                 -6.31497007   -1.49518306    1.75306645
 H                 -3.98731793   -2.32496487   -2.63404119
 C                 -4.74286280   -0.92636875    0.47382338
 C                 -4.03095719   -1.18015612   -0.86796019
 H                 -4.38678094   -0.16170729    1.13215350
 H                 -3.18023925   -0.59182717   -1.14190914
 C                -10.28287091   -2.60233997    5.47167864
 C                 -9.80144386   -1.62084786    6.28370498
 H                -11.13553053   -3.17483850    5.77187360
 H                -10.28609403   -1.43340699    7.21905525

 1 3 2.0 5 1.0 24 1.0
 2 3 1.0 21 2.0 23 1.0
 3 4 1.0
 4 6 2.0 33 1.0
 5 8 2.0 10 1.0
 6 7 1.0 8 1.0
 7
 8 9 1.0
 9 11 1.0 12 2.0
 10 13 2.0 16 1.0
 11
 12 13 1.0 14 1.0
 13 15 1.0
 14
 15 18 1.0 19 2.0
 16 17 2.0 25 1.0
 17 19 1.0 26 1.0
 18
 19 20 1.0
 20
 21 22 1.0 34 1.0
 22
 23
 24
 25 27 1.0 29 2.0
 26 28 1.0 30 2.0
 27
 28
 29 30 1.0 31 1.0
 30 32 1.0
 31
 32
 33 34 2.0 35 1.0
 34 36 1.0
 35
 36
