# Supplementary material for: Topological regions and experimental carcinogenicity data of polycyclic aromatic hydrocarbons: a comprehensive resource for prediction models
Source: BMC Res Notes. 2026 Apr 3;19:213. doi: 10.1186/s13104-026-07791-w (PMC13173849; doi:10.1186/s13104-026-07791-w)
Supplement: Supplementary file 1 — Supplementary Material 1. [file 13104_2026_7791_MOESM1_ESM.gz › pah_0152_02500.gjf]

%chk=C:\Users\Meressa AW\Documents\mer-library1\project\calculations\Gaussian_input_PAHs\pah_0152_02500.chk
# hf/3-21g geom=connectivity

Title Card Required

0 1
 C                 -7.40740103   -2.76803458    2.72994482
 C                 -7.89484386   -2.57508007    3.97963882
 C                 -9.33169399   -3.01116324    4.32153525
 C                 -8.29033900   -3.42338384    1.65173432
 C                -10.10867903   -3.58787158    3.37271031
 H                -11.10701009   -3.89086412    3.61026163
 C                 -9.55476688   -3.80713765    1.95260337
 C                -10.43770516   -4.46248610    0.87439262
 C                 -7.73642837   -3.64264586    0.23162616
 H                -11.43603563   -4.76548020    1.11194442
 C                 -9.95026424   -4.65543552   -0.37530290
 C                 -8.51341511   -4.21934967   -0.71720014
 H                -10.56373434   -5.11077504   -1.12444932
 C                 -7.95950488   -4.43861063   -2.13730862
 C                 -6.29957913   -3.20656032   -0.11027098
 C                 -5.81213835   -3.39950938   -1.35996662
 C                 -6.69507766   -4.05485507   -2.43817819
 H                 -6.40907074   -2.46504000    2.49239289
 H                 -7.28137432   -2.11973907    4.72878480
 H                 -9.71655607   -2.85881327    5.30823210
 H                 -5.68610850   -2.75122222    0.63887587
 H                 -4.81380860   -3.09651336   -1.59751899
 C                 -6.14116785   -4.27411489   -3.85828701
 H                 -5.08257136   -4.42202120   -3.80932582
 H                 -6.60219196   -5.13698376   -4.29166223
 H                 -6.35388081   -3.41568259   -4.46057197
 H                 -8.57297582   -4.89394792   -2.88645571

 1 2 2.0 4 1.0 18 1.0
 2 3 1.0 19 1.0
 3 5 2.0 20 1.0
 4 7 2.0 9 1.0
 5 6 1.0 7 1.0
 6
 7 8 1.0
 8 10 1.0 11 2.0
 9 12 2.0 15 1.0
 10
 11 12 1.0 13 1.0
 12 14 1.0
 13
 14 17 2.0 27 1.0
 15 16 2.0 21 1.0
 16 17 1.0 22 1.0
 17 23 1.0
 18
 19
 20
 21
 22
 23 24 1.0 25 1.0 26 1.0
 24
 25
 26
 27
