# Supplementary material for: Topological regions and experimental carcinogenicity data of polycyclic aromatic hydrocarbons: a comprehensive resource for prediction models
Source: BMC Res Notes. 2026 Apr 3;19:213. doi: 10.1186/s13104-026-07791-w (PMC13173849; doi:10.1186/s13104-026-07791-w)
Supplement: Supplementary file 1 — Supplementary Material 1. [file 13104_2026_7791_MOESM1_ESM.gz › pah_0153_02500.gjf]

%chk=C:\Users\Meressa AW\Documents\mer-library1\project\calculations\Gaussian_input_PAHs\pah_0153_02500.chk
# hf/3-21g geom=connectivity

Title Card Required

0 1
 C                 -7.40458438   -2.77563796    2.73222037
 C                 -7.89093429   -2.58564656    3.98279387
 C                 -9.32849579   -3.01983719    4.32410813
 C                 -8.28947622   -3.42572602    1.65242783
 C                -10.10720081   -3.59191416    3.37389054
 H                -11.10602558   -3.89359322    3.61103781
 C                 -9.55453080   -3.80781255    1.95278402
 C                -10.43942353   -4.45789826    0.87299078
 C                 -7.73680678   -3.64162289    0.23132085
 H                -11.43824890   -4.75957570    1.11013757
 C                 -9.95307536   -4.64788496   -0.37758411
 C                 -8.51551327   -4.21369591   -0.71889791
 H                -10.56790385   -5.09956676   -1.12783040
 C                 -7.96284556   -4.42958814   -2.14000626
 C                 -6.29924448   -3.20743441   -0.10999277
 C                 -5.81289645   -3.39742075   -1.36056777
 C                 -6.69779092   -4.04750179   -2.44036240
 H                 -6.40575952   -2.47395914    2.49507317
 H                 -7.27610686   -2.13396192    4.73303931
 H                 -9.71249276   -2.86983260    5.31150114
 H                 -5.68441527   -2.75575456    0.64025409
 H                 -8.57767515   -4.88126696   -2.89025343
 C                 -4.37533378   -2.96323328   -1.70188110
 H                 -3.70313065   -3.77345818   -1.51062589
 H                 -4.32083783   -2.69091936   -2.73521325
 H                 -4.10320683   -2.12364657   -1.09695045
 H                 -6.31379480   -4.19750408   -3.42775608

 1 2 2.0 4 1.0 18 1.0
 2 3 1.0 19 1.0
 3 5 2.0 20 1.0
 4 7 2.0 9 1.0
 5 6 1.0 7 1.0
 6
 7 8 1.0
 8 10 1.0 11 2.0
 9 12 2.0 15 1.0
 10
 11 12 1.0 13 1.0
 12 14 1.0
 13
 14 17 2.0 22 1.0
 15 16 2.0 21 1.0
 16 17 1.0 23 1.0
 17 27 1.0
 18
 19
 20
 21
 22
 23 24 1.0 25 1.0 26 1.0
 24
 25
 26
 27
