# Supplementary material for: Topological regions and experimental carcinogenicity data of polycyclic aromatic hydrocarbons: a comprehensive resource for prediction models
Source: BMC Res Notes. 2026 Apr 3;19:213. doi: 10.1186/s13104-026-07791-w (PMC13173849; doi:10.1186/s13104-026-07791-w)
Supplement: Supplementary file 1 — Supplementary Material 1. [file 13104_2026_7791_MOESM1_ESM.gz › pah_0154_02500.gjf]

%chk=C:\Users\Meressa AW\Documents\mer-library1\project\calculations\Gaussian_input_PAHs\pah_0154_02500.chk
# hf/3-21g geom=connectivity

Title Card Required

0 1
 C                 -7.40815903   -2.77301233    2.73214249
 C                 -7.89961461   -2.57400917    3.97931377
 C                 -9.34273937   -2.99436641    4.31441184
 C                 -8.29281146   -3.41950973    1.65000054
 C                -10.12123295   -3.56328568    3.36212740
 H                -11.12392272   -3.85535431    3.59495596
 C                 -9.56276085   -3.78942519    1.94488718
 C                -10.44741189   -4.43592643    0.86274639
 C                 -7.73433789   -3.64565330    0.23276155
 H                -11.45010169   -4.72799499    1.09557493
 C                 -9.95595488   -4.63493352   -0.38442370
 C                 -8.51283033   -4.21457570   -0.71952195
 H                -10.57061494   -5.08412615   -1.13630068
 C                 -7.95435607   -4.44072120   -2.13676036
 C                 -6.29121364   -3.22529465   -0.10233695
 C                 -5.79975593   -3.42430369   -1.34950645
 C                 -6.68440584   -4.07080804   -2.43164630
 H                 -6.40546753   -2.48094846    2.49931537
 H                 -7.28495366   -2.12481900    4.73119148
 H                 -9.73076947   -2.83724135    5.29911705
 H                 -8.56901578   -4.88991481   -2.88863704
 H                 -6.29637425   -4.22793726   -3.41635026
 C                 -5.40656407   -2.57878935    0.97980261
 H                 -4.71100436   -1.90911960    0.51867451
 H                 -6.02218901   -2.03634180    1.66657520
 H                 -4.87183971   -3.34171141    1.50603431
 H                 -4.79706578   -3.13223610   -1.58233470

 1 2 2.0 4 1.0 18 1.0
 2 3 1.0 19 1.0
 3 5 2.0 20 1.0
 4 7 2.0 9 1.0
 5 6 1.0 7 1.0
 6
 7 8 1.0
 8 10 1.0 11 2.0
 9 12 2.0 15 1.0
 10
 11 12 1.0 13 1.0
 12 14 1.0
 13
 14 17 2.0 21 1.0
 15 16 2.0 23 1.0
 16 17 1.0 27 1.0
 17 22 1.0
 18
 19
 20
 21
 22
 23 24 1.0 25 1.0 26 1.0
 24
 25
 26
 27
