# Supplementary material for: Topological regions and experimental carcinogenicity data of polycyclic aromatic hydrocarbons: a comprehensive resource for prediction models
Source: BMC Res Notes. 2026 Apr 3;19:213. doi: 10.1186/s13104-026-07791-w (PMC13173849; doi:10.1186/s13104-026-07791-w)
Supplement: Supplementary file 1 — Supplementary Material 1. [file 13104_2026_7791_MOESM1_ESM.gz › pah_0155_02500.gjf]

%chk=C:\Users\Meressa AW\Documents\mer-library1\project\calculations\carcino_PAHs\pah_0155_02500.chk
# hf/3-21g geom=connectivity

Title Card Required

0 1
 C                 -5.76668418    0.10023145    2.91438355
 C                 -4.52501121    0.00600821    3.82204079
 C                 -3.52076137    0.90941301    3.69213566
 C                 -3.62394109    2.02781456    2.63719833
 C                 -5.84816762    1.08677336    1.99015321
 C                 -4.71923926    2.10221015    1.84423169
 C                 -4.86020340    3.19992335    0.78244181
 C                 -7.06753897    1.21433643    1.06789160
 C                 -7.12259755    2.21737550    0.14665396
 C                 -5.97279701    3.25043987   -0.00095226
 H                 -6.56054867   -0.61025280    3.01383856
 H                 -2.83420643    2.74202107    2.53170784
 H                 -2.65798815    0.84516714    4.32173461
 H                 -4.45470321   -0.77113724    4.55416220
 H                 -4.08430527    3.92601947    0.65727584
 C                 -8.35309987    2.33427668   -0.77359329
 C                 -8.22649040    0.20733946    1.18642846
 H                 -8.17974349   -0.57877276    1.91081945
 C                 -9.30481634    0.31603172    0.37447322
 H                -10.10984627   -0.38394987    0.45725358
 C                 -9.37194782    1.44683926   -0.66746778
 H                 -8.40333377    3.11909386   -1.49915414
 H                 -6.05694194    4.02208727   -0.73741674
 C                -10.59840425    1.57008626   -1.59062260
 H                -11.46434688    1.19672376   -1.08501032
 H                -10.75029125    2.59785151   -1.84660878
 C                -10.35994696    0.75148259   -2.87305239
 H                -10.20805995   -0.27628265   -2.61706621
 H                -11.21209525    0.83711525   -3.51446516
 H                 -9.49400432    1.12484511   -3.37866467

 1 2 1.0 5 2.0 11 1.0
 2 3 2.0 14 1.0
 3 4 1.0 13 1.0
 4 6 2.0 12 1.0
 5 6 1.0 8 1.0
 6 7 1.0
 7 10 2.0 15 1.0
 8 9 2.0 17 1.0
 9 10 1.0 16 1.0
 10 23 1.0
 11
 12
 13
 14
 15
 16 21 2.0 22 1.0
 17 18 1.0 19 2.0
 18
 19 20 1.0 21 1.0
 20
 21 24 1.0
 22
 23
 24 25 1.0 26 1.0 27 1.0
 25
 26
 27 28 1.0 29 1.0 30 1.0
 28
 29
 30
