# Supplementary material for: Topological regions and experimental carcinogenicity data of polycyclic aromatic hydrocarbons: a comprehensive resource for prediction models
Source: BMC Res Notes. 2026 Apr 3;19:213. doi: 10.1186/s13104-026-07791-w (PMC13173849; doi:10.1186/s13104-026-07791-w)
Supplement: Supplementary file 1 — Supplementary Material 1. [file 13104_2026_7791_MOESM1_ESM.gz › pah_0156_02500.gjf]

%chk=C:\Users\Meressa AW\Documents\mer-library1\project\calculations\Gaussian_input_PAHs\PAHs_Gxyz\pah_0156_02500.chk
# hf/3-21g geom=connectivity

Title Card Required

0 1
 C                 -7.54988190   -3.15519883    2.85840644
 C                 -8.06049784   -3.32161294    4.10265109
 C                 -9.47043573   -3.91404967    4.28346554
 C                 -8.37957422   -3.55852905    1.62530653
 C                -10.20056602   -4.26897779    3.19833752
 H                -11.18019843   -4.68060536    3.32396832
 C                 -9.62032024   -4.07987180    1.78442319
 C                -10.45001187   -4.48320363    0.55132334
 C                 -7.79932779   -3.36942457    0.21139226
 C                 -9.93939462   -4.31679262   -0.69292118
 C                 -8.52945599   -3.72435763   -0.87373556
 H                -10.51586879   -4.59702940   -1.54968537
 C                 -7.94920872   -3.53525513   -2.28764975
 C                 -6.38938942   -2.77698898    0.03057786
 C                 -5.87877102   -2.61058064   -1.21366656
 C                 -6.70846176   -3.01391459   -2.44676631
 H                 -6.57024955   -2.74357113    2.73277564
 H                 -7.48402332   -3.04137696    4.95941531
 H                 -9.87359239   -4.04544415    5.26586067
 H                 -8.52568347   -3.81549054   -3.14441399
 H                 -6.30530165   -2.88252822   -3.42916112
 H                 -4.89913715   -2.19895652   -1.33929721
 C                -11.85995039   -5.07563889    0.73213773
 H                 -5.81291616   -2.49675004    0.88734196
 H                -12.46551568   -4.81919566   -0.11191651
 C                -11.76194517   -6.60822364    0.84693739
 H                -11.15637988   -6.86466686    1.69099163
 H                -12.74157778   -7.01985073    0.97256817
 H                -11.31978332   -7.00500117   -0.04298423
 H                -12.30211225   -4.67886136    1.62205935

 1 2 2.0 4 1.0 17 1.0
 2 3 1.0 18 1.0
 3 5 2.0 19 1.0
 4 7 2.0 9 1.0
 5 6 1.0 7 1.0
 6
 7 8 1.0
 8 10 2.0 23 1.0
 9 11 2.0 14 1.0
 10 11 1.0 12 1.0
 11 13 1.0
 12
 13 16 2.0 20 1.0
 14 15 2.0 24 1.0
 15 16 1.0 22 1.0
 16 21 1.0
 17
 18
 19
 20
 21
 22
 23 25 1.0 26 1.0 30 1.0
 24
 25
 26 27 1.0 28 1.0 29 1.0
 27
 28
 29
 30
