# Supplementary material for: Topological regions and experimental carcinogenicity data of polycyclic aromatic hydrocarbons: a comprehensive resource for prediction models
Source: BMC Res Notes. 2026 Apr 3;19:213. doi: 10.1186/s13104-026-07791-w (PMC13173849; doi:10.1186/s13104-026-07791-w)
Supplement: Supplementary file 1 — Supplementary Material 1. [file 13104_2026_7791_MOESM1_ESM.gz › pah_0157_02500.gjf]

%chk=C:\Users\Meressa AW\Documents\mer-library1\project\calculations\Gaussian_input_PAHs\pah_0157_02500.chk
# hf/3-21g geom=connectivity

Title Card Required

0 1
 C                 -7.52988886   -3.14665836    2.86184911
 C                 -8.04323623   -3.32384304    4.10347993
 C                 -9.44923189   -3.92788964    4.27640736
 C                 -8.35253522   -3.54935881    1.62383242
 C                -10.17316043   -4.28226663    3.18695270
 H                -11.15005452   -4.70195903    3.30710349
 C                 -9.58981120   -4.08092029    1.77600857
 C                -10.41245816   -4.48361935    0.53799183
 C                 -7.76918714   -3.34800982    0.21288819
 C                 -9.89911225   -4.30643132   -0.70363912
 C                 -8.49311724   -3.70238320   -0.87656661
 H                -10.47069212   -4.58622759   -1.56381962
 C                 -7.90977063   -3.50103083   -2.28751096
 C                 -6.36319101   -2.74396431    0.03996080
 C                 -5.84984557   -2.56677519   -1.20167019
 C                 -6.67249447   -2.96946978   -2.43968710
 H                 -6.55299613   -2.72696282    2.74169820
 H                 -7.47165773   -3.04404362    4.96366032
 H                 -9.85454656   -4.06778476    5.25673862
 H                 -8.48135143   -3.78082497   -3.14769154
 H                 -5.79161022   -2.46417016    0.90014138
 C                 -4.44384958   -1.96272935   -1.37459759
 C                 -6.08914773   -2.76811771   -3.85063143
 H                 -3.71670532   -2.74766559   -1.38062459
 H                 -4.39735460   -1.42636097   -2.29928521
 H                 -4.24059549   -1.29446728   -0.56403384
 H                 -5.02332924   -2.85415897   -3.81154379
 H                 -6.48324434   -3.51364357   -4.50925048
 H                 -6.35555726   -1.79665011   -4.21143148
 H                -11.38935204   -4.90331225    0.65814264

 1 2 2.0 4 1.0 17 1.0
 2 3 1.0 18 1.0
 3 5 2.0 19 1.0
 4 7 2.0 9 1.0
 5 6 1.0 7 1.0
 6
 7 8 1.0
 8 10 2.0 30 1.0
 9 11 2.0 14 1.0
 10 11 1.0 12 1.0
 11 13 1.0
 12
 13 16 2.0 20 1.0
 14 15 2.0 21 1.0
 15 16 1.0 22 1.0
 16 23 1.0
 17
 18
 19
 20
 21
 22 24 1.0 25 1.0 26 1.0
 23 27 1.0 28 1.0 29 1.0
 24
 25
 26
 27
 28
 29
 30
