# Supplementary material for: Topological regions and experimental carcinogenicity data of polycyclic aromatic hydrocarbons: a comprehensive resource for prediction models
Source: BMC Res Notes. 2026 Apr 3;19:213. doi: 10.1186/s13104-026-07791-w (PMC13173849; doi:10.1186/s13104-026-07791-w)
Supplement: Supplementary file 1 — Supplementary Material 1. [file 13104_2026_7791_MOESM1_ESM.gz › pah_0158_02500.gjf]

%chk=C:\Users\Meressa AW\Documents\mer-library1\project\calculations\Gaussian_input_PAHs\pah_0158_02500.chk
# hf/3-21g geom=connectivity

Title Card Required

0 1
 C                 -7.52889905   -3.15131300    2.86212358
 C                 -8.04452162   -3.32481118    4.10333218
 C                 -9.45696788   -3.91400485    4.27493170
 C                 -8.35540979   -3.54335150    1.62325885
 C                -10.18429809   -4.25899691    3.18473068
 H                -11.16567399   -4.66836958    3.30395885
 C                 -9.59836301   -4.06184072    1.77426639
 C                -10.42487548   -4.45387510    0.53540152
 C                 -7.76947508   -3.34619441    0.21279453
 C                 -9.90925352   -4.28037548   -0.70580713
 C                 -8.49680635   -3.69118399   -0.87740658
 H                -10.48351975   -4.55276047   -1.56657697
 C                 -7.91087346   -3.49402258   -2.28787106
 C                 -6.35702852   -2.75700147    0.04119503
 C                 -5.84140683   -2.58350122   -1.20001365
 C                 -6.66792061   -2.97553251   -2.43887863
 H                 -7.47025680   -3.05242284    4.96410190
 H                 -9.86407874   -4.05098971    5.25492961
 H                 -8.48513957   -3.76640786   -3.14864089
 H                -11.40625124   -4.86324811    0.65462969
 C                 -5.53051571   -2.36496789    1.28005993
 C                 -6.11645358   -2.56211747    2.69052399
 H                 -6.36376647   -2.25932978    1.69450393
 H                 -5.92656912   -1.54243048    2.95335914
 H                 -5.10437132   -1.38605827    1.35103108
 H                 -5.38239622   -3.07149403    2.06985827
 H                 -4.86003066   -2.17412919   -1.31924179
 H                 -6.26081113   -2.83854435   -3.41887665
 H                 -5.86913703   -2.86490793    3.68654228
 H                 -4.64205880   -2.71683236    0.79867057

 1 2 2.0 4 1.0 22 1.0
 2 3 1.0 17 1.0
 3 5 2.0 18 1.0
 4 7 2.0 9 1.0
 5 6 1.0 7 1.0
 6
 7 8 1.0
 8 10 2.0 20 1.0
 9 11 2.0 14 1.0
 10 11 1.0 12 1.0
 11 13 1.0
 12
 13 16 2.0 19 1.0
 14 15 2.0 21 1.0
 15 16 1.0 27 1.0
 16 28 1.0
 17
 18
 19
 20
 21 25 1.0 26 1.0 30 1.0
 22 23 1.0 24 1.0 29 1.0
 23
 24
 25
 26
 27
 28
 29
 30
