# Supplementary material for: Topological regions and experimental carcinogenicity data of polycyclic aromatic hydrocarbons: a comprehensive resource for prediction models
Source: BMC Res Notes. 2026 Apr 3;19:213. doi: 10.1186/s13104-026-07791-w (PMC13173849; doi:10.1186/s13104-026-07791-w)
Supplement: Supplementary file 1 — Supplementary Material 1. [file 13104_2026_7791_MOESM1_ESM.gz › pah_0159_02500.gjf]

%chk=C:\Users\Meressa AW\Documents\mer-library1\project\calculations\Gaussian_input_PAHs\pah_0159_02500.chk
# hf/3-21g geom=connectivity

Title Card Required

0 1
 C                 -7.52743807   -3.15848892    2.86258885
 C                 -8.05340188   -3.30877954    4.10248475
 C                 -9.48677888   -3.84604758    4.27092891
 C                 -8.36312954   -3.52497052    1.62206033
 C                -10.22218787   -4.16855007    3.17926376
 H                -11.21810613   -4.54184544    3.29629959
 C                 -9.62450165   -3.99776547    1.77029116
 C                -10.46019390   -4.36424502    0.52976256
 C                 -7.76544268   -3.35418760    0.21308780
 C                 -9.93422965   -4.21395557   -0.71013329
 C                 -8.50085130   -3.67669108   -0.87857731
 H                -10.51487235   -4.46858908   -1.57205894
 C                 -7.90316381   -3.50590981   -2.28754978
 C                 -6.33206449   -2.81692269    0.04464376
 C                 -5.80609962   -2.66663487   -1.19525203
 C                 -6.64178996   -3.03311946   -2.43578043
 H                 -8.48380597   -3.76054475   -3.14947538
 H                -11.45611340   -4.73753714    0.64679826
 H                 -4.81018093   -2.29334064   -1.31228781
 H                 -6.22651268   -2.91446214   -3.41474172
 C                 -7.21771103   -2.94229629    5.34301320
 C                 -5.49637366   -2.45043940    1.28517221
 H                 -4.81642503   -1.66239141    1.03707907
 H                 -6.14691233   -2.12621047    2.07039513
 H                 -4.94514130   -3.30808184    1.60996803
 H                 -6.53776414   -2.15424657    5.09492074
 H                 -7.86824987   -2.61806977    6.12823697
 H                 -6.66647674   -3.79993807    5.66780749
 H                 -6.53152009   -2.78519281    2.74555299
 C                -10.08446384   -4.01683551    5.67990164
 H                 -9.65853406   -3.28912170    6.33862498
 H                -11.14492998   -3.88113875    5.63633612
 H                 -9.86520209   -4.99891041    6.04370540

 1 2 2.0 4 1.0 29 1.0
 2 3 1.0 21 1.0
 3 5 2.0 30 1.0
 4 7 2.0 9 1.0
 5 6 1.0 7 1.0
 6
 7 8 1.0
 8 10 2.0 18 1.0
 9 11 2.0 14 1.0
 10 11 1.0 12 1.0
 11 13 1.0
 12
 13 16 2.0 17 1.0
 14 15 2.0 22 1.0
 15 16 1.0 19 1.0
 16 20 1.0
 17
 18
 19
 20
 21 26 1.0 27 1.0 28 1.0
 22 23 1.0 24 1.0 25 1.0
 23
 24
 25
 26
 27
 28
 29
 30 31 1.0 32 1.0 33 1.0
 31
 32
 33
