# Supplementary material for: Topological regions and experimental carcinogenicity data of polycyclic aromatic hydrocarbons: a comprehensive resource for prediction models
Source: BMC Res Notes. 2026 Apr 3;19:213. doi: 10.1186/s13104-026-07791-w (PMC13173849; doi:10.1186/s13104-026-07791-w)
Supplement: Supplementary file 1 — Supplementary Material 1. [file 13104_2026_7791_MOESM1_ESM.gz › pah_0160_02500.gjf]

%chk=C:\Users\Meressa AW\Documents\mer-library1\project\calculations\Gaussian_input_PAHs\pah_0160_02500.chk
# hf/3-21g geom=connectivity

Title Card Required

0 1
 C                 -7.62918458   -2.83864519    2.77267034
 C                 -8.15911794   -2.83339728    4.01995143
 C                 -9.49223566   -3.55432011    4.29320482
 C                 -8.36010607   -3.56553025    1.62855851
 C                -10.13544561   -4.19398059    3.28638683
 H                -11.06170190   -4.69488291    3.47624506
 C                 -9.53324966   -4.19994235    1.86902149
 C                -10.26417123   -4.92682729    0.72490963
 C                 -7.75791126   -3.57149010    0.21119268
 C                 -9.73424045   -4.93207084   -0.52237258
 C                 -8.40112385   -4.21114612   -0.79562645
 H                -10.24208901   -5.43711351   -1.31730765
 C                 -7.79893169   -4.21710150   -2.21299343
 C                 -6.42479371   -2.85056698   -0.06206078
 C                 -5.89486462   -2.85580768   -1.30934372
 C                 -6.62579001   -3.58268618   -2.45345723
 H                 -8.30678147   -4.72214210   -3.00792902
 H                -11.19042704   -5.42773042    0.91476807
 H                 -4.96860911   -2.35490405   -1.49920229
 C                 -5.69386830   -2.12368851    1.08205274
 H                 -5.60222302   -1.27502698    0.43685917
 H                 -6.25338463   -1.52731985    1.77211499
 C                -10.09443299   -3.54835602    5.71056956
 H                 -9.80920331   -2.64913915    6.21549831
 H                -11.16128991   -3.59755388    5.64502659
 H                 -9.73121558   -4.39423116    6.25597616
 C                 -6.29606608   -2.11772366    2.49941729
 H                 -5.55696919   -2.58813242    1.88512796
 H                 -6.06687508   -1.20215900    3.00351333
 H                 -5.89106521   -2.61801089    3.35416110
 H                 -4.62477115   -2.12857826    1.12572607
 C                 -6.02359986   -3.58863817   -3.87082507
 H                 -5.38144219   -4.43727429   -3.98195682
 H                 -6.81152049   -3.64059366   -4.59289273
 H                 -5.45943204   -2.69218204   -4.02242021
 H                 -7.65126942   -2.32835456    4.81488648

 1 2 2.0 4 1.0 27 1.0
 2 3 1.0 36 1.0
 3 5 2.0 23 1.0
 4 7 2.0 9 1.0
 5 6 1.0 7 1.0
 6
 7 8 1.0
 8 10 2.0 18 1.0
 9 11 2.0 14 1.0
 10 11 1.0 12 1.0
 11 13 1.0
 12
 13 16 2.0 17 1.0
 14 15 2.0 20 1.0
 15 16 1.0 19 1.0
 16 32 1.0
 17
 18
 19
 20 21 1.0 22 1.0 31 1.0
 21
 22
 23 24 1.0 25 1.0 26 1.0
 24
 25
 26
 27 28 1.0 29 1.0 30 1.0
 28
 29
 30
 31
 32 33 1.0 34 1.0 35 1.0
 33
 34
 35
 36
