# Supplementary material for: Topological regions and experimental carcinogenicity data of polycyclic aromatic hydrocarbons: a comprehensive resource for prediction models
Source: BMC Res Notes. 2026 Apr 3;19:213. doi: 10.1186/s13104-026-07791-w (PMC13173849; doi:10.1186/s13104-026-07791-w)
Supplement: Supplementary file 1 — Supplementary Material 1. [file 13104_2026_7791_MOESM1_ESM.gz › pah_0161_02500.gjf]

%chk=C:\Users\Meressa AW\Documents\mer-library1\project\calculations\Gaussian_input_PAHs\pah_0161_02500.chk
# hf/3-21g geom=connectivity

Title Card Required

0 1
 C                 -7.27559005   -2.40437578    2.61393450
 C                 -7.04376565   -2.80987677    4.07781570
 C                 -8.38048379   -3.29951878    4.64413783
 C                 -7.92818261   -3.55065984    1.81282634
 C                 -8.71226632   -4.63928077    3.96431600
 H                 -9.67966579   -4.97176155    4.27687528
 C                 -8.67070612   -4.51473872    2.42671585
 C                 -9.46802352   -5.52142373    1.57423606
 C                 -7.75235562   -3.57997254    0.28313096
 C                 -9.35167353   -5.51220790    0.22395192
 C                 -8.41859784   -4.49732920   -0.46133224
 H                 -9.90542437   -6.21316552   -0.36555526
 C                 -8.24536397   -4.51739284   -1.99294328
 C                 -6.82616679   -2.55756104   -0.40352383
 C                 -6.68090728   -2.58170087   -1.74946062
 C                 -7.42813956   -3.61421447   -2.58717132
 H                -10.10857602   -6.23469748    2.05000761
 H                 -6.32071172   -3.59618284    4.15189124
 H                 -8.30757234   -3.45865925    5.70001999
 C                 -5.76851032   -1.58075986   -2.46956712
 C                 -7.22878582   -3.60023050   -4.10826943
 H                 -7.73886233   -4.31329547   -4.72154952
 H                 -5.23086923   -0.84682118   -1.90649755
 C                 -6.40299933   -2.67874827   -4.67851284
 C                 -5.64297663   -1.62677565   -3.82528322
 H                 -5.00492999   -0.91994667   -4.31473590
 H                 -6.27493778   -2.67956066   -5.74115907
 C                 -6.06865146   -1.51106256    0.43643555
 C                 -8.99766992   -5.55720958   -2.84437720
 H                 -8.39637823   -6.43704538   -2.94614674
 H                 -9.92105049   -5.80987783   -2.36582496
 H                 -9.19773309   -5.14736946   -3.81268304
 H                 -5.14695317   -1.26279808   -0.04840896
 H                 -6.66843317   -0.63055435    0.53427826
 H                 -5.86365763   -1.91375992    1.40716741
 H                 -6.34505523   -2.12930834    2.16406220
 H                 -7.94554250   -1.56978240    2.59995345
 H                 -6.69365830   -1.95449580    4.61860197
 H                 -9.13703670   -2.56977078    4.45190194
 H                 -7.97190959   -5.35463657    4.25783965

 1 4 1.0 2 1.0 36 1.0 37 1.0
 2 3 1.0 18 1.0 38 1.0
 3 5 1.0 19 1.0 39 1.0
 4 7 2.0 9 1.0
 5 6 1.0 7 1.0 40 1.0
 6
 7 8 1.0
 8 10 2.0 17 1.0
 9 11 2.0 14 1.0
 10 11 1.0 12 1.0
 11 13 1.0
 12
 13 16 2.0 29 1.0
 14 15 2.0 28 1.0
 15 16 1.0 20 1.0
 16 21 1.0
 17
 18
 19
 20 23 1.0 25 2.0
 21 22 1.0 24 2.0
 22
 23
 24 27 1.0 25 1.0
 25 26 1.0
 26
 27
 28 33 1.0 34 1.0 35 1.0
 29 30 1.0 31 1.0 32 1.0
 30
 31
 32
 33
 34
 35
 36
 37
 38
 39
 40
