# Supplementary material for: Topological regions and experimental carcinogenicity data of polycyclic aromatic hydrocarbons: a comprehensive resource for prediction models
Source: BMC Res Notes. 2026 Apr 3;19:213. doi: 10.1186/s13104-026-07791-w (PMC13173849; doi:10.1186/s13104-026-07791-w)
Supplement: Supplementary file 1 — Supplementary Material 1. [file 13104_2026_7791_MOESM1_ESM.gz › pah_0163_02500.gjf]

%chk=C:\Users\Meressa AW\Documents\mer-library1\project\calculations\Gaussian_input_PAHs\pah_0163_02500.chk
# hf/3-21g geom=connectivity

Title Card Required

0 1
 C                 -7.67062743   -2.86085032    2.81884236
 C                 -8.22983512   -2.84322829    4.05316131
 C                 -9.56477287   -3.56886767    4.30413678
 C                 -8.37010158   -3.60651525    1.66718281
 C                -10.18030866   -4.22505526    3.29067707
 C                 -9.54484507   -4.24508081    1.88804205
 C                -10.24431827   -4.99074734    0.73638296
 C                 -7.73464049   -3.62653661    0.26454660
 C                 -9.68511262   -5.00836595   -0.49793696
 C                 -8.35017878   -4.28272000   -0.74891430
 C                 -7.71471976   -4.30273789   -2.15155150
 C                 -6.39970567   -2.90089232    0.01356973
 C                 -5.84050226   -2.91850716   -1.22075126
 C                 -6.53997751   -3.66417026   -2.37241133
 H                 -8.20071988   -4.82082668   -2.95173142
 H                 -6.09845753   -3.67807838   -3.34697106
 H                 -6.74310645   -2.35667111    2.64446296
 H                 -7.74383796   -2.32513455    4.85333981
 H                -10.00629764   -3.55495154    5.27869422
 C                 -4.50556962   -2.19285922   -1.47172917
 C                 -5.70022961   -2.15523058    1.16523019
 H                 -4.06404970   -2.20676724   -2.44628893
 H                 -6.14174781   -2.14132543    2.13979077
 C                 -4.52548922   -1.51665982    0.94436947
 C                 -3.89003284   -1.53667328   -0.45826899
 H                 -2.96251548   -1.03248803   -0.63265011
 H                 -4.03949075   -0.99856828    1.74454860
 H                -11.10782998   -4.72923389    3.46505631
 C                -10.38458548   -5.75403304   -1.64959590
 H                -10.04419104   -6.76808271   -1.67670451
 H                -11.44315329   -5.73717122   -1.49451570
 H                -10.15240949   -5.27493855   -2.57774609
 H                -11.17183903   -5.49492691    0.91076246

 1 2 2.0 4 1.0 17 1.0
 2 3 1.0 18 1.0
 3 5 2.0 19 1.0
 4 6 2.0 8 1.0
 5 6 1.0 28 1.0
 6 7 1.0
 7 9 2.0 33 1.0
 8 10 2.0 12 1.0
 9 10 1.0 29 1.0
 10 11 1.0
 11 14 2.0 15 1.0
 12 13 2.0 21 1.0
 13 14 1.0 20 1.0
 14 16 1.0
 15
 16
 17
 18
 19
 20 22 1.0 25 2.0
 21 23 1.0 24 2.0
 22
 23
 24 25 1.0 27 1.0
 25 26 1.0
 26
 27
 28
 29 30 1.0 31 1.0 32 1.0
 30
 31
 32
 33
