# Supplementary material for: Topological regions and experimental carcinogenicity data of polycyclic aromatic hydrocarbons: a comprehensive resource for prediction models
Source: BMC Res Notes. 2026 Apr 3;19:213. doi: 10.1186/s13104-026-07791-w (PMC13173849; doi:10.1186/s13104-026-07791-w)
Supplement: Supplementary file 1 — Supplementary Material 1. [file 13104_2026_7791_MOESM1_ESM.gz › pah_0164_02500.gjf]

%chk=C:\Users\Meressa AW\Documents\mer-library1\project\calculations\Gaussian_input_PAHs\pah_0164_02500.chk
# hf/3-21g geom=connectivity

Title Card Required

0 1
 C                 -7.66852931   -2.86437724    2.81984320
 C                 -8.22596334   -2.84972914    4.05500302
 C                 -9.55898071   -3.57857863    4.30688218
 C                 -8.36810102   -3.60986881    1.66813067
 C                -10.17460302   -4.23461253    3.29337553
 C                 -9.54115679   -4.25125556    1.88978410
 C                -10.24072602   -4.99675124    0.73807274
 C                 -7.73465409   -3.62651299    0.26453957
 C                 -9.68329149   -5.01140019   -0.49708684
 C                 -8.35027512   -4.28254903   -0.74896647
 C                 -7.71682552   -4.29919767   -2.15255631
 C                 -6.40163606   -2.89766461    0.01266072
 C                 -5.84420066   -2.91231500   -1.22249845
 C                 -6.54376866   -3.65781275   -2.37420923
 H                 -8.20288830   -4.81717454   -2.95277061
 H                 -6.74234054   -2.35797113    2.64483690
 H                 -7.73989872   -2.33175534    4.85521819
 H                 -9.99910162   -3.56701634    5.28210518
 C                 -4.51118213   -2.18346744   -1.47437706
 C                 -5.70206543   -2.15217124    1.16437275
 H                 -4.07105726   -2.19503632   -2.44959820
 H                 -6.14218929   -2.14060404    2.13959436
 C                 -4.52900843   -1.51078655    0.94271989
 C                 -3.89556022   -1.52743287   -0.46087060
 H                 -2.96937135   -1.02102691   -0.63587686
 H                 -4.04294314   -0.99281387    1.74293538
 H                -11.10078885   -4.74102355    3.46838321
 C                -11.57374360   -5.72560039    0.98995180
 H                -11.60854925   -6.06508738    2.00407071
 H                -12.38700611   -5.05377913    0.81061890
 H                -11.65186297   -6.56434283    0.33017269
 C                 -5.91031749   -3.67446399   -3.77779833
 H                 -5.25907750   -4.51894453   -3.86520018
 H                 -6.68161694   -3.74090673   -4.51643391
 H                 -5.35013288   -2.77511007   -3.92698190
 H                -10.16935413   -5.52937729   -1.29730108

 1 2 2.0 4 1.0 16 1.0
 2 3 1.0 17 1.0
 3 5 2.0 18 1.0
 4 6 2.0 8 1.0
 5 6 1.0 27 1.0
 6 7 1.0
 7 9 2.0 28 1.0
 8 10 2.0 12 1.0
 9 10 1.0 36 1.0
 10 11 1.0
 11 14 2.0 15 1.0
 12 13 2.0 20 1.0
 13 14 1.0 19 1.0
 14 32 1.0
 15
 16
 17
 18
 19 21 1.0 24 2.0
 20 22 1.0 23 2.0
 21
 22
 23 24 1.0 26 1.0
 24 25 1.0
 25
 26
 27
 28 29 1.0 30 1.0 31 1.0
 29
 30
 31
 32 33 1.0 34 1.0 35 1.0
 33
 34
 35
 36
