# Supplementary material for: Topological regions and experimental carcinogenicity data of polycyclic aromatic hydrocarbons: a comprehensive resource for prediction models
Source: BMC Res Notes. 2026 Apr 3;19:213. doi: 10.1186/s13104-026-07791-w (PMC13173849; doi:10.1186/s13104-026-07791-w)
Supplement: Supplementary file 1 — Supplementary Material 1. [file 13104_2026_7791_MOESM1_ESM.gz › pah_0165_02500.gjf]

%chk=C:\Users\Meressa AW\Documents\mer-library1\project\calculations\Gaussian_input_PAHs\pah_0165_02500.chk
# hf/3-21g geom=connectivity

Title Card Required

0 1
 C                 -8.13308772   -3.57385642    1.45989879
 C                 -9.40231924   -3.86190338    1.80910223
 C                -10.32440289   -4.46868558    0.69619593
 C                 -7.71099218   -3.71793606    0.03336199
 C                 -9.85076953   -4.66974256   -0.59349991
 C                 -8.41146132   -4.22734012   -0.94123086
 C                 -7.71425699   -4.31050016   -2.33390237
 C                 -6.37093468   -3.15435072   -0.13042710
 C                 -5.73631881   -3.10226071   -1.26820127
 C                 -6.43605724   -3.77293021   -2.49013087
 H                 -8.21317489   -4.76886362   -3.16208344
 C                 -4.37675645   -2.36754767   -1.26256344
 C                 -5.89379900   -2.63208318    1.18620079
 H                 -3.78938426   -2.30582154   -2.15479873
 C                 -4.75820332   -1.90873670    1.24147322
 C                 -3.93295188   -1.78064562   -0.08500184
 H                 -3.01273937   -1.23465778   -0.08251150
 H                -10.47564107   -5.11784739   -1.33756819
 H                 -5.94410763   -3.81456648   -3.43942113
 H                -11.33323422   -4.73399192    0.93446446
 C                 -6.90402092   -3.07925581    2.29989887
 H                 -6.49074602   -3.90464961    2.84103556
 H                 -7.14503530   -2.30371959    2.99657357
 H                 -9.76120285   -3.69392580    2.80302682
 H                 -4.42953066   -1.45159493    2.15136095

 1 2 2.0 4 1.0 21 1.0
 2 3 1.0 24 1.0
 3 5 2.0 20 1.0
 4 6 2.0 8 1.0
 5 6 1.0 18 1.0
 6 7 1.0
 7 10 2.0 11 1.0
 8 9 2.0 13 1.0
 9 10 1.0 12 1.0
 10 19 1.0
 11
 12 14 1.0 16 2.0
 13 15 2.0 21 1.0
 14
 15 16 1.0 25 1.0
 16 17 1.0
 17
 18
 19
 20
 21 22 1.0 23 1.0
 22
 23
 24
 25
