# Supplementary material for: Topological regions and experimental carcinogenicity data of polycyclic aromatic hydrocarbons: a comprehensive resource for prediction models
Source: BMC Res Notes. 2026 Apr 3;19:213. doi: 10.1186/s13104-026-07791-w (PMC13173849; doi:10.1186/s13104-026-07791-w)
Supplement: Supplementary file 1 — Supplementary Material 1. [file 13104_2026_7791_MOESM1_ESM.gz › pah_0166_02500.gjf]

%chk=C:\Users\Meressa AW\Documents\mer-library1\project\calculations\Gaussian_input_PAHs\pah_0166_02500.chk
# hf/3-21g geom=connectivity

Title Card Required

0 1
 C                 -7.66852931   -2.86437724    2.81984320
 C                 -8.22596334   -2.84972914    4.05500302
 C                 -9.55898071   -3.57857863    4.30688218
 C                 -8.36810102   -3.60986881    1.66813067
 C                -10.17460302   -4.23461253    3.29337553
 C                 -9.54115679   -4.25125556    1.88978410
 C                -10.24072602   -4.99675124    0.73807274
 C                 -7.73465409   -3.62651299    0.26453957
 C                 -9.68329149   -5.01140019   -0.49708684
 C                 -8.35027512   -4.28254903   -0.74896647
 C                 -7.71682552   -4.29919767   -2.15255631
 C                 -6.40163606   -2.89766461    0.01266072
 C                 -5.84420066   -2.91231500   -1.22249845
 C                 -6.54376866   -3.65781275   -2.37420923
 H                 -8.20288830   -4.81717454   -2.95277061
 H                 -7.73989872   -2.33175534    4.85521819
 H                 -9.99910162   -3.56701634    5.28210518
 C                 -4.51118213   -2.18346744   -1.47437706
 C                 -5.70206543   -2.15217124    1.16437275
 H                 -4.07105726   -2.19503632   -2.44959820
 C                 -4.52900843   -1.51078655    0.94271989
 C                 -3.89556022   -1.52743287   -0.46087060
 H                 -2.96937135   -1.02102691   -0.63587686
 H                 -4.04294314   -0.99281387    1.74293538
 H                -11.10078885   -4.74102355    3.46838321
 H                -10.16935413   -5.52937729   -1.29730108
 C                 -6.04821919   -2.03616890    2.30949421
 H                 -5.39860603   -1.52368371    2.98792008
 H                 -6.99124827   -1.53220791    2.26925138
 H                 -6.19492715   -3.04104789    2.64653278
 H                 -6.10364350   -3.66938212   -3.34943023
 H                -11.16691355   -5.50315942    0.91307963
 C                 -6.89833355   -4.14764200    3.18265175
 H                 -5.96341475   -3.88716531    3.63318337
 H                 -7.47649500   -4.72807678    3.87092844
 H                 -6.71995488   -4.71930293    2.29592472

 1 2 2.0 4 1.0 33 1.0
 2 3 1.0 16 1.0
 3 5 2.0 17 1.0
 4 6 2.0 8 1.0
 5 6 1.0 25 1.0
 6 7 1.0
 7 9 2.0 32 1.0
 8 10 2.0 12 1.0
 9 10 1.0 26 1.0
 10 11 1.0
 11 14 2.0 15 1.0
 12 13 2.0 19 1.0
 13 14 1.0 18 1.0
 14 31 1.0
 15
 16
 17
 18 20 1.0 22 2.0
 19 21 2.0 27 1.0
 20
 21 22 1.0 24 1.0
 22 23 1.0
 23
 24
 25
 26
 27 28 1.0 29 1.0 30 1.0
 28
 29
 30
 31
 32
 33 34 1.0 35 1.0 36 1.0
 34
 35
 36
