# Supplementary material for: Topological regions and experimental carcinogenicity data of polycyclic aromatic hydrocarbons: a comprehensive resource for prediction models
Source: BMC Res Notes. 2026 Apr 3;19:213. doi: 10.1186/s13104-026-07791-w (PMC13173849; doi:10.1186/s13104-026-07791-w)
Supplement: Supplementary file 1 — Supplementary Material 1. [file 13104_2026_7791_MOESM1_ESM.gz › pah_0167_02500.gjf]

%chk=C:\Users\Meressa AW\Documents\mer-library1\project\calculations\Gaussian_input_PAHs\pah_0167_02500.chk
# hf/3-21g geom=connectivity

Title Card Required

0 1
 C                 -7.93175665   -4.02481180    1.46169245
 C                 -9.11018288   -4.61195839    1.78284280
 C                -10.07277906   -5.06602667    0.66981514
 C                 -7.55523011   -3.81167212   -0.01627888
 C                 -9.74143537   -4.87846444   -0.63079964
 C                 -8.40231269   -4.21125640   -0.99574330
 C                 -8.02578434   -3.99812039   -2.47371470
 C                 -6.21610918   -3.14446054   -0.38122248
 C                 -5.88476451   -2.95690029   -1.68183729
 C                 -6.84735812   -3.41097378   -2.79486505
 H                 -8.69459984   -4.31361209   -3.24705215
 C                 -4.54564377   -2.28968830   -2.04678088
 C                 -5.25351572   -2.69038673    0.73180529
 H                 -4.28403066   -2.14159880   -3.07368305
 C                 -4.07508878   -2.10324158    0.41065491
 C                 -3.69856095   -1.89010452   -1.06731646
 H                 -2.76813199   -1.42652403   -1.32088120
 H                -10.41025039   -5.19395709   -1.40413712
 H                -11.00320803   -5.52960714    0.92337987
 H                 -9.37179427   -4.76005137    2.80974491
 H                 -3.40627394   -1.78774855    1.18399239
 H                 -5.51513048   -2.83847291    1.75870753
 H                 -7.26294101   -3.70932038    2.23502989
 C                 -6.47083103   -3.19783521   -4.27283640
 H                 -5.40666057   -3.23352753   -4.37851170
 H                 -6.82977818   -2.24384183   -4.59834150
 C                 -7.10929827   -4.30636361   -5.13023035
 H                 -8.17346874   -4.27067129   -5.02455505
 H                 -6.84768530   -4.15827383   -6.15713252
 C                 -6.59268276   -5.67940082   -4.66174638
 H                 -6.85429573   -5.82749060   -3.63484421
 H                 -7.03629311   -6.44961211   -5.25746816
 C                 -5.06107292   -5.73077107   -4.81383981
 H                 -4.70212578   -6.68476446   -4.48833471
 H                 -4.79945995   -5.58268129   -5.84074198
 H                 -4.61746257   -4.96055978   -4.21811804

 1 2 2.0 4 1.0 23 1.0
 2 3 1.0 20 1.0
 3 5 2.0 19 1.0
 4 6 2.0 8 1.0
 5 6 1.0 18 1.0
 6 7 1.0
 7 10 2.0 11 1.0
 8 9 2.0 13 1.0
 9 10 1.0 12 1.0
 10 24 1.0
 11
 12 14 1.0 16 2.0
 13 15 2.0 22 1.0
 14
 15 16 1.0 21 1.0
 16 17 1.0
 17
 18
 19
 20
 21
 22
 23
 24 25 1.0 26 1.0 27 1.0
 25
 26
 27 28 1.0 29 1.0 30 1.0
 28
 29
 30 31 1.0 32 1.0 33 1.0
 31
 32
 33 34 1.0 35 1.0 36 1.0
 34
 35
 36
