# Supplementary material for: Topological regions and experimental carcinogenicity data of polycyclic aromatic hydrocarbons: a comprehensive resource for prediction models
Source: BMC Res Notes. 2026 Apr 3;19:213. doi: 10.1186/s13104-026-07791-w (PMC13173849; doi:10.1186/s13104-026-07791-w)
Supplement: Supplementary file 1 — Supplementary Material 1. [file 13104_2026_7791_MOESM1_ESM.gz › pah_0168_02500.gjf]

%chk=C:\Users\Meressa AW\Documents\mer-library1\project\calculations\Gaussian_input_PAHs\pah_0168_02500.chk
# hf/3-21g geom=connectivity

Title Card Required

0 1
 C                 -7.44310956   -4.28628814    1.49675358
 C                 -8.56703593   -4.88375873    1.96237720
 C                 -9.70309227   -5.24940306    0.98942437
 C                 -7.30379372   -3.97147886   -0.00448012
 C                 -9.57744573   -4.97815010   -0.33241148
 C                 -8.30137936   -4.29859979   -0.86166843
 C                 -8.16013195   -3.99088313   -2.36445506
 C                 -6.03241219   -3.28341246   -0.53173836
 C                 -5.90892058   -3.01056392   -1.85354030
 C                 -7.04063767   -3.38602351   -2.82850081
 H                 -8.94643918   -4.25347349   -3.04124241
 C                 -4.63878655   -2.31942372   -2.38145920
 C                 -4.90145306   -2.90392905    0.44226906
 H                 -4.54351487   -2.10046912   -3.42456282
 C                 -3.78190688   -2.29914072   -0.02346899
 C                 -3.64215760   -1.98898919   -1.52556930
 H                 -2.75779201   -1.51163841   -1.89332969
 H                -10.36540688   -5.23545239   -1.00882099
 H                -10.59130049   -5.71735075    1.35679001
 H                 -8.66461123   -5.10083957    3.00536340
 H                 -2.99520496   -2.03692210    0.65227446
 H                 -4.99985329   -3.11746958    1.48630164
 H                 -6.65247140   -4.03325845    2.17205731
 C                 -6.89526554   -3.06733577   -4.32877033
 H                 -5.86276516   -3.12020304   -4.60392590
 H                 -7.26625773   -2.08131083   -4.51585700
 C                 -7.70545444   -4.07889511   -5.16618094
 H                 -8.73604991   -4.02624196   -4.88296845
 H                 -7.60611434   -3.83770441   -6.20413747
 C                 -7.18629792   -5.51024502   -4.92918129
 H                 -7.28080331   -5.76107865   -3.89325970
 H                 -7.76420416   -6.19395504   -5.51597143
 C                 -5.70625323   -5.60445178   -5.34779325
 H                 -5.36546639   -6.60930375   -5.21303248
 H                 -5.11897650   -4.94334307   -4.74469251
 C                 -5.56309560   -5.20159870   -6.82904060
 H                 -4.53791297   -5.28963476   -7.12240882
 H                 -5.88558832   -4.18853580   -6.95215925
 C                 -6.43405229   -6.11716232   -7.71145109
 H                 -7.45749264   -6.02503798   -7.41034379
 H                 -6.33328309   -5.82248126   -8.73445299
 C                 -5.98614608   -7.58223069   -7.55880336
 H                 -6.07486908   -7.87726016   -6.53539575
 H                 -6.60670372   -8.20684880   -8.16758547
 C                 -4.52118566   -7.72818862   -8.00989924
 H                 -4.21475756   -8.74780169   -7.90224599
 H                 -3.89658671   -7.10283010   -7.40723927
 C                 -4.39844808   -7.30762108   -9.48659777
 H                 -5.02758217   -7.93090599  -10.08976007
 H                 -4.70003193   -6.28623193   -9.59253420
 H                 -3.38297524   -7.41412107   -9.80406202

 1 2 2.0 4 1.0 23 1.0
 2 3 1.0 20 1.0
 3 5 2.0 19 1.0
 4 6 2.0 8 1.0
 5 6 1.0 18 1.0
 6 7 1.0
 7 10 2.0 11 1.0
 8 9 2.0 13 1.0
 9 10 1.0 12 1.0
 10 24 1.0
 11
 12 14 1.0 16 2.0
 13 15 2.0 22 1.0
 14
 15 16 1.0 21 1.0
 16 17 1.0
 17
 18
 19
 20
 21
 22
 23
 24 25 1.0 26 1.0 27 1.0
 25
 26
 27 28 1.0 29 1.0 30 1.0
 28
 29
 30 31 1.0 32 1.0 33 1.0
 31
 32
 33 34 1.0 35 1.0 36 1.0
 34
 35
 36 37 1.0 38 1.0 39 1.0
 37
 38
 39 40 1.0 41 1.0 42 1.0
 40
 41
 42 43 1.0 44 1.0 45 1.0
 43
 44
 45 46 1.0 47 1.0 48 1.0
 46
 47
 48 49 1.0 50 1.0 51 1.0
 49
 50
 51
