# Supplementary material for: Topological regions and experimental carcinogenicity data of polycyclic aromatic hydrocarbons: a comprehensive resource for prediction models
Source: BMC Res Notes. 2026 Apr 3;19:213. doi: 10.1186/s13104-026-07791-w (PMC13173849; doi:10.1186/s13104-026-07791-w)
Supplement: Supplementary file 1 — Supplementary Material 1. [file 13104_2026_7791_MOESM1_ESM.gz › pah_0169_02500.gjf]

%chk=C:\Users\Meressa AW\Documents\mer-library1\project\calculations\Gaussian_input_PAHs\pah_0169_02500.chk
# hf/3-21g geom=connectivity

Title Card Required

0 1
 C                 -7.69380000   -2.90040000    2.82170000
 C                 -8.30870000   -3.36320000    4.02890000
 C                 -9.79550000   -3.54960000    4.24290000
 C                 -8.44710000   -3.54730000    1.63750000
 C                -10.49440000   -3.86420000    3.13880000
 C                 -9.73330000   -4.01030000    1.78990000
 C                -10.45570000   -4.65340000    0.59090000
 C                 -7.76880000   -3.61650000    0.25640000
 C                 -9.83970000   -4.73590000   -0.61300000
 C                 -8.41740000   -4.17570000   -0.79370000
 C                 -7.73140000   -4.25180000   -2.17050000
 C                 -6.34810000   -3.05160000    0.07080000
 C                 -5.74540000   -3.11660000   -1.14120000
 C                 -6.48090000   -3.75600000   -2.33320000
 H                 -8.24260000   -4.69600000   -2.99890000
 H                -10.25080000   -3.48280000    5.20890000
 C                 -4.32490000   -2.55140000   -1.32620000
 C                 -5.61210000   -2.41290000    1.26330000
 H                 -3.84910000   -2.60260000   -2.28330000
 C                 -4.36200000   -1.91550000    1.10050000
 C                 -3.67730000   -1.98910000   -0.27690000
 H                 -2.69030000   -1.59630000   -0.40550000
 H                -11.54970000   -4.03290000    3.19110000
 H                -10.34390000   -5.18940000   -1.44070000
 C                 -6.29670000   -2.33930000    2.64080000
 H                 -6.00460000   -3.80870000   -3.28990000
 H                -11.44870000   -5.03390000    0.70860000
 C                 -3.62610000   -1.27680000    2.29300000
 C                 -5.64910000   -1.77720000    3.69020000
 H                 -2.63910000   -0.88410000    2.16450000
 C                 -4.22860000   -1.21200000    3.50520000
 H                 -6.12480000   -1.72610000    4.64730000
 H                 -3.71730000   -0.76820000    4.33380000
 C                 -6.03100000   -3.18710000    2.73760000
 C                 -7.28470000   -3.68760000    4.99490000
 H                 -5.55060000   -2.98340000    1.80350000
 C                 -5.20020000   -3.65100000    3.80490000
 H                 -4.14690000   -3.83710000    3.77920000
 C                 -6.08880000   -3.80520000    4.91840000
 H                 -5.60840000   -4.06940000    5.83720000
 H                 -7.66710000   -3.85820000    5.97950000
 H                 -6.70940000   -1.38580000    2.38470000

 1 2 2.0 4 1.0 34 1.0
 2 3 1.0 35 1.0
 3 5 2.0 16 1.0
 4 6 2.0 8 1.0
 5 6 1.0 23 1.0
 6 7 1.0
 7 9 2.0 27 1.0
 8 10 2.0 12 1.0
 9 10 1.0 24 1.0
 10 11 1.0
 11 14 2.0 15 1.0
 12 13 2.0 18 1.0
 13 14 1.0 17 1.0
 14 26 1.0
 15
 16
 17 19 1.0 21 2.0
 18 20 2.0 25 1.0
 19
 20 21 1.0 28 1.0
 21 22 1.0
 22
 23
 24
 25 29 2.0 42 1.0
 26
 27
 28 30 1.0 31 2.0
 29 31 1.0 32 1.0
 30
 31 33 1.0
 32
 33
 34 36 1.0 37 2.0
 35 39 2.0 41 1.0
 36
 37 38 1.0 39 1.0
 38
 39 40 1.0
 40
 41
 42
