# Supplementary material for: Topological regions and experimental carcinogenicity data of polycyclic aromatic hydrocarbons: a comprehensive resource for prediction models
Source: BMC Res Notes. 2026 Apr 3;19:213. doi: 10.1186/s13104-026-07791-w (PMC13173849; doi:10.1186/s13104-026-07791-w)
Supplement: Supplementary file 1 — Supplementary Material 1. [file 13104_2026_7791_MOESM1_ESM.gz › pah_0170_02500.gjf]

%chk=C:\Users\Meressa AW\Documents\mer-library1\project\calculations\Gaussian_input_PAHs\pah_0170_02500.chk
# hf/3-21g geom=connectivity

Title Card Required

0 1
 C                 -7.44685077   -4.23993061    1.50712729
 C                 -8.60612322   -4.74261263    1.99698975
 C                 -9.79845604   -4.98796531    1.05372706
 C                 -7.32182778   -3.91405589    0.00720232
 C                 -9.68843577   -4.70119567   -0.26620693
 C                 -8.37107975   -4.12996882   -0.82286932
 C                 -8.24605504   -3.80409896   -2.32279521
 C                 -6.00447128   -3.34283040   -0.54946032
 C                 -5.89445019   -3.05606305   -1.86939475
 C                 -7.08678232   -3.30141771   -2.81265781
 H                 -9.07449308   -3.97457411   -2.97817955
 C                 -4.57709397   -2.48483680   -2.42605725
 C                 -4.81213782   -3.09747952    0.39380202
 H                 -4.49022770   -2.25841633   -3.46821272
 C                 -3.65286327   -2.59480341   -0.09606154
 C                 -3.52784051   -2.26892805   -1.59598639
 H                 -2.61253482   -1.87203635   -1.98275825
 H                 -8.69298856   -4.96903568    3.03914473
 H                 -2.82442319   -2.42433403    0.55932172
 H                 -4.89900461   -3.32389848    1.43595778
 H                 -6.61841150   -4.06945894    2.16251098
 C                -11.11581095   -5.55919527    1.61038887
 C                -10.88076792   -4.94655025   -1.20946997
 H                -10.79390120   -4.72013108   -2.25162569
 C                -12.16506245   -5.77510955    0.78031697
 C                -12.04003962   -5.44923439   -0.71960792
 H                -13.08036633   -6.17200636    1.16708787
 H                -12.86847792   -5.61970880   -1.37499212
 H                 -6.99991569   -3.07499827   -3.85481347
 C                -11.24083462   -5.88506809    3.11031419
 H                -10.61365181   -5.22490857    3.67221377
 H                -12.25766846   -5.75982916    3.41896312
 H                -10.93805069   -6.89688467    3.28192161

 1 2 2.0 4 1.0 21 1.0
 2 3 1.0 18 1.0
 3 5 2.0 22 1.0
 4 6 2.0 8 1.0
 5 6 1.0 23 1.0
 6 7 1.0
 7 10 2.0 11 1.0
 8 9 2.0 13 1.0
 9 10 1.0 12 1.0
 10 29 1.0
 11
 12 14 1.0 16 2.0
 13 15 2.0 20 1.0
 14
 15 16 1.0 19 1.0
 16 17 1.0
 17
 18
 19
 20
 21
 22 25 2.0 30 1.0
 23 24 1.0 26 2.0
 24
 25 26 1.0 27 1.0
 26 28 1.0
 27
 28
 29
 30 31 1.0 32 1.0 33 1.0
 31
 32
 33
