# Supplementary material for: Topological regions and experimental carcinogenicity data of polycyclic aromatic hydrocarbons: a comprehensive resource for prediction models
Source: BMC Res Notes. 2026 Apr 3;19:213. doi: 10.1186/s13104-026-07791-w (PMC13173849; doi:10.1186/s13104-026-07791-w)
Supplement: Supplementary file 1 — Supplementary Material 1. [file 13104_2026_7791_MOESM1_ESM.gz › pah_0171_02500.gjf]

%chk=C:\Users\Meressa AW\Documents\mer-library1\project\calculations\Gaussian_input_PAHs\pah_0171_02500.chk
# hf/3-21g geom=connectivity

Title Card Required

0 1
 C                 -7.42150000   -4.31190000    1.49170000
 C                 -8.59340000   -4.77300000    1.99220000
 C                 -9.80810000   -4.95700000    1.06350000
 C                 -7.30440000   -3.97190000   -0.00570000
 C                 -9.70500000   -4.65780000   -0.25430000
 C                 -8.37330000   -4.13380000   -0.82310000
 C                 -8.25650000   -3.79390000   -2.32080000
 C                 -5.97280000   -3.44790000   -0.57450000
 C                 -5.86990000   -3.14850000   -1.89390000
 C                 -7.08480000   -3.33270000   -2.82200000
 H                 -9.10070000   -3.92180000   -2.96570000
 C                 -4.53710000   -2.62420000   -2.46230000
 C                 -4.75660000   -3.26330000    0.35350000
 H                 -4.45210000   -2.38700000   -3.50220000
 C                 -3.58940000   -2.80200000   -0.15530000
 C                 -3.47370000   -2.46530000   -1.63880000
 H                 -8.67480000   -5.00930000    3.03260000
 H                 -4.83390000   -3.49840000    1.39450000
 H                 -6.57760000   -4.18410000    2.13690000
 C                -11.13980000   -5.48100000    1.63230000
 C                -10.91960000   -4.84180000   -1.18290000
 H                -10.83830000   -4.60560000   -2.22330000
 C                -12.20870000   -5.64300000    0.81500000
 C                -12.09160000   -5.30300000   -0.68240000
 H                -13.13400000   -6.00700000    1.21020000
 H                -12.93550000   -5.43080000   -1.32760000
 H                 -7.00390000   -3.09660000   -3.86250000
 C                 -2.35570000   -2.60430000    0.73480000
 C                 -2.12960000   -1.94610000   -2.16510000
 H                 -2.01890000   -1.70180000   -3.20090000
 H                 -2.40720000   -2.83210000    1.77900000
 C                 -1.19500000   -2.13880000    0.19580000
 C                 -1.07730000   -1.79610000   -1.31390000
 H                 -0.34260000   -2.00590000    0.82880000
 H                 -0.14580000   -1.43300000   -1.69510000
 H                -11.22120000   -5.71730000    2.67270000

 1 2 2.0 4 1.0 19 1.0
 2 3 1.0 17 1.0
 3 5 2.0 20 1.0
 4 6 2.0 8 1.0
 5 6 1.0 21 1.0
 6 7 1.0
 7 10 2.0 11 1.0
 8 9 2.0 13 1.0
 9 10 1.0 12 1.0
 10 27 1.0
 11
 12 14 1.0 16 2.0
 13 15 2.0 18 1.0
 14
 15 16 1.0 28 1.0
 16 29 1.0
 17
 18
 19
 20 23 2.0 36 1.0
 21 22 1.0 24 2.0
 22
 23 24 1.0 25 1.0
 24 26 1.0
 25
 26
 27
 28 31 1.0 32 2.0
 29 30 1.0 33 2.0
 30
 31
 32 33 1.0 34 1.0
 33 35 1.0
 34
 35
 36
