# Supplementary material for: Topological regions and experimental carcinogenicity data of polycyclic aromatic hydrocarbons: a comprehensive resource for prediction models
Source: BMC Res Notes. 2026 Apr 3;19:213. doi: 10.1186/s13104-026-07791-w (PMC13173849; doi:10.1186/s13104-026-07791-w)
Supplement: Supplementary file 1 — Supplementary Material 1. [file 13104_2026_7791_MOESM1_ESM.gz › pah_0172_02500.gjf]

%chk=C:\Users\Meressa AW\Documents\mer-library1\project\calculations\Gaussian_input_PAHs\pah_0172_02500.chk
# hf/3-21g geom=connectivity

Title Card Required

0 1
 C                 -7.41510636   -4.32074905    1.48605313
 C                 -8.57535013   -4.81198261    1.98514333
 C                 -9.78878680   -5.01196450    1.05822440
 C                 -7.31008311   -3.96251427   -0.00801446
 C                 -9.69636652   -4.69671734   -0.25655496
 C                 -8.37790655   -4.13850084   -0.82370366
 C                 -8.27288250   -3.78026848   -2.31777177
 C                 -5.99162284   -3.40429869   -0.57516335
 C                 -5.89920094   -3.08905644   -1.88994377
 C                 -7.11263649   -3.28904170   -2.81686343
 C                 -4.58073975   -2.53084363   -2.45709327
 C                 -4.77818610   -3.20431702    0.35175553
 H                 -4.50776792   -2.28194368   -3.49517994
 C                 -3.61793958   -2.71309177   -0.14733646
 C                 -3.51291502   -2.35486098   -1.64140492
 H                 -8.64832055   -5.06088685    3.02322907
 H                 -4.85115755   -3.45321813    1.38984194
 H                 -6.57200417   -4.18180088    2.13008116
 C                -11.10724730   -5.57017939    1.62537345
 C                -10.90980391   -4.89669704   -1.18347341
 C                -12.17507201   -5.74616211    0.80968508
 C                -12.07004934   -5.38792558   -0.68438213
 H                -13.09114454   -6.13401475    1.20374274
 H                -11.18021851   -5.81908122    2.66345970
 H                 -2.59684067   -1.96701381   -2.03546377
 H                 -2.77483692   -2.57414503    0.49669125
 C                 -7.00761184   -2.93081116   -4.31093194
 C                 -9.48631937   -3.98024978   -3.24469057
 H                -12.91315148   -5.52687392   -1.32841019
 H                -10.83683382   -4.64779181   -2.22155894
 H                 -6.09153821   -2.54296185   -4.70499032
 H                -10.40239279   -4.36809972   -2.85063232
 C                 -8.07543609   -3.10679529   -5.12662061
 C                 -9.39389715   -3.66500850   -4.55947120
 H                 -8.00246418   -2.85789558   -6.16470733
 H                -10.23699841   -3.80395948   -5.20349984

 1 2 2.0 4 1.0 18 1.0
 2 3 1.0 16 1.0
 3 5 2.0 19 1.0
 4 6 2.0 8 1.0
 5 6 1.0 20 1.0
 6 7 1.0
 7 10 2.0 28 1.0
 8 9 2.0 12 1.0
 9 10 1.0 11 1.0
 10 27 1.0
 11 13 1.0 15 2.0
 12 14 2.0 17 1.0
 13
 14 15 1.0 26 1.0
 15 25 1.0
 16
 17
 18
 19 21 2.0 24 1.0
 20 22 2.0 30 1.0
 21 22 1.0 23 1.0
 22 29 1.0
 23
 24
 25
 26
 27 31 1.0 33 2.0
 28 32 1.0 34 2.0
 29
 30
 31
 32
 33 34 1.0 35 1.0
 34 36 1.0
 35
 36
