# Supplementary material for: Topological regions and experimental carcinogenicity data of polycyclic aromatic hydrocarbons: a comprehensive resource for prediction models
Source: BMC Res Notes. 2026 Apr 3;19:213. doi: 10.1186/s13104-026-07791-w (PMC13173849; doi:10.1186/s13104-026-07791-w)
Supplement: Supplementary file 1 — Supplementary Material 1. [file 13104_2026_7791_MOESM1_ESM.gz › pah_0173_02500.gjf]

%chk=C:\Users\Meressa AW\Documents\mer-library1\project\calculations\Gaussian_input_PAHs\pah_0173_02500.chk
# hf/3-21g geom=connectivity

Title Card Required

0 1
 C                 -7.39528103   -4.37412743    1.47357256
 C                 -8.57079389   -4.81050466    1.98793401
 C                 -9.81021588   -4.93022861    1.08196858
 C                 -7.29872784   -3.99793062   -0.01685373
 C                 -9.72517738   -4.59882303   -0.23101374
 C                 -8.38926686   -4.10306439   -0.81485920
 C                 -8.29271488   -3.72686320   -2.30528445
 C                 -5.96281595   -3.50217697   -0.60070033
 C                 -5.87777709   -3.17077270   -1.91368295
 C                 -7.11720173   -3.29048687   -2.81964610
 C                 -4.54056563   -2.67479401   -2.49702102
 C                 -4.72204624   -3.38206441    0.30510216
 H                 -4.46962257   -2.41252144   -3.53195106
 C                 -3.55119011   -2.94518956   -0.21671925
 C                 -3.45557617   -2.57256253   -1.69302714
 H                 -8.63763073   -5.07179756    3.02338507
 H                 -4.78521866   -3.64248204    1.34100363
 H                 -6.53406026   -4.29093639    2.10307872
 C                -11.14742427   -5.42621846    1.66530411
 C                -10.96594462   -4.71894479   -1.13681835
 C                -12.23241129   -5.52845916    0.86130815
 C                -12.13679784   -5.15583043   -0.61499933
 H                -11.21836617   -5.68849497    2.70023322
 H                -10.90277189   -4.45852832   -2.17272014
 C                 -2.10639453   -2.08315717   -2.23474222
 C                 -2.29329732   -2.81155823    0.65110136
 C                -13.58158808   -6.01788265    1.40301908
 C                -13.39468602   -5.28947917   -1.48282384
 H                 -9.15393668   -3.81005048   -2.93478974
 H                 -7.05036514   -3.02919308   -3.85509692
 H                 -2.33041572   -3.06564472    1.68983248
 H                 -2.00945004   -1.81477136   -3.26598945
 H                -13.67853211   -6.28626995    2.43426595
 H                -13.35756777   -5.03539217   -2.52155478
 C                 -1.03209173   -1.99031023   -1.40303426
 C                 -1.12939491   -2.36952121    0.09935892
 C                -14.65588648   -6.11074624    0.57130732
 C                -14.55858379   -5.73153350   -0.93108541
 H                 -0.09733644   -1.64736070   -1.79484818
 H                 -0.26000729   -2.28132291    0.71684270
 H                -15.59063685   -6.45371414    0.96311696
 H                -15.42796705   -5.81974820   -1.54857297

 1 2 2.0 4 1.0 18 1.0
 2 3 1.0 16 1.0
 3 5 2.0 19 1.0
 4 6 2.0 8 1.0
 5 6 1.0 20 1.0
 6 7 1.0
 7 10 2.0 29 1.0
 8 9 2.0 12 1.0
 9 10 1.0 11 1.0
 10 30 1.0
 11 13 1.0 15 2.0
 12 14 2.0 17 1.0
 13
 14 15 1.0 26 1.0
 15 25 1.0
 16
 17
 18
 19 21 2.0 23 1.0
 20 22 2.0 24 1.0
 21 22 1.0 27 1.0
 22 28 1.0
 23
 24
 25 32 1.0 35 2.0
 26 31 1.0 36 2.0
 27 33 1.0 37 2.0
 28 34 1.0 38 2.0
 29
 30
 31
 32
 33
 34
 35 36 1.0 39 1.0
 36 40 1.0
 37 38 1.0 41 1.0
 38 42 1.0
 39
 40
 41
 42
