# Supplementary material for: Topological regions and experimental carcinogenicity data of polycyclic aromatic hydrocarbons: a comprehensive resource for prediction models
Source: BMC Res Notes. 2026 Apr 3;19:213. doi: 10.1186/s13104-026-07791-w (PMC13173849; doi:10.1186/s13104-026-07791-w)
Supplement: Supplementary file 1 — Supplementary Material 1. [file 13104_2026_7791_MOESM1_ESM.gz › pah_0174_02500.gjf]

%chk=C:\Users\Meressa AW\Documents\mer-library1\project\calculations\Gaussian_input_PAHs\pah_0174_02500.chk
# hf/3-21g geom=connectivity

Title Card Required

0 1
 C                 -7.35756232   -4.33463207    1.46261717
 C                 -8.52470838   -4.78553724    1.99653419
 C                 -9.77095267   -4.93484877    1.09356033
 C                 -7.29746241   -3.98207953   -0.02545106
 C                 -9.68964953   -4.61608630   -0.21803725
 C                 -8.38217185   -4.11326380   -0.80595297
 C                 -8.32207076   -3.76071540   -2.29402216
 C                 -5.98998346   -3.47926170   -0.61336783
 C                 -5.90868026   -3.16049941   -1.92496545
 C                 -7.15492388   -3.30981309   -2.82793983
 C                 -4.57325103   -2.65298153   -2.49863250
 C                 -4.77912978   -3.34506413    0.31217213
 H                 -4.49660305   -2.39762140   -3.53488358
 C                 -3.60137703   -2.89849352   -0.18920388
 C                 -3.49235624   -2.53042496   -1.68465779
 C                -11.10638003   -5.44237337    1.66722592
 C                -10.90050114   -4.75029136   -1.14357890
 C                -12.18727456   -5.56493143    0.85325088
 C                -12.07825361   -5.19686317   -0.64220312
 H                -11.18302703   -5.69773641    2.70347640
 H                 -7.09963437   -3.05989998   -3.86687508
 C                 -9.58840042   -3.92218310   -3.16833847
 C                -10.76963653   -4.37561392   -2.64092109
 H                 -2.56310900   -2.17789952   -2.08104822
 H                 -2.74900159   -2.80130096    0.45025665
 H                -12.93062799   -5.29405945   -1.28166449
 H                -13.11652109   -5.91745970    1.24964065
 H                 -9.54100363   -3.67430911   -4.20815194
 H                -11.62262551   -4.47318221   -3.27950567
 C                 -4.90999398   -3.71974279    1.80951398
 C                 -6.09123072   -4.17317126    2.33693194
 H                 -4.05700410   -3.62217751    2.44809779
 H                 -6.13862661   -4.42104835    3.37674474
 H                 -8.57999617   -5.03545621    3.03546814

 1 2 2.0 4 1.0 31 1.0
 2 3 1.0 34 1.0
 3 5 2.0 16 1.0
 4 6 2.0 8 1.0
 5 6 1.0 17 1.0
 6 7 1.0
 7 10 2.0 22 1.0
 8 9 2.0 12 1.0
 9 10 1.0 11 1.0
 10 21 1.0
 11 13 1.0 15 2.0
 12 14 2.0 30 1.0
 13
 14 15 1.0 25 1.0
 15 24 1.0
 16 18 2.0 20 1.0
 17 19 2.0 23 1.0
 18 19 1.0 27 1.0
 19 26 1.0
 20
 21
 22 28 1.0 23 2.0
 23 29 1.0
 24
 25
 26
 27
 28
 29
 30 31 2.0 32 1.0
 31 33 1.0
 32
 33
 34
