# Supplementary material for: Topological regions and experimental carcinogenicity data of polycyclic aromatic hydrocarbons: a comprehensive resource for prediction models
Source: BMC Res Notes. 2026 Apr 3;19:213. doi: 10.1186/s13104-026-07791-w (PMC13173849; doi:10.1186/s13104-026-07791-w)
Supplement: Supplementary file 1 — Supplementary Material 1. [file 13104_2026_7791_MOESM1_ESM.gz › pah_0175_02500.gjf]

%chk=C:\Users\Meressa AW\Documents\mer-library1\project\calculations\carcino_PAHs\pah_0175_02500.chk
# hf/3-21g geom=connectivity

Title Card Required

0 1
 C                 -3.96324499    0.52715681    0.50967579
 C                 -2.83976889    0.74805755   -0.55221589
 C                 -3.14703331    1.44752923   -1.69991555
 C                 -4.55948189    2.11982054   -1.84328854
 C                 -5.37859913    1.07224516    0.28327843
 C                 -5.64722224    1.84871886   -0.77091370
 C                 -7.03330416    2.49536735   -0.91748427
 C                 -6.48019434    0.73677640    1.31909849
 C                 -7.74643102    1.21252831    1.13195972
 C                 -8.02289511    2.22209698   -0.01232483
 C                 -3.70416327   -0.15124532    1.67605824
 C                 -2.26607295   -0.54661803    1.92888498
 H                 -2.09396125   -1.51480269    1.53434361
 C                 -9.38339538    2.96571590   -0.08037755
 C                 -7.26414975    3.47046802   -2.09250080
 C                 -9.74291072    3.27856776   -1.58088855
 C                 -8.65325052    4.18088442   -2.21671458
 H                 -8.61177482    5.11960528   -1.69477434
 C                 -4.85403877    2.97170589   -2.86962446
 C                 -6.25034984    3.68555672   -2.99126283
 H                 -4.10705192    3.17928362   -3.61240571
 C                 -6.13075628   -0.13541812    2.55485108
 H                 -6.39819861    4.37888682   -3.81998341
 C                 -4.83728033   -0.53174012    2.73648551
 H                 -4.60043893   -1.12379041    3.63133447
 H                 -6.90417277   -0.41462025    3.31427084
 H                 -8.54083960    0.89573375    1.76478422
 H                 -2.42958751    1.54859872   -2.47972254
 C                 -1.29904645    0.41395151    1.21303078
 C                 -1.41741957    0.20652956   -0.26303750
 H                 -2.11913389   -0.55513262    2.97436685
 H                 -1.58148980    1.45317797    1.42791604
 H                 -0.32263976    0.22961164    1.53064482
 H                 -1.29226499   -0.82861272   -0.49695647
 H                 -0.67597148    0.75092161   -0.83936215
 H                -10.17124514    2.33132798    0.38655078
 H                 -9.28651101    3.93352025    0.48918717
 H                 -9.74464140    2.25853814   -2.17378871
 H                -10.70863680    3.78729726   -1.63727244
 H                 -8.90049753    4.35964017   -3.23474540

 1 2 1.0 5 1.0 11 2.0
 2 3 2.0 30 1.0
 3 4 1.0 28 1.0
 4 6 1.0 19 2.0
 5 6 2.0 8 1.0
 6 7 1.0
 7 10 2.0 15 1.0
 8 9 2.0 22 1.0
 9 10 1.0 27 1.0
 10 14 1.0
 11 12 1.0 24 1.0
 12 13 1.0 29 1.0 31 1.0
 13
 14 16 1.0 36 1.0 37 1.0
 15 17 1.0 20 2.0
 16 17 1.0 38 1.0 39 1.0
 17 18 1.0 40 1.0
 18
 19 20 1.0 21 1.0
 20 23 1.0
 21
 22 24 2.0 26 1.0
 23
 24 25 1.0
 25
 26
 27
 28
 29 30 1.0 32 1.0 33 1.0
 30 34 1.0 35 1.0
 31
 32
 33
 34
 35
 36
 37
 38
 39
 40
