# Supplementary material for: Topological regions and experimental carcinogenicity data of polycyclic aromatic hydrocarbons: a comprehensive resource for prediction models
Source: BMC Res Notes. 2026 Apr 3;19:213. doi: 10.1186/s13104-026-07791-w (PMC13173849; doi:10.1186/s13104-026-07791-w)
Supplement: Supplementary file 1 — Supplementary Material 1. [file 13104_2026_7791_MOESM1_ESM.gz › pah_0176_02500.gjf]

%chk=C:\Users\Meressa AW\Documents\mer-library1\project\calculations\Gaussian_input_PAHs\pah_0176_02500.chk
# hf/3-21g geom=connectivity

Title Card Required

0 1
 C                 -7.54069694   -4.31924616    1.53728741
 C                 -8.74617785   -4.77751535    1.97164091
 C                 -9.94305447   -4.83792933    0.99999095
 C                 -7.37257070   -3.86074487    0.07380619
 C                 -9.75948856   -4.37985013   -0.44669237
 C                 -8.56848920   -3.92708245   -0.87582733
 C                 -8.39245410   -3.47236624   -2.31800256
 C                 -6.17384817   -3.39934282   -0.37838196
 C                 -5.98573231   -2.93301416   -1.84988391
 C                 -7.01040905   -2.96545333   -2.75027577
 C                -10.94656210   -4.44332907   -1.39771887
 H                 -6.85035056   -2.63788288   -3.75624738
 C                 -9.43978229   -3.52176234   -3.18057533
 C                -10.80848546   -4.04208368   -2.68741072
 H                 -8.86387629   -5.09574947    2.98641878
 H                 -9.31819515   -3.20264879   -4.19461829
 H                -11.64154627   -4.08588233   -3.35747891
 C                -11.15664162   -5.29357735    1.41699556
 H                 -5.34259718   -3.35669850    0.29400429
 H                 -5.02702506   -2.57715662   -2.16475820
 C                -12.28043061   -4.96888250   -0.85140608
 H                -13.13587979   -5.02735972   -1.49147412
 C                -12.37410730   -5.36158751    0.45194640
 H                -13.31040148   -5.72612105    0.81987098
 H                 -6.70995935   -4.27693053    2.21032859
 C                -11.32727511   -5.75187570    2.87728554
 H                -10.65932926   -5.19961992    3.50479003
 H                -12.33576330   -5.57848730    3.18999632
 H                -11.10528982   -6.79594798    2.95168732

 1 2 2.0 4 1.0 25 1.0
 2 3 1.0 15 1.0
 3 5 1.0 18 2.0
 4 6 1.0 8 2.0
 5 6 2.0 11 1.0
 6 7 1.0
 7 10 1.0 13 2.0
 8 9 1.0 19 1.0
 9 10 2.0 20 1.0
 10 12 1.0
 11 14 2.0 21 1.0
 12
 13 14 1.0 16 1.0
 14 17 1.0
 15
 16
 17
 18 23 1.0 26 1.0
 19
 20
 21 22 1.0 23 2.0
 22
 23 24 1.0
 24
 25
 26 27 1.0 28 1.0 29 1.0
 27
 28
 29
