# Supplementary material for: Topological regions and experimental carcinogenicity data of polycyclic aromatic hydrocarbons: a comprehensive resource for prediction models
Source: BMC Res Notes. 2026 Apr 3;19:213. doi: 10.1186/s13104-026-07791-w (PMC13173849; doi:10.1186/s13104-026-07791-w)
Supplement: Supplementary file 1 — Supplementary Material 1. [file 13104_2026_7791_MOESM1_ESM.gz › pah_0177_02500.gjf]

%chk=C:\Users\Meressa AW\Documents\mer-library1\project\calculations\Gaussian_input_PAHs\pah_0177_02500.chk
# hf/3-21g geom=connectivity

Title Card Required

0 1
 C                 -7.55156240   -4.28008012    1.54780148
 C                 -8.75695413   -4.73853247    1.98220920
 C                 -9.94829004   -4.81890597    1.00521069
 C                 -7.37799576   -3.84133331    0.07890971
 C                 -9.75937305   -4.38025929   -0.44679658
 C                 -8.56846090   -3.92731376   -0.87598595
 C                 -8.38707845   -3.49201538   -2.32348045
 C                 -6.17928183   -3.38003953   -0.37341169
 C                 -5.98572453   -2.93347169   -1.85032765
 C                 -7.00538997   -2.98397000   -2.75556382
 C                -10.94099907   -4.46336064   -1.40308037
 H                 -6.84165668   -2.66974844   -3.76519552
 C                 -9.42950960   -3.55905341   -3.19078162
 C                -10.79811204   -4.07958086   -2.69755495
 H                 -8.87842248   -5.04307753    3.00073646
 H                 -9.30416015   -3.25360186   -4.20856691
 H                -11.62733951   -4.13718797   -3.37132297
 C                -11.16170704   -5.27502971    1.42219030
 H                 -5.35186875   -3.32356983    0.30267909
 H                 -5.02720772   -2.57703478   -2.16512658
 C                -12.27502221   -4.98819767   -0.85645662
 H                -13.12672075   -5.06018047   -1.50013990
 C                -12.37362581   -5.36301941    0.45178894
 H                 -6.72466540   -4.22392957    2.22454988
 C                -13.72125857   -5.88726713    0.98155332
 H                -11.28403197   -5.57977598    2.44055482
 H                -13.54593511   -6.58782531    1.77109741
 H                -14.30115222   -5.06852800    1.35342625
 H                -14.25303060   -6.36969811    0.18821935

 1 2 2.0 4 1.0 24 1.0
 2 3 1.0 15 1.0
 3 5 1.0 18 2.0
 4 6 1.0 8 2.0
 5 6 2.0 11 1.0
 6 7 1.0
 7 10 1.0 13 2.0
 8 9 1.0 19 1.0
 9 10 2.0 20 1.0
 10 12 1.0
 11 14 2.0 21 1.0
 12
 13 14 1.0 16 1.0
 14 17 1.0
 15
 16
 17
 18 23 1.0 26 1.0
 19
 20
 21 22 1.0 23 2.0
 22
 23 25 1.0
 24
 25 27 1.0 28 1.0 29 1.0
 26
 27
 28
 29
