# Supplementary material for: Topological regions and experimental carcinogenicity data of polycyclic aromatic hydrocarbons: a comprehensive resource for prediction models
Source: BMC Res Notes. 2026 Apr 3;19:213. doi: 10.1186/s13104-026-07791-w (PMC13173849; doi:10.1186/s13104-026-07791-w)
Supplement: Supplementary file 1 — Supplementary Material 1. [file 13104_2026_7791_MOESM1_ESM.gz › pah_0178_02500.gjf]

%chk=C:\Users\Meressa AW\Documents\mer-library1\project\calculations\Gaussian_input_PAHs\pah_0178_02500.chk
# hf/3-21g geom=connectivity

Title Card Required

0 1
 C                 -7.55427726   -4.27082609    1.55029502
 C                 -8.76249216   -4.71932260    1.98724519
 C                 -9.95345922   -4.80085751    1.00989332
 C                 -7.37714447   -3.84451583    0.07817047
 C                 -9.76099061   -4.37459823   -0.44533328
 C                 -8.56728843   -3.93149179   -0.87703534
 C                 -8.38237702   -3.50850125   -2.32772874
 C                 -6.17557853   -3.39327751   -0.37671959
 C                 -5.97840745   -2.95931401   -1.85691120
 C                 -6.99760146   -3.01134875   -2.76259117
 C                -10.94228033   -4.45874866   -1.40194076
 H                 -6.83135002   -2.70591317   -3.77450498
 C                 -9.42445851   -3.57664913   -3.19536350
 C                -10.79626675   -4.08587139   -2.69924977
 H                 -8.88643459   -5.01523957    3.00801520
 H                 -9.29663094   -3.27984010   -4.21539513
 C                -11.16967330   -5.24711549    1.42939161
 H                 -5.34841656   -3.33601889    0.29961208
 H                 -5.01771564   -2.61055033   -2.17366842
 C                -12.27957674   -4.97204925   -0.85236810
 H                -13.13113536   -5.04443145   -1.49619164
 C                -12.38127006   -5.33610137    0.45867910
 H                 -6.72763337   -4.21387948    2.22728613
 H                -11.29447360   -5.54322890    2.45000012
 H                -13.31987447   -5.69237711    0.82879985
 C                -11.98938559   -4.16987338   -3.66930703
 H                -11.63099371   -4.35558564   -4.66024911
 H                -12.63757209   -4.96658606   -3.36930174
 H                -12.52857614   -3.24581347   -3.65237106

 1 2 2.0 4 1.0 23 1.0
 2 3 1.0 15 1.0
 3 5 1.0 17 2.0
 4 6 1.0 8 2.0
 5 6 2.0 11 1.0
 6 7 1.0
 7 10 1.0 13 2.0
 8 9 1.0 18 1.0
 9 10 2.0 19 1.0
 10 12 1.0
 11 14 2.0 20 1.0
 12
 13 14 1.0 16 1.0
 14 26 1.0
 15
 16
 17 22 1.0 24 1.0
 18
 19
 20 21 1.0 22 2.0
 21
 22 25 1.0
 23
 24
 25
 26 27 1.0 28 1.0 29 1.0
 27
 28
 29
