# Supplementary material for: Topological regions and experimental carcinogenicity data of polycyclic aromatic hydrocarbons: a comprehensive resource for prediction models
Source: BMC Res Notes. 2026 Apr 3;19:213. doi: 10.1186/s13104-026-07791-w (PMC13173849; doi:10.1186/s13104-026-07791-w)
Supplement: Supplementary file 1 — Supplementary Material 1. [file 13104_2026_7791_MOESM1_ESM.gz › pah_0179_02500.gjf]

%chk=C:\Users\Meressa AW\Documents\mer-library1\project\calculations\carcino_PAHs\pah_0179_02500.chk
# hf/3-21g geom=connectivity

Title Card Required

0 1
 C                 -3.80115228    1.03244236    0.61759799
 C                 -2.97927677    0.71288228   -0.64599335
 C                 -3.50415473    0.95104217   -1.87493804
 C                 -4.92070035    1.54405491   -2.00702466
 C                 -5.03976319    1.56473524    0.49350232
 C                 -5.62187744    1.84910970   -0.88648780
 C                 -7.01410454    2.47625544   -0.97421967
 C                 -5.89427881    1.89266449    1.72428762
 C                 -7.11081073    2.48538445    1.57026122
 C                 -7.67049073    2.84839291    0.16787443
 C                 -8.97575405    3.67033212    0.09548318
 C                 -7.64023418    2.65233039   -2.36518725
 C                 -9.69223597    3.47444554   -1.25193019
 C                 -8.68363356    3.78030928   -2.36523569
 H                 -8.22924629    4.73134595   -2.18094932
 C                 -5.52854096    1.77682140   -3.40986632
 C                 -6.52462728    2.95611633   -3.37956859
 H                 -4.74436130    1.99444589   -4.10456181
 H                 -6.94883996    3.08564579   -4.35330661
 H                 -7.69168186    2.71593239    2.43878663
 H                 -2.93506565    0.72508129   -2.75242268
 H                 -9.62844143    3.38820070    0.89504621
 H                 -8.71764663    4.70469598    0.18698165
 H                -10.04559091    2.47043029   -1.36144571
 H                -10.52271687    4.14746802   -1.29928233
 H                 -9.16760895    3.80061933   -3.31930870
 H                 -3.39491152    0.83552066    1.58769607
 H                 -1.99551425    0.30204783   -0.55474441
 H                 -5.53255327    1.66031408    2.70411818
 H                 -6.04480111    0.89123451   -3.71664200
 H                 -6.01599837    3.85204961   -3.09060460
 H                 -8.13666510    1.74287632   -2.63230075

 1 2 1.0 5 2.0 27 1.0
 2 3 2.0 28 1.0
 3 4 1.0 21 1.0
 4 6 2.0 16 1.0
 5 6 1.0 8 1.0
 6 7 1.0
 7 10 2.0 12 1.0
 8 9 2.0 29 1.0
 9 10 1.0 20 1.0
 10 11 1.0
 11 13 1.0 22 1.0 23 1.0
 12 14 1.0 17 1.0 32 1.0
 13 14 1.0 24 1.0 25 1.0
 14 15 1.0 26 1.0
 15
 16 17 1.0 18 1.0 30 1.0
 17 19 1.0 31 1.0
 18
 19
 20
 21
 22
 23
 24
 25
 26
 27
 28
 29
 30
 31
 32
