# Supplementary material for: Topological regions and experimental carcinogenicity data of polycyclic aromatic hydrocarbons: a comprehensive resource for prediction models
Source: BMC Res Notes. 2026 Apr 3;19:213. doi: 10.1186/s13104-026-07791-w (PMC13173849; doi:10.1186/s13104-026-07791-w)
Supplement: Supplementary file 1 — Supplementary Material 1. [file 13104_2026_7791_MOESM1_ESM.gz › pah_0180_02500.gjf]

%chk=C:\Users\Meressa AW\Documents\mer-library1\project\calculations\Gaussian_input_PAHs\pah_0180_02500.chk
# hf/3-21g geom=connectivity

Title Card Required

0 1
 C                 -7.49824445   -4.56159745    1.30792716
 C                 -8.70506527   -4.98114896    1.77623520
 C                 -9.95965341   -4.86536847    0.88580281
 C                 -7.38647190   -3.97058709   -0.11288231
 C                 -9.83186828   -4.27676028   -0.51893563
 C                 -8.63948461   -3.86234097   -0.98182996
 C                 -8.51896460   -3.27738256   -2.38225790
 C                 -6.18726467   -3.54591459   -0.59856719
 C                 -6.05568416   -2.94776955   -2.02806161
 C                 -7.13276614   -2.82194891   -2.85616965
 C                -11.07604883   -4.16559822   -1.38922889
 H                 -7.01084111   -2.40633111   -3.83442259
 C                 -9.61749935   -3.17046813   -3.17290758
 C                -10.98784295   -3.64632905   -2.64082656
 H                 -8.78381339   -5.39100164    2.76151249
 H                 -9.53477337   -2.75955953   -4.15741076
 C                -11.17465297   -5.28096491    1.33795348
 H                 -5.31577083   -3.62554165    0.01715902
 H                 -5.09464389   -2.62627825   -2.37141224
 C                -12.40874226   -4.65455366   -0.80691251
 H                -13.30375368   -4.59085737   -1.38996942
 C                -12.45076545   -5.17084819    0.45576054
 H                 -6.62738841   -4.64155541    1.92468902
 H                -13.38676072   -5.50886412    0.84921573
 C                -11.28557943   -5.87298905    2.75546091
 H                -10.54246165   -5.43020936    3.38511237
 H                -11.13303406   -6.93113637    2.71315157
 C                -12.68435986   -5.57923401    3.32804534
 H                -12.83830135   -4.52114229    3.36830303
 H                -12.75927111   -5.98835590    4.31400150
 C                -13.75429187   -6.21998512    2.42465555
 H                -13.60080155   -7.27826031    2.38531631
 H                -13.67976235   -5.81206375    1.43833743
 C                -15.15226926   -5.92449948    2.99856968
 H                -15.22584711   -6.33157263    3.98533257
 H                -15.30523527   -4.86612840    3.03680844
 C                -16.22452654   -6.56555138    2.09805873
 H                -16.07293051   -7.62418521    2.06026794
 H                -17.19517465   -6.35824451    2.49756505
 C                -16.11878662   -5.98124713    0.67742826
 H                -15.14899975   -6.19088992    0.27660982
 H                -16.26784170   -4.92246643    0.71499178
 C                -17.19522889   -6.61912023   -0.22023680
 H                -17.04715576   -7.67811830   -0.25748866
 H                -18.16445519   -6.40830340    0.18124437
 C                -17.09041673   -6.03581621   -1.64153897
 H                -17.83980889   -6.47756601   -2.26462459
 H                -17.23677754   -4.97652097   -1.60413343
 C                -15.69654736   -6.34177015   -2.22021998
 H                -14.94686378   -5.90028754   -1.59734975
 H                -15.62361540   -5.93664382   -3.20783739
 C                -15.48697826   -7.86655959   -2.27383772
 H                -14.51875265   -8.07969183   -2.67635415
 H                -15.55961326   -8.27158448   -1.28611813
 H                -16.23702329   -8.30792200   -2.89635479
 H                -11.86094570   -3.56725437   -3.25428605

 1 2 2.0 4 1.0 23 1.0
 2 3 1.0 15 1.0
 3 5 1.0 17 2.0
 4 6 1.0 8 2.0
 5 6 2.0 11 1.0
 6 7 1.0
 7 10 1.0 13 2.0
 8 9 1.0 18 1.0
 9 10 2.0 19 1.0
 10 12 1.0
 11 14 2.0 20 1.0
 12
 13 14 1.0 16 1.0
 14 56 1.0
 15
 16
 17 22 1.0 25 1.0
 18
 19
 20 21 1.0 22 2.0
 21
 22 24 1.0
 23
 24
 25 26 1.0 27 1.0 28 1.0
 26
 27
 28 29 1.0 30 1.0 31 1.0
 29
 30
 31 32 1.0 33 1.0 34 1.0
 32
 33
 34 35 1.0 36 1.0 37 1.0
 35
 36
 37 38 1.0 39 1.0 40 1.0
 38
 39
 40 41 1.0 42 1.0 43 1.0
 41
 42
 43 44 1.0 45 1.0 46 1.0
 44
 45
 46 47 1.0 48 1.0 49 1.0
 47
 48
 49 50 1.0 51 1.0 52 1.0
 50
 51
 52 53 1.0 54 1.0 55 1.0
 53
 54
 55
 56
