# Supplementary material for: Topological regions and experimental carcinogenicity data of polycyclic aromatic hydrocarbons: a comprehensive resource for prediction models
Source: BMC Res Notes. 2026 Apr 3;19:213. doi: 10.1186/s13104-026-07791-w (PMC13173849; doi:10.1186/s13104-026-07791-w)
Supplement: Supplementary file 1 — Supplementary Material 1. [file 13104_2026_7791_MOESM1_ESM.gz › pah_0181_02500.gjf]

%chk=C:\Users\Meressa AW\Documents\mer-library1\project\calculations\Gaussian_input_PAHs\pah_0181_02500.chk
# hf/3-21g geom=connectivity

Title Card Required

0 1
 C                 -7.50590791   -4.38202740    1.39653537
 C                 -8.71239171   -4.84206166    1.82621324
 C                 -9.92164986   -4.84463126    0.86811343
 C                 -7.34902709   -3.86368473   -0.04810175
 C                 -9.74913492   -4.32763872   -0.55995620
 C                 -8.55714398   -3.87312967   -0.98447238
 C                 -8.39215120   -3.35958837   -2.40808653
 C                 -6.14947185   -3.39966607   -0.49537748
 C                 -5.97259265   -2.87342747   -1.94794577
 C                 -7.00842384   -2.85344011   -2.83585032
 C                -10.94838557   -4.33428586   -1.49770790
 H                 -6.85592845   -2.48535042   -3.82890377
 C                 -9.45041420   -3.35784283   -3.25864193
 C                -10.82025637   -3.88016730   -2.77078580
 H                 -8.82229596   -5.20177720    2.82792467
 H                 -9.33660104   -2.99733140   -4.25963048
 C                -11.13641099   -5.30119561    1.28067377
 H                 -5.30964121   -3.39709307    0.16762921
 H                 -5.01284154   -2.51745784   -2.25949582
 C                -12.28283085   -4.86458232   -0.95742023
 C                -12.36628274   -5.31135401    0.32910653
 H                 -6.66658785   -4.37980174    2.06018956
 H                -13.30310899   -5.67855245    0.69300469
 H                -11.66188465   -3.88396859   -3.43150314
 C                -11.29583317   -5.81916898    2.72216194
 C                -13.52613773   -4.89257435   -1.86571778
 H                -13.22174343   -5.02399979   -2.88305326
 H                -14.16137872   -5.70336554   -1.57591349
 H                -14.05914711   -3.96980674   -1.76927645
 H                -10.61264077   -5.30336388    3.36410684
 H                -12.29792710   -5.64565123    3.05472674
 H                -11.08769900   -6.86838240    2.74920572

 1 2 2.0 4 1.0 22 1.0
 2 3 1.0 15 1.0
 3 5 1.0 17 2.0
 4 6 1.0 8 2.0
 5 6 2.0 11 1.0
 6 7 1.0
 7 10 1.0 13 2.0
 8 9 1.0 18 1.0
 9 10 2.0 19 1.0
 10 12 1.0
 11 14 2.0 20 1.0
 12
 13 14 1.0 16 1.0
 14 24 1.0
 15
 16
 17 21 1.0 25 1.0
 18
 19
 20 21 2.0 26 1.0
 21 23 1.0
 22
 23
 24
 25 30 1.0 31 1.0 32 1.0
 26 27 1.0 28 1.0 29 1.0
 27
 28
 29
 30
 31
 32
