# Supplementary material for: Topological regions and experimental carcinogenicity data of polycyclic aromatic hydrocarbons: a comprehensive resource for prediction models
Source: BMC Res Notes. 2026 Apr 3;19:213. doi: 10.1186/s13104-026-07791-w (PMC13173849; doi:10.1186/s13104-026-07791-w)
Supplement: Supplementary file 1 — Supplementary Material 1. [file 13104_2026_7791_MOESM1_ESM.gz › pah_0182_02500.gjf]

%chk=C:\Users\Meressa AW\Documents\mer-library1\project\calculations\Gaussian_input_PAHs\pah_0182_02500.chk
# hf/3-21g geom=connectivity

Title Card Required

0 1
 C                 -7.49751260   -4.56554530    1.30642800
 C                 -8.70556308   -4.97865726    1.77739546
 C                 -9.96085771   -4.85924228    0.88843956
 C                 -7.38489366   -3.97835237   -0.11581976
 C                 -9.83187659   -4.27519796   -0.51821665
 C                 -8.63833720   -3.86705049   -0.98352756
 C                 -8.51683090   -3.28626118   -2.38550637
 C                 -6.18442344   -3.55990200   -0.60374628
 C                 -6.05180574   -2.96554837   -2.03459369
 C                 -7.12922407   -2.83743908   -2.86192557
 C                -11.07638556   -4.16153725   -1.38764360
 H                 -7.00658805   -2.42461293   -3.84143309
 C                 -9.61576928   -3.17710838   -3.17530900
 C                -10.98739083   -3.64615441   -2.64057158
 H                 -8.78479021   -5.38604951    2.76362799
 H                 -9.53256038   -2.76918576   -4.16099425
 C                -11.17783907   -5.26747733    1.34297473
 H                 -5.31269790   -3.64191433    0.01128913
 H                 -5.08983845   -2.64854304   -2.37959595
 C                -12.41048117   -4.64344453   -0.80298682
 H                -13.30551667   -4.57862798   -1.38574770
 C                -12.45379972   -5.15480564    0.46127326
 H                -13.39087329   -5.48720313    0.85662757
 H                -11.86086396   -3.56538657   -3.25328787
 C                -11.29313226   -5.85398490    2.76224087
 C                 -6.24359345   -4.68409187    2.19256203
 H                 -5.55473112   -3.90464136    1.94191170
 H                 -6.52411687   -4.59498059    3.22128251
 H                 -5.78070282   -5.63502043    2.03018244
 H                -10.54777393   -5.41425952    3.39151233
 H                -12.26437211   -5.64190964    3.15798980
 H                -11.14735703   -6.91329403    2.72333396

 1 2 2.0 4 1.0 26 1.0
 2 3 1.0 15 1.0
 3 5 1.0 17 2.0
 4 6 1.0 8 2.0
 5 6 2.0 11 1.0
 6 7 1.0
 7 10 1.0 13 2.0
 8 9 1.0 18 1.0
 9 10 2.0 19 1.0
 10 12 1.0
 11 14 2.0 20 1.0
 12
 13 14 1.0 16 1.0
 14 24 1.0
 15
 16
 17 22 1.0 25 1.0
 18
 19
 20 21 1.0 22 2.0
 21
 22 23 1.0
 23
 24
 25 30 1.0 31 1.0 32 1.0
 26 27 1.0 28 1.0 29 1.0
 27
 28
 29
 30
 31
 32
