# Supplementary material for: Topological regions and experimental carcinogenicity data of polycyclic aromatic hydrocarbons: a comprehensive resource for prediction models
Source: BMC Res Notes. 2026 Apr 3;19:213. doi: 10.1186/s13104-026-07791-w (PMC13173849; doi:10.1186/s13104-026-07791-w)
Supplement: Supplementary file 1 — Supplementary Material 1. [file 13104_2026_7791_MOESM1_ESM.gz › pah_0183_02500.gjf]

%chk=C:\Users\Meressa AW\Documents\mer-library1\project\calculations\Gaussian_input_PAHs\pah_0183_02500.chk
# hf/3-21g geom=connectivity

Title Card Required

0 1
 C                 -7.51684517   -4.61084913    1.23467308
 C                 -8.75020902   -4.91742731    1.74632719
 C                -10.03672295   -4.77674412    0.89762645
 C                 -7.35150202   -4.04690630   -0.19705067
 C                 -9.94121177   -4.28301437   -0.54692568
 C                 -8.58691044   -3.82424096   -1.07101205
 C                 -8.48458138   -3.21813435   -2.27262573
 C                 -6.12338057   -3.74068503   -0.68389071
 C                 -5.98610416   -3.12973489   -2.09526724
 C                 -7.09499911   -2.87077660   -2.83571331
 C                -11.02786296   -4.27050069   -1.34739085
 H                 -7.00312171   -2.42469303   -3.80394262
 C                 -9.77206272   -2.85235168   -3.03662543
 C                -10.85076330   -3.93843801   -2.84187095
 H                 -8.82534278   -5.26637902    2.75503310
 H                -10.12794335   -1.92007990   -2.65046704
 C                -11.24841168   -5.09329292    1.41789009
 H                 -5.25131643   -3.92110484   -0.09071886
 H                 -5.01655072   -2.90606102   -2.48875945
 C                -12.40805423   -4.62376044   -0.76520226
 H                -13.28005470   -4.57955740   -1.38371763
 C                -12.51272437   -4.99593072    0.53691188
 H                -13.47192708   -5.22610976    0.95145715
 H                -10.55141020   -4.83518374   -3.34300448
 H                 -6.64784035   -4.76082427    1.84067480
 H                -11.32801566   -5.41091324    2.43655615
 H                 -9.56999379   -2.75513903   -4.08286529
 H                -11.77121391   -3.58416687   -3.25679580

 1 2 2.0 4 1.0 25 1.0
 2 3 1.0 15 1.0
 3 5 1.0 17 2.0
 4 6 1.0 8 2.0
 5 6 1.0 11 2.0
 6 7 2.0
 7 10 1.0 13 1.0
 8 9 1.0 18 1.0
 9 10 2.0 19 1.0
 10 12 1.0
 11 14 1.0 20 1.0
 12
 13 14 1.0 16 1.0 27 1.0
 14 24 1.0 28 1.0
 15
 16
 17 22 1.0 26 1.0
 18
 19
 20 21 1.0 22 2.0
 21
 22 23 1.0
 23
 24
 25
 26
 27
 28
