# Supplementary material for: Topological regions and experimental carcinogenicity data of polycyclic aromatic hydrocarbons: a comprehensive resource for prediction models
Source: BMC Res Notes. 2026 Apr 3;19:213. doi: 10.1186/s13104-026-07791-w (PMC13173849; doi:10.1186/s13104-026-07791-w)
Supplement: Supplementary file 1 — Supplementary Material 1. [file 13104_2026_7791_MOESM1_ESM.gz › pah_0184_02500.gjf]

%chk=C:\Users\Meressa AW\Documents\mer-library1\project\calculations\Gaussian_input_PAHs\pah_0184_02500.chk
# hf/3-21g geom=connectivity

Title Card Required

0 1
 C                 -7.56831829   -3.71871184    1.30363122
 C                 -8.13894238   -5.16118111    1.38576809
 C                 -9.06325372   -5.60990965    0.49068417
 C                 -7.97408989   -2.84887501    0.33611291
 C                 -9.56787161   -4.69238132   -0.62311584
 C                 -9.01243373   -3.27672371   -0.70134632
 C                 -9.42979130   -2.42209964   -1.66773699
 C                 -7.40150738   -1.42851700    0.26483229
 C                 -7.41201360   -0.96437953   -1.20327966
 C                 -8.85989205   -0.98684591   -1.74290176
 C                -10.48575259   -5.12333259   -1.52050499
 H                 -8.86256624   -0.65868806   -2.76114857
 C                -10.48153340   -2.89807579   -2.69231845
 C                -10.96992239   -4.16402795   -2.62526040
 H                 -7.79885562   -5.81584535    2.16157171
 C                 -9.61574533   -7.03772453    0.57599399
 H                 -8.00340946   -0.76908517    0.85477941
 H                 -7.02304273    0.03030776   -1.26393255
 C                -11.04710687   -6.56154603   -1.44163452
 H                -11.30497898   -6.89474421   -2.42557888
 C                 -9.98596091   -7.50994922   -0.84233109
 H                 -9.11199386   -7.50143722   -1.46030062
 H                 -6.84127828   -3.40105089    2.02159539
 H                 -8.87449100   -7.68842305    0.99156912
 H                -11.69405961   -4.49434728   -3.34091474
 H                 -6.39892382   -1.42336235    0.63817156
 H                 -6.80390634   -1.62165007   -1.79010298
 H                 -9.46784311   -0.33239385   -1.15395075
 H                -11.91894289   -6.56860511   -0.82155934
 H                -10.37986106   -8.50360432   -0.79538646
 H                -10.48642913   -7.04913156    1.19760529
 C                -10.98712595   -1.94903814   -3.79574430
 H                -10.36016754   -2.03726294   -4.65780727
 H                -10.96449786   -0.93970114   -3.44071545
 C                -12.43270167   -2.33595875   -4.16906669
 H                -12.44772318   -3.34807709   -4.51593763
 H                -13.05985476   -2.24364162   -3.30706967
 C                -12.95451446   -1.40936669   -5.28422038
 H                -12.32298300   -1.49404875   -6.14380768
 H                -12.95298350   -0.39636213   -4.93988304
 C                -14.38994242   -1.82821261   -5.65889995
 H                -14.38510969   -2.84360650   -5.99630064
 H                -15.02267627   -1.73969096   -4.80040950
 C                -14.92332319   -0.92119779   -6.78403756
 H                -14.28842878   -1.00438987   -7.64135320
 H                -14.93771061    0.09516827   -6.44918136
 C                -16.35145443   -1.36308283   -7.15755099
 H                -16.98681648   -1.27737205   -6.30087488
 H                -16.72568709   -0.73985929   -7.94246727
 C                -16.32351051   -2.82910466   -7.63190104
 H                -15.94491546   -3.44923670   -6.84627867
 H                -15.69071038   -2.91380262   -8.49035172
 C                -17.74936428   -3.28327028   -7.99841116
 H                -18.38315024   -3.19541533   -7.14084198
 H                -18.12954984   -2.66795931   -8.78719171
 C                -17.71408199   -4.75289079   -8.46146970
 H                -17.33097684   -5.36518829   -7.67197750
 H                -17.08175264   -4.84095796   -9.32051086
 C                -19.13796735   -5.21611848   -8.82237509
 H                -19.77012603   -5.12804355   -7.96351035
 H                -19.52274860   -4.60598327   -9.61225687
 H                -19.11030115   -6.23709407   -9.14144353

 1 2 1.0 4 2.0 23 1.0
 2 3 2.0 15 1.0
 3 5 1.0 16 1.0
 4 6 1.0 8 1.0
 5 6 1.0 11 2.0
 6 7 2.0
 7 10 1.0 13 1.0
 8 9 1.0 17 1.0 26 1.0
 9 10 1.0 18 1.0 27 1.0
 10 12 1.0 28 1.0
 11 14 1.0 19 1.0
 12
 13 14 2.0 32 1.0
 14 25 1.0
 15
 16 21 1.0 24 1.0 31 1.0
 17
 18
 19 20 1.0 21 1.0 29 1.0
 20
 21 22 1.0 30 1.0
 22
 23
 24
 25
 26
 27
 28
 29
 30
 31
 32 33 1.0 34 1.0 35 1.0
 33
 34
 35 36 1.0 37 1.0 38 1.0
 36
 37
 38 39 1.0 40 1.0 41 1.0
 39
 40
 41 42 1.0 43 1.0 44 1.0
 42
 43
 44 45 1.0 46 1.0 47 1.0
 45
 46
 47 48 1.0 49 1.0 50 1.0
 48
 49
 50 51 1.0 52 1.0 53 1.0
 51
 52
 53 54 1.0 55 1.0 56 1.0
 54
 55
 56 57 1.0 58 1.0 59 1.0
 57
 58
 59 60 1.0 61 1.0 62 1.0
 60
 61
 62
