# Supplementary material for: Topological regions and experimental carcinogenicity data of polycyclic aromatic hydrocarbons: a comprehensive resource for prediction models
Source: BMC Res Notes. 2026 Apr 3;19:213. doi: 10.1186/s13104-026-07791-w (PMC13173849; doi:10.1186/s13104-026-07791-w)
Supplement: Supplementary file 1 — Supplementary Material 1. [file 13104_2026_7791_MOESM1_ESM.gz › pah_0185_02500.gjf]

%chk=C:\Users\Meressa AW\Documents\mer-library1\project\calculations\Gaussian_input_PAHs\pah_0185_02500.chk
# hf/3-21g geom=connectivity

Title Card Required

0 1
 C                 -7.63726474   -4.28554076    1.41050504
 C                 -8.87300898   -4.68066353    1.84560196
 C                -10.09484817   -4.70834280    0.89731743
 C                 -7.39634188   -3.84551213   -0.05280260
 C                 -9.93398127   -4.28650062   -0.56594696
 C                 -8.55848345   -3.84664948   -1.05041661
 C                 -8.37310800   -3.46674541   -2.33327268
 C                 -6.16263420   -3.45813341   -0.46023038
 C                 -5.93804272   -3.02200122   -1.92279968
 C                 -6.97447899   -3.02589155   -2.80158466
 C                -10.98605679   -4.30236534   -1.41272287
 C                 -9.56392769   -3.47923192   -3.31249171
 C                -10.79091407   -3.87162357   -2.88021662
 H                 -8.99709034   -4.97755411    2.86607233
 C                -11.30936118   -5.10369674    1.35159784
 H                 -5.34623063   -3.45491414    0.23141609
 C                -12.36756716   -4.75050139   -0.90197558
 H                -13.20616784   -4.76593052   -1.56636315
 C                -12.51862094   -5.12601783    0.39382307
 H                -13.47767644   -5.43790236    0.75137106
 H                 -6.81810037   -4.28083207    2.09887089
 H                -11.42910027   -5.39980018    2.37281540
 H                 -9.42447342   -3.17958279   -4.33016694
 H                -11.61984152   -3.88166049   -3.55673605
 C                 -4.53737471   -2.58104924   -2.38970350
 C                 -6.74814055   -2.58995859   -4.26187759
 H                 -3.71799341   -2.57622601   -1.70159666
 H                 -7.56222451   -2.59192519   -4.95625751
 C                 -4.34860264   -2.19957052   -3.67559218
 C                 -5.51302171   -2.20425371   -4.66171287
 C                 -2.96980294   -1.75391560   -4.17920103
 C                 -5.24565309   -1.76310709   -6.10641986
 H                 -6.04295121   -1.75621311   -6.81998010
 H                 -2.13465181   -1.74041527   -3.51044073
 C                 -2.80874445   -1.37548274   -5.47740133
 C                 -3.99354194   -1.38026882   -6.48070754
 H                 -1.84119935   -1.06704618   -5.81448193
 H                 -3.82193220   -1.07505016   -7.49179193

 1 2 2.0 4 1.0 21 1.0
 2 3 1.0 14 1.0
 3 5 1.0 15 2.0
 4 6 1.0 8 2.0
 5 6 1.0 11 2.0
 6 7 2.0
 7 10 1.0 12 1.0
 8 9 1.0 16 1.0
 9 10 2.0 25 1.0
 10 26 1.0
 11 13 1.0 17 1.0
 12 13 2.0 23 1.0
 13 24 1.0
 14
 15 19 1.0 22 1.0
 16
 17 18 1.0 19 2.0
 18
 19 20 1.0
 20
 21
 22
 23
 24
 25 27 1.0 29 2.0
 26 28 1.0 30 2.0
 27
 28
 29 30 1.0 31 1.0
 30 32 1.0
 31 34 1.0 35 2.0
 32 33 1.0 36 2.0
 33
 34
 35 36 1.0 37 1.0
 36 38 1.0
 37
 38
