# Supplementary material for: Topological regions and experimental carcinogenicity data of polycyclic aromatic hydrocarbons: a comprehensive resource for prediction models
Source: BMC Res Notes. 2026 Apr 3;19:213. doi: 10.1186/s13104-026-07791-w (PMC13173849; doi:10.1186/s13104-026-07791-w)
Supplement: Supplementary file 1 — Supplementary Material 1. [file 13104_2026_7791_MOESM1_ESM.gz › pah_0186_02500.gjf]

%chk=C:\Users\Meressa AW\Documents\mer-library1\project\calculations\Gaussian_input_PAHs\pah_0186_02500.chk
# hf/3-21g geom=connectivity

Title Card Required

0 1
 C                 -7.65337940   -4.16099675    1.40670536
 C                 -9.06482134   -4.63151656    1.83023384
 C                -10.09270277   -4.71328530    0.93062700
 C                 -7.38399486   -3.77401753   -0.05023046
 C                 -9.89797297   -4.33956122   -0.55777625
 C                 -8.52838956   -3.86505803   -1.05181164
 C                 -8.33432222   -3.53330241   -2.34670393
 C                 -6.15981961   -3.36031151   -0.44356528
 C                 -5.92167277   -2.97795809   -1.91792431
 C                 -6.94310267   -3.05921847   -2.81188690
 H                 -9.24159560   -4.89942263    2.85095770
 C                 -4.53052279   -2.50442234   -2.38063938
 C                 -6.70733353   -2.67760269   -4.28580071
 H                 -3.72407965   -2.43905174   -1.68044216
 H                 -7.50834696   -2.74011605   -4.99246156
 C                 -4.33402006   -2.17130926   -3.67878016
 C                 -5.48038501   -2.26251109   -4.68208772
 C                 -2.96434928   -1.69532417   -4.17953006
 C                 -5.20451169   -1.87354639   -6.14013802
 H                 -5.98895472   -1.92750166   -6.86583628
 H                 -2.14200136   -1.62144725   -3.49895230
 C                 -2.79507701   -1.36681266   -5.49020704
 C                 -3.96127031   -1.45959483   -6.51086980
 H                 -1.83404591   -1.03639205   -5.82508232
 H                 -3.78365594   -1.19150605   -7.53139982
 H                -11.05405226   -5.04360540    1.26468660
 C                -10.93164550   -4.42873094   -1.43033270
 C                 -9.50480600   -3.63274673   -3.34182265
 H                -11.89136632   -4.75952057   -1.09208107
 H                 -9.35929465   -3.37178678   -4.36925944
 C                -10.72209552   -4.05252401   -2.91180774
 C                 -6.65080709   -4.08817646    2.31628264
 C                 -5.01770159   -3.27577996    0.58531935
 H                 -4.04508179   -2.94902418    0.28177136
 C                 -5.24833455   -3.61706635    1.87886160
 H                 -6.83188907   -4.35702274    3.33600367
 H                 -4.45635430   -3.55924785    2.59602567
 H                -11.53733173   -4.12256423   -3.60128891

 1 2 1.0 4 1.0 32 2.0
 2 3 2.0 11 1.0
 3 5 1.0 26 1.0
 4 6 1.0 8 2.0
 5 6 1.0 27 2.0
 6 7 2.0
 7 10 1.0 28 1.0
 8 9 1.0 33 1.0
 9 10 2.0 12 1.0
 10 13 1.0
 11
 12 14 1.0 16 2.0
 13 15 1.0 17 2.0
 14
 15
 16 17 1.0 18 1.0
 17 19 1.0
 18 21 1.0 22 2.0
 19 20 1.0 23 2.0
 20
 21
 22 23 1.0 24 1.0
 23 25 1.0
 24
 25
 26
 27 29 1.0 31 1.0
 28 30 1.0 31 2.0
 29
 30
 31 38 1.0
 32 36 1.0 35 1.0
 33 34 1.0 35 2.0
 34
 35 37 1.0
 36
 37
 38
