# Supplementary material for: Topological regions and experimental carcinogenicity data of polycyclic aromatic hydrocarbons: a comprehensive resource for prediction models
Source: BMC Res Notes. 2026 Apr 3;19:213. doi: 10.1186/s13104-026-07791-w (PMC13173849; doi:10.1186/s13104-026-07791-w)
Supplement: Supplementary file 1 — Supplementary Material 1. [file 13104_2026_7791_MOESM1_ESM.gz › pah_0187_02500.gjf]

%chk=C:\Users\Meressa AW\Documents\mer-library1\project\calculations\Gaussian_input_PAHs\pah_0187_02500.chk
# hf/3-21g geom=connectivity

Title Card Required

0 1
 C                 -7.69872549   -4.09357523    1.43698008
 C                 -9.06793981   -4.70882596    1.81190646
 C                -10.04764566   -4.90128997    0.87288014
 C                 -7.41529750   -3.68495979   -0.01114685
 C                 -9.83383643   -4.51302203   -0.60947759
 C                 -8.50375151   -3.89878947   -1.05440687
 C                 -8.29536512   -3.55237849   -2.34317021
 C                 -6.22716923   -3.14607522   -0.36084808
 C                 -5.97377325   -2.74538995   -1.82785154
 C                 -6.94454545   -2.93610130   -2.75831647
 C                -10.81773657   -4.71288082   -1.52049933
 C                 -9.40937820   -3.77723663   -3.38162835
 H                -11.74988347   -5.14165444   -1.21692837
 H                 -9.25228801   -3.50554256   -4.40456773
 C                -10.59159233   -4.32126554   -2.99550619
 C                 -6.74487259   -3.91275710    2.38325333
 C                 -5.14064507   -2.93863544    0.70985978
 H                 -4.19674420   -2.51237610    0.44105840
 C                 -5.38379747   -3.29818552    1.99605129
 H                -11.36765728   -4.47869584   -3.71511646
 H                 -6.93577075   -4.19590897    3.39729615
 H                 -4.63046657   -3.15516320    2.74233348
 C                 -9.32634378   -5.11102081    3.27667957
 C                -11.39587099   -5.51757645    1.29308604
 H                 -8.56381750   -4.96222659    4.01241999
 H                -12.16297198   -5.66927590    0.56271398
 C                -10.51454306   -5.65208836    3.63692237
 C                -11.61414106   -5.86810170    2.58298391
 H                -10.68860182   -5.92956429    4.65555409
 H                -12.55229182   -6.29568037    2.86925235
 C                 -4.62356422   -2.13012493   -2.23922735
 C                 -6.69462522   -2.53699162   -4.22429638
 H                 -7.45918238   -2.68707594   -4.95766327
 H                 -3.85848782   -1.97970540   -1.50647087
 C                 -4.40457062   -1.77913296   -3.52999390
 C                 -5.50568539   -1.99545200   -4.58539041
 H                 -5.33184465   -1.71805078   -5.60407975
 H                 -3.46634738   -1.35156179   -3.81603595

 1 2 1.0 4 1.0 16 2.0
 2 3 2.0 23 1.0
 3 5 1.0 24 1.0
 4 6 1.0 8 2.0
 5 6 1.0 11 2.0
 6 7 2.0
 7 10 1.0 12 1.0
 8 9 1.0 17 1.0
 9 10 2.0 31 1.0
 10 32 1.0
 11 13 1.0 15 1.0
 12 14 1.0 15 2.0
 13
 14
 15 20 1.0
 16 19 1.0 21 1.0
 17 18 1.0 19 2.0
 18
 19 22 1.0
 20
 21
 22
 23 25 1.0 27 2.0
 24 26 1.0 28 2.0
 25
 26
 27 28 1.0 29 1.0
 28 30 1.0
 29
 30
 31 34 1.0 35 2.0
 32 33 1.0 36 2.0
 33
 34
 35 36 1.0 38 1.0
 36 37 1.0
 37
 38
