# Supplementary material for: Topological regions and experimental carcinogenicity data of polycyclic aromatic hydrocarbons: a comprehensive resource for prediction models
Source: BMC Res Notes. 2026 Apr 3;19:213. doi: 10.1186/s13104-026-07791-w (PMC13173849; doi:10.1186/s13104-026-07791-w)
Supplement: Supplementary file 1 — Supplementary Material 1. [file 13104_2026_7791_MOESM1_ESM.gz › pah_0188_02500.gjf]

%chk=C:\Users\Meressa AW\Documents\mer-library1\project\calculations\Gaussian_input_PAHs\pah_0188_02500.chk
# hf/3-21g geom=connectivity

Title Card Required

0 1
 C                 -7.70054851   -4.08791965    1.41704474
 C                 -9.11047298   -4.57382964    1.82810298
 C                -10.12009445   -4.69915293    0.91294737
 C                 -7.41199448   -3.73488647   -0.04481619
 C                 -9.90516759   -4.36158145   -0.58130488
 C                 -8.53578577   -3.87438096   -1.06347685
 C                 -8.32397999   -3.57355841   -2.36298031
 C                 -6.18901872   -3.30855038   -0.42774118
 C                 -5.93096206   -2.96108073   -1.90755712
 C                 -6.93349792   -3.08552219   -2.81631077
 C                -10.92081625   -4.49362492   -1.46946599
 C                 -9.47407877   -3.72180941   -3.37562680
 C                -10.69085192   -4.15300366   -2.95648256
 C                 -6.71617734   -3.97171279    2.34182989
 C                 -5.06748847   -3.17478280    0.61845882
 C                 -5.31506076   -3.48574462    1.91652217
 H                 -6.91064622   -4.21664062    3.36510512
 H                 -6.75834800   -2.84535696   -3.84419362
 H                 -4.96458922   -2.62270577   -2.21824334
 C                -11.84305231   -4.30220653   -3.96726693
 C                 -9.24568502   -3.38212942   -4.86000532
 C                -11.64159825   -4.00309380   -5.27383055
 H                 -8.28620012   -3.04224221   -5.18980133
 H                -12.44244549   -4.10690380   -5.97580433
 C                -10.26044037   -3.51383366   -5.74858317
 H                -10.10211124   -3.27788410   -6.78016433
 H                -12.80277287   -4.64204317   -3.63810509
 H                -11.88031500   -4.83350562   -1.13970356
 H                 -4.53738131   -3.39366849    2.64565635
 H                 -9.30079218   -4.81774357    2.85240011
 H                -11.08107560   -5.03872503    1.23868656
 C                 -3.66896941   -2.68967172    0.19370992
 H                 -3.06752532   -3.53117106   -0.08023144
 H                 -3.75957461   -2.02860898   -0.64276288
 H                 -3.20810998   -2.17217742    1.00900633

 1 2 1.0 4 1.0 14 2.0
 2 3 2.0 30 1.0
 3 5 1.0 31 1.0
 4 6 1.0 8 2.0
 5 6 1.0 11 2.0
 6 7 2.0
 7 10 1.0 12 1.0
 8 9 1.0 15 1.0
 9 10 2.0 19 1.0
 10 18 1.0
 11 13 1.0 28 1.0
 12 13 2.0 21 1.0
 13 20 1.0
 14 16 1.0 17 1.0
 15 16 2.0 32 1.0
 16 29 1.0
 17
 18
 19
 20 22 2.0 27 1.0
 21 23 1.0 25 2.0
 22 24 1.0 25 1.0
 23
 24
 25 26 1.0
 26
 27
 28
 29
 30
 31
 32 33 1.0 34 1.0 35 1.0
 33
 34
 35
