# Supplementary material for: Topological regions and experimental carcinogenicity data of polycyclic aromatic hydrocarbons: a comprehensive resource for prediction models
Source: BMC Res Notes. 2026 Apr 3;19:213. doi: 10.1186/s13104-026-07791-w (PMC13173849; doi:10.1186/s13104-026-07791-w)
Supplement: Supplementary file 1 — Supplementary Material 1. [file 13104_2026_7791_MOESM1_ESM.gz › pah_0189_02500.gjf]

%chk=C:\Users\Meressa AW\Documents\mer-library1\project\calculations\Gaussian_input_PAHs\pah_0189_02500.chk
# hf/3-21g geom=connectivity

Title Card Required

0 1
 C                 -7.70398251   -4.07607488    1.41919058
 C                 -9.11745009   -4.54966351    1.83245522
 C                -10.12745132   -4.67362082    0.91753265
 C                 -7.41224764   -3.73405167   -0.04465508
 C                 -9.90943287   -4.34674690   -0.57864889
 C                 -8.53646255   -3.87202258   -1.06305577
 C                 -8.32191845   -3.58067631   -2.36426801
 C                 -6.18615260   -3.31856201   -0.42952263
 C                 -5.92494384   -2.98200135   -1.91130553
 C                 -6.92785756   -3.10508382   -2.81982729
 C                -10.92552215   -4.47721361   -1.46653899
 C                 -9.47250404   -3.72718380   -3.37661518
 C                -10.69244891   -4.14735049   -2.95549562
 C                 -6.71929912   -3.96099908    2.34378476
 C                 -5.06425330   -3.18612917    0.61645148
 C                 -5.31463342   -3.48737252    1.91626685
 H                 -6.91597928   -4.19827319    3.36843978
 H                 -6.75052618   -2.87246805   -3.84907142
 H                 -4.95609211   -2.65224574   -2.22353553
 C                -11.84514361   -4.29478369   -3.96597600
 C                 -9.24100931   -3.39823442   -4.86292882
 C                -11.64095895   -4.00511998   -5.27424362
 H                 -8.27902465   -3.06703838   -5.19428164
 H                -12.44215040   -4.10769778   -5.97600572
 C                -10.25620265   -3.52837093   -5.75123730
 H                -10.09571943   -3.29987528   -6.78416270
 H                -12.80736406   -4.62592859   -3.63525727
 H                -11.88752065   -4.80840304   -1.13521974
 H                 -9.30997561   -4.78594114    2.85812905
 H                -11.09092788   -5.00451663    1.24482591
 C                 -4.19499840   -3.35614839    2.96545589
 H                 -4.09009316   -2.85763214    0.31980064
 H                 -3.51917395   -2.58069448    2.67078228
 H                 -4.62322186   -3.11400488    3.91566176
 H                 -3.66467116   -4.28257063    3.03890563

 1 2 1.0 4 1.0 14 2.0
 2 3 2.0 29 1.0
 3 5 1.0 30 1.0
 4 6 1.0 8 2.0
 5 6 1.0 11 2.0
 6 7 2.0
 7 10 1.0 12 1.0
 8 9 1.0 15 1.0
 9 10 2.0 19 1.0
 10 18 1.0
 11 13 1.0 28 1.0
 12 13 2.0 21 1.0
 13 20 1.0
 14 16 1.0 17 1.0
 15 16 2.0 32 1.0
 16 31 1.0
 17
 18
 19
 20 22 2.0 27 1.0
 21 23 1.0 25 2.0
 22 24 1.0 25 1.0
 23
 24
 25 26 1.0
 26
 27
 28
 29
 30
 31 33 1.0 34 1.0 35 1.0
 32
 33
 34
 35
