# Supplementary material for: Topological regions and experimental carcinogenicity data of polycyclic aromatic hydrocarbons: a comprehensive resource for prediction models
Source: BMC Res Notes. 2026 Apr 3;19:213. doi: 10.1186/s13104-026-07791-w (PMC13173849; doi:10.1186/s13104-026-07791-w)
Supplement: Supplementary file 1 — Supplementary Material 1. [file 13104_2026_7791_MOESM1_ESM.gz › pah_0190_02500.gjf]

%chk=C:\Users\Meressa AW\Documents\mer-library1\project\calculations\Gaussian_input_PAHs\pah_0190_02500.chk
# hf/3-21g geom=connectivity

Title Card Required

0 1
 C                 -7.70391694   -4.07688930    1.41909820
 C                 -9.11930048   -4.54375580    1.83345261
 C                -10.13023100   -4.66417917    0.91908458
 C                 -7.41128438   -3.73770420   -0.04522856
 C                 -9.91139451   -4.33985178   -0.57753165
 C                 -8.53653250   -3.87174576   -1.06301276
 C                 -8.32124392   -3.58273182   -2.36462211
 C                 -6.18351503   -3.32808306   -0.43104806
 C                 -5.92143785   -2.99425184   -1.91329497
 C                 -6.92527289   -3.11383041   -2.82126701
 C                -10.92842786   -4.46673855   -1.46485950
 C                 -9.47289566   -3.72519412   -3.37633413
 C                -10.69451846   -4.13948827   -2.95426150
 C                 -6.71833828   -3.96522864    2.34315708
 C                 -5.06059341   -3.19954757    0.61431505
 C                 -5.31175991   -3.49830902    1.91455147
 H                 -6.74734269   -2.88309483   -3.85083097
 H                 -4.95125945   -2.66914449   -2.22627912
 C                -11.84828188   -4.28286757   -3.96410534
 C                 -9.24056631   -3.39885277   -4.86309240
 C                -11.64336195   -3.99550168   -5.27276469
 H                 -8.27725781   -3.07229020   -5.19519725
 H                -12.44529636   -4.09526142   -5.97408430
 C                -10.25670093   -3.52541921   -5.75084031
 H                -10.09563694   -3.29873869   -6.78407519
 H                -12.81182391   -4.60938686   -3.63263600
 H                -11.89174801   -4.79330229   -1.13278960
 H                 -9.31243908   -4.77810150    2.85945436
 H                -11.09503069   -4.99044300    1.24712949
 H                 -4.08510579   -2.87570550    0.31690924
 C                 -7.00230069   -4.30391771    3.81837065
 H                 -4.53312413   -3.40983242    2.64311047
 H                 -6.37438053   -3.70895775    4.44816341
 H                 -8.02843671   -4.09757130    4.04055535
 H                 -6.80138339   -5.34054699    3.99137925

 1 2 1.0 4 1.0 14 2.0
 2 3 2.0 28 1.0
 3 5 1.0 29 1.0
 4 6 1.0 8 2.0
 5 6 1.0 11 2.0
 6 7 2.0
 7 10 1.0 12 1.0
 8 9 1.0 15 1.0
 9 10 2.0 18 1.0
 10 17 1.0
 11 13 1.0 27 1.0
 12 13 2.0 20 1.0
 13 19 1.0
 14 16 1.0 31 1.0
 15 16 2.0 30 1.0
 16 32 1.0
 17
 18
 19 21 2.0 26 1.0
 20 22 1.0 24 2.0
 21 23 1.0 24 1.0
 22
 23
 24 25 1.0
 25
 26
 27
 28
 29
 30
 31 33 1.0 34 1.0 35 1.0
 32
 33
 34
 35
