# Supplementary material for: Topological regions and experimental carcinogenicity data of polycyclic aromatic hydrocarbons: a comprehensive resource for prediction models
Source: BMC Res Notes. 2026 Apr 3;19:213. doi: 10.1186/s13104-026-07791-w (PMC13173849; doi:10.1186/s13104-026-07791-w)
Supplement: Supplementary file 1 — Supplementary Material 1. [file 13104_2026_7791_MOESM1_ESM.gz › pah_0191_02500.gjf]

%chk=C:\Users\Meressa AW\Documents\mer-library1\project\calculations\Gaussian_input_PAHs\pah_0191_02500.chk
# hf/3-21g geom=connectivity

Title Card Required

0 1
 C                 -7.70296940   -4.07929676    1.41856348
 C                 -9.11996621   -4.54014314    1.83414165
 C                -10.13198615   -4.65700835    0.92051737
 C                 -7.40993296   -3.74219680   -0.04616397
 C                 -9.91282770   -4.33448307   -0.57644115
 C                 -8.53639483   -3.87227387   -1.06311959
 C                 -8.32079767   -3.58493083   -2.36504775
 C                 -6.18076289   -3.33781384   -0.43304783
 C                 -5.91831537   -3.00595404   -1.91567185
 C                 -6.92323332   -3.12199546   -2.82290463
 C                -10.93095894   -4.45776967   -1.46301714
 C                 -9.47369250   -3.72331976   -3.37590898
 C                -10.69671013   -4.13238176   -2.95277379
 C                 -6.71632977   -3.97108700    2.34190041
 C                 -5.05663193   -3.21321519    0.61149185
 C                 -5.30814705   -3.51016130    1.91207667
 H                 -6.74505005   -2.89261421   -3.85272741
 H                 -4.94702984   -2.68499042   -2.22949790
 C                -11.85171787   -4.27168246   -3.96176569
 C                 -9.24102566   -3.39883254   -4.86302025
 C                -11.64649993   -3.98595212   -5.27073643
 H                 -8.27661730   -3.07639534   -5.19596286
 H                -12.44929863   -4.08287900   -5.97146421
 C                -10.25825695   -3.52180338   -5.75001725
 H                -10.09695968   -3.29640680   -6.78349662
 H                -12.81636034   -4.59407452   -3.62945820
 H                -11.89537872   -4.78020885   -1.13010955
 H                -11.09788628   -4.97914643    1.24940033
 H                 -4.08003308   -2.89352505    0.31324214
 H                 -4.52867221   -3.42441456    2.64006465
 C                 -9.39833071   -4.87538845    3.31120760
 H                 -6.91390275   -4.20498049    3.36716073
 H                 -8.76553328   -4.28150131    3.93711932
 H                -10.42273794   -4.66519407    3.53772068
 H                 -9.20013004   -5.91240014    3.48505589

 1 2 1.0 4 1.0 14 2.0
 2 3 2.0 31 1.0
 3 5 1.0 28 1.0
 4 6 1.0 8 2.0
 5 6 1.0 11 2.0
 6 7 2.0
 7 10 1.0 12 1.0
 8 9 1.0 15 1.0
 9 10 2.0 18 1.0
 10 17 1.0
 11 13 1.0 27 1.0
 12 13 2.0 20 1.0
 13 19 1.0
 14 16 1.0 32 1.0
 15 16 2.0 29 1.0
 16 30 1.0
 17
 18
 19 21 2.0 26 1.0
 20 22 1.0 24 2.0
 21 23 1.0 24 1.0
 22
 23
 24 25 1.0
 25
 26
 27
 28
 29
 30
 31 33 1.0 34 1.0 35 1.0
 32
 33
 34
 35
