# Supplementary material for: Topological regions and experimental carcinogenicity data of polycyclic aromatic hydrocarbons: a comprehensive resource for prediction models
Source: BMC Res Notes. 2026 Apr 3;19:213. doi: 10.1186/s13104-026-07791-w (PMC13173849; doi:10.1186/s13104-026-07791-w)
Supplement: Supplementary file 1 — Supplementary Material 1. [file 13104_2026_7791_MOESM1_ESM.gz › pah_0192_02500.gjf]

%chk=C:\Users\Meressa AW\Documents\mer-library1\project\calculations\Gaussian_input_PAHs\pah_0192_02500.chk
# hf/3-21g geom=connectivity

Title Card Required

0 1
 C                 -7.70641123   -4.06815165    1.42066582
 C                 -9.12369276   -4.52818421    1.83617472
 C                -10.13440545   -4.64932369    0.92166046
 C                 -7.41159357   -3.73675647   -0.04500567
 C                 -9.91341310   -4.33267792   -0.57628335
 C                 -8.53659923   -3.87159502   -1.06295262
 C                 -8.31941361   -3.58934155   -2.36572984
 C                 -6.18214525   -3.33317912   -0.43184663
 C                 -5.91789130   -3.00710601   -1.91543338
 C                 -6.92151048   -3.12739390   -2.82355038
 C                -10.93027095   -4.46012978   -1.46373138
 C                 -9.47085783   -3.73247508   -3.37758338
 C                -10.69420259   -4.14057293   -2.95446267
 C                 -6.72108861   -3.95563742    2.34489421
 C                 -5.05950565   -3.20370572    0.61370360
 C                 -5.31260373   -3.49558151    1.91512880
 H                 -6.74207258   -2.90203159   -3.85404243
 H                 -4.94637651   -2.68680868   -2.22923057
 C                -11.84776420   -4.28460282   -3.96444453
 C                 -9.23637560   -3.41380534   -4.86566716
 C                -11.64094940   -4.00398886   -5.27427049
 H                 -8.27171051   -3.09212455   -5.19859774
 H                -12.44274456   -4.10419690   -5.97568540
 C                -10.25233538   -3.54093432   -5.75353478
 H                -10.08977708   -3.31957843   -6.78768967
 H                -12.81266355   -4.60623784   -3.63214908
 H                -11.89494887   -4.78180746   -1.13083501
 H                 -4.08269686   -2.88462002    0.31549408
 H                 -4.53416815   -3.40643806    2.64382042
 H                 -6.91990930   -4.18553420    3.37081710
 C                -11.52494352   -5.11188986    1.39498547
 H                 -9.31835076   -4.75711380    2.86311167
 H                -11.41709307   -5.75710225    2.24172585
 H                -12.11046422   -4.25914346    1.66864419
 H                -12.01342631   -5.64081725    0.60345507

 1 2 1.0 4 1.0 14 2.0
 2 3 2.0 32 1.0
 3 5 1.0 31 1.0
 4 6 1.0 8 2.0
 5 6 1.0 11 2.0
 6 7 2.0
 7 10 1.0 12 1.0
 8 9 1.0 15 1.0
 9 10 2.0 18 1.0
 10 17 1.0
 11 13 1.0 27 1.0
 12 13 2.0 20 1.0
 13 19 1.0
 14 16 1.0 30 1.0
 15 16 2.0 28 1.0
 16 29 1.0
 17
 18
 19 21 2.0 26 1.0
 20 22 1.0 24 2.0
 21 23 1.0 24 1.0
 22
 23
 24 25 1.0
 25
 26
 27
 28
 29
 30
 31 33 1.0 34 1.0 35 1.0
 32
 33
 34
 35
