# Supplementary material for: Topological regions and experimental carcinogenicity data of polycyclic aromatic hydrocarbons: a comprehensive resource for prediction models
Source: BMC Res Notes. 2026 Apr 3;19:213. doi: 10.1186/s13104-026-07791-w (PMC13173849; doi:10.1186/s13104-026-07791-w)
Supplement: Supplementary file 1 — Supplementary Material 1. [file 13104_2026_7791_MOESM1_ESM.gz › pah_0193_02500.gjf]

%chk=C:\Users\Meressa AW\Documents\mer-library1\project\calculations\Gaussian_input_PAHs\pah_0193_02500.chk
# hf/3-21g geom=connectivity

Title Card Required

0 1
 C                 -7.71007543   -4.05478268    1.42291310
 C                 -9.12790962   -4.51279875    1.83876393
 C                -10.13743571   -4.63826748    0.92352305
 C                 -7.41334256   -3.73037526   -0.04393477
 C                 -9.91448636   -4.32876193   -0.57562261
 C                 -8.53702763   -3.87003203   -1.06269037
 C                 -8.31813766   -3.59399707   -2.36651436
 C                 -6.18337864   -3.32867912   -0.43109459
 C                 -5.91718381   -3.00968772   -1.91587351
 C                 -6.91962444   -3.13427563   -2.82471213
 C                -10.93019170   -4.46041876   -1.46377629
 C                 -9.46826725   -3.74192691   -3.37917281
 C                -10.69217344   -4.14797619   -2.95570512
 C                 -6.72595099   -3.93789690    2.34787527
 C                 -5.06209474   -3.19425940    0.61528588
 C                 -5.31689350   -3.47993018    1.91775569
 H                 -6.73883740   -2.91383592   -3.85603283
 H                 -4.94525027   -2.69091835   -2.22992972
 C                -11.84442202   -4.29679654   -3.96649091
 C                 -9.23183760   -3.43036239   -4.86845260
 C                -11.63589279   -4.02243797   -5.27736983
 H                 -8.26673032   -3.11029494   -5.20165640
 H                -12.43677551   -4.12597524   -5.97934341
 C                -10.24664288   -3.56170358   -5.75702713
 H                -10.08273005   -3.34528986   -6.79201394
 H                -12.80976253   -4.61682178   -3.63392281
 H                 -4.08488778   -2.87662646    0.31683010
 H                 -4.53940212   -3.38734176    2.64702555
 H                 -6.92611265   -4.16290129    3.37462176
 H                 -9.32390946   -4.73683263    2.86652502
 C                -12.31924219   -4.92107525   -0.98426161
 H                -11.10402469   -4.95807038    1.25266111
 H                -12.20885354   -5.56128754   -0.13406012
 H                -12.90460496   -4.06711034   -0.71408696
 H                -12.80938754   -5.45489440   -1.77146846

 1 2 1.0 4 1.0 14 2.0
 2 3 2.0 30 1.0
 3 5 1.0 32 1.0
 4 6 1.0 8 2.0
 5 6 1.0 11 2.0
 6 7 2.0
 7 10 1.0 12 1.0
 8 9 1.0 15 1.0
 9 10 2.0 18 1.0
 10 17 1.0
 11 13 1.0 31 1.0
 12 13 2.0 20 1.0
 13 19 1.0
 14 16 1.0 29 1.0
 15 16 2.0 27 1.0
 16 28 1.0
 17
 18
 19 21 2.0 26 1.0
 20 22 1.0 24 2.0
 21 23 1.0 24 1.0
 22
 23
 24 25 1.0
 25
 26
 27
 28
 29
 30
 31 33 1.0 34 1.0 35 1.0
 32
 33
 34
 35
