# Supplementary material for: Topological regions and experimental carcinogenicity data of polycyclic aromatic hydrocarbons: a comprehensive resource for prediction models
Source: BMC Res Notes. 2026 Apr 3;19:213. doi: 10.1186/s13104-026-07791-w (PMC13173849; doi:10.1186/s13104-026-07791-w)
Supplement: Supplementary file 1 — Supplementary Material 1. [file 13104_2026_7791_MOESM1_ESM.gz › pah_0194_02500.gjf]

%chk=C:\Users\Meressa AW\Documents\mer-library1\project\calculations\Gaussian_input_PAHs\pah_0194_02500.chk
# hf/3-21g geom=connectivity

Title Card Required

0 1
 C                 -7.71220192   -4.04066791    1.42446302
 C                 -9.13052123   -4.49604018    1.84156118
 C                -10.13947760   -4.62550854    0.92624911
 C                 -7.41432712   -3.72350665   -0.04373743
 C                 -9.91537122   -4.32337200   -0.57422670
 C                 -8.53737926   -3.86761092   -1.06257155
 C                 -8.31747961   -3.59799731   -2.36756877
 C                 -6.18392278   -3.32423096   -0.43199998
 C                 -5.91657614   -3.01255935   -1.91812590
 C                 -6.91845244   -3.14111383   -2.82703440
 C                -10.93052887   -4.45889114   -1.46242562
 C                 -9.46698448   -3.75033181   -3.38028352
 C                -10.69135673   -4.15379088   -2.95568889
 C                 -6.72865656   -3.91972802    2.34951991
 C                 -5.06329266   -3.18522966    0.61448228
 C                 -5.31910436   -3.46447004    1.91814748
 H                 -6.73686606   -2.92575593   -3.85928794
 H                 -4.94428884   -2.69574061   -2.23305968
 C                -11.84298083   -4.30701119   -3.96652897
 C                 -9.22940448   -3.44609124   -4.87089385
 C                -11.63343889   -4.03909984   -5.27857938
 H                 -8.26393082   -3.12806063   -5.20498538
 H                -12.43388847   -4.14569085   -5.98058995
 C                -10.24366218   -3.58129533   -5.75951422
 H                -10.07895097   -3.36996752   -6.79542483
 H                 -4.08574273   -2.86947515    0.31515767
 H                 -4.54206932   -3.36868596    2.64749099
 H                 -6.92961623   -4.13966504    3.37720805
 H                 -9.32732080   -4.71499830    2.87026292
 H                -11.10643031   -4.94329282    1.25627276
 C                -13.23287460   -4.76468634   -3.48660322
 H                -13.12389016   -5.40096054   -2.63327003
 H                -13.81812368   -3.90915723   -3.22117253
 H                -13.72231538   -5.30193632   -4.27191218
 H                -11.89601509   -4.77691971   -1.12836846

 1 2 1.0 4 1.0 14 2.0
 2 3 2.0 29 1.0
 3 5 1.0 30 1.0
 4 6 1.0 8 2.0
 5 6 1.0 11 2.0
 6 7 2.0
 7 10 1.0 12 1.0
 8 9 1.0 15 1.0
 9 10 2.0 18 1.0
 10 17 1.0
 11 13 1.0 35 1.0
 12 13 2.0 20 1.0
 13 19 1.0
 14 16 1.0 28 1.0
 15 16 2.0 26 1.0
 16 27 1.0
 17
 18
 19 21 2.0 31 1.0
 20 22 1.0 24 2.0
 21 23 1.0 24 1.0
 22
 23
 24 25 1.0
 25
 26
 27
 28
 29
 30
 31 32 1.0 33 1.0 34 1.0
 32
 33
 34
 35
