# Supplementary material for: Topological regions and experimental carcinogenicity data of polycyclic aromatic hydrocarbons: a comprehensive resource for prediction models
Source: BMC Res Notes. 2026 Apr 3;19:213. doi: 10.1186/s13104-026-07791-w (PMC13173849; doi:10.1186/s13104-026-07791-w)
Supplement: Supplementary file 1 — Supplementary Material 1. [file 13104_2026_7791_MOESM1_ESM.gz › pah_0195_02500.gjf]

%chk=C:\Users\Meressa AW\Documents\mer-library1\project\calculations\Gaussian_input_PAHs\pah_0195_02500.chk
# hf/3-21g geom=connectivity

Title Card Required

0 1
 C                 -7.72008053   -4.01746385    1.42843314
 C                 -9.14226529   -4.45930479    1.84692036
 C                -10.15018771   -4.59090718    0.93077386
 C                 -7.41708444   -3.71653795   -0.04213484
 C                 -9.92099255   -4.30482604   -0.57207841
 C                 -8.53898589   -3.86301680   -1.06189765
 C                 -8.31461536   -3.60753377   -2.36897508
 C                 -6.18324484   -3.32925524   -0.43164183
 C                 -5.91077589   -3.03378975   -1.92014593
 C                 -6.91162547   -3.16446329   -2.82988303
 C                -10.93521292   -4.44217169   -1.46106718
 C                 -9.46303646   -3.76200671   -3.38259508
 C                -10.69094715   -4.15315826   -2.95670422
 C                 -6.73764592   -3.89412382    2.35435305
 C                 -5.06385634   -3.18759406    0.61581214
 C                 -5.32420030   -3.45247434    1.92157522
 H                 -6.72648858   -2.96033464   -3.86378623
 H                 -4.93574753   -2.72653100   -2.23607593
 C                -11.84149783   -4.30848228   -3.96844519
 C                 -9.22037391   -3.47381682   -4.87557439
 C                -11.62748069   -4.05470443   -5.28258144
 C                -10.23368994   -3.61086292   -5.76498655
 H                -10.06544689   -3.41068844   -6.80254351
 H                 -4.08360518   -2.88128104    0.31551230
 H                 -4.54803814   -3.35480857    2.65159830
 H                 -6.94217785   -4.10274275    3.38369499
 H                 -9.34263231   -4.66696451    2.87727491
 H                -11.11991805   -4.89902421    1.26181308
 H                -11.90348701   -4.75050254   -1.12598902
 H                -12.80999010   -4.61678231   -3.63396979
 C                 -7.82680204   -3.03004492   -5.35788544
 H                -12.42718566   -4.16275319   -5.98521750
 H                 -7.24682334   -3.89197890   -5.61399971
 H                 -7.93035803   -2.40150595   -6.21760336
 H                 -7.33496377   -2.48831490   -4.57716545

 1 2 1.0 4 1.0 14 2.0
 2 3 2.0 27 1.0
 3 5 1.0 28 1.0
 4 6 1.0 8 2.0
 5 6 1.0 11 2.0
 6 7 2.0
 7 10 1.0 12 1.0
 8 9 1.0 15 1.0
 9 10 2.0 18 1.0
 10 17 1.0
 11 13 1.0 29 1.0
 12 13 2.0 20 1.0
 13 19 1.0
 14 16 1.0 26 1.0
 15 16 2.0 24 1.0
 16 25 1.0
 17
 18
 19 21 2.0 30 1.0
 20 22 2.0 31 1.0
 21 22 1.0 32 1.0
 22 23 1.0
 23
 24
 25
 26
 27
 28
 29
 30
 31 33 1.0 34 1.0 35 1.0
 32
 33
 34
 35
