# Supplementary material for: Topological regions and experimental carcinogenicity data of polycyclic aromatic hydrocarbons: a comprehensive resource for prediction models
Source: BMC Res Notes. 2026 Apr 3;19:213. doi: 10.1186/s13104-026-07791-w (PMC13173849; doi:10.1186/s13104-026-07791-w)
Supplement: Supplementary file 1 — Supplementary Material 1. [file 13104_2026_7791_MOESM1_ESM.gz › pah_0196_02500.gjf]

%chk=C:\Users\Meressa AW\Documents\mer-library1\project\calculations\Gaussian_input_PAHs\pah_0196_02500.chk
# hf/3-21g geom=connectivity

Title Card Required

0 1
 C                 -7.71961607   -4.01829445    1.42825607
 C                 -9.14331886   -4.45427281    1.84772923
 C                -10.15222170   -4.58243627    0.93217451
 C                 -7.41618717   -3.71943571   -0.04264420
 C                 -9.92266827   -4.29814990   -0.57096365
 C                 -8.53917951   -3.86208828   -1.06174854
 C                 -8.31447123   -3.60826514   -2.36909133
 C                 -6.18102798   -3.33725685   -0.43300922
 C                 -5.90815693   -3.04374779   -1.92182669
 C                 -6.90997984   -3.17100725   -2.83097626
 C                -10.93787698   -4.43201874   -1.45935450
 C                 -9.46401122   -3.75880416   -3.38203473
 C                -10.69323771   -4.14485564   -2.95528689
 C                 -6.73622816   -3.89828784    2.35360191
 C                 -5.06055321   -3.19939636    0.61379025
 C                 -5.32127195   -3.46247709    1.91984234
 H                 -4.93208622   -2.74052309   -2.23843484
 C                -11.84490877   -4.29623953   -3.96635017
 C                 -9.22097560   -3.47246219   -4.87530891
 C                -11.63056309   -4.04408888   -5.28074608
 C                -10.23527876   -3.60603621   -5.76412390
 H                -10.06677599   -3.40714761   -6.80188599
 H                 -4.07925557   -2.89712834    0.31281017
 H                 -4.54435705   -3.36744385    2.64941202
 H                 -6.94105381   -4.10549461    3.38317067
 H                 -9.34397598   -4.66053394    2.87830822
 H                -11.12299102   -4.88652774    1.26389020
 H                -11.90718870   -4.73632795   -1.12360056
 H                -12.81443896   -4.60051706   -3.63119887
 H                -12.43104628   -4.14940089   -5.98291135
 C                 -6.64312597   -2.87914455   -4.31933281
 H                 -5.62266000   -3.10401848   -4.54950864
 H                 -7.28664780   -3.48488525   -4.92253912
 H                 -6.83465867   -1.84574221   -4.52006852
 H                 -8.25167625   -3.16815166   -5.21109735

 1 2 1.0 4 1.0 14 2.0
 2 3 2.0 26 1.0
 3 5 1.0 27 1.0
 4 6 1.0 8 2.0
 5 6 1.0 11 2.0
 6 7 2.0
 7 10 1.0 12 1.0
 8 9 1.0 15 1.0
 9 10 2.0 17 1.0
 10 31 1.0
 11 13 1.0 28 1.0
 12 13 2.0 19 1.0
 13 18 1.0
 14 16 1.0 25 1.0
 15 16 2.0 23 1.0
 16 24 1.0
 17
 18 20 2.0 29 1.0
 19 21 2.0 35 1.0
 20 21 1.0 30 1.0
 21 22 1.0
 22
 23
 24
 25
 26
 27
 28
 29
 30
 31 32 1.0 33 1.0 34 1.0
 32
 33
 34
 35
