# Supplementary material for: Topological regions and experimental carcinogenicity data of polycyclic aromatic hydrocarbons: a comprehensive resource for prediction models
Source: BMC Res Notes. 2026 Apr 3;19:213. doi: 10.1186/s13104-026-07791-w (PMC13173849; doi:10.1186/s13104-026-07791-w)
Supplement: Supplementary file 1 — Supplementary Material 1. [file 13104_2026_7791_MOESM1_ESM.gz › pah_0197_02500.gjf]

%chk=C:\Users\Meressa AW\Documents\mer-library1\project\calculations\Gaussian_input_PAHs\pah_0197_02500.chk
# hf/3-21g geom=connectivity

Title Card Required

0 1
 C                 -7.72383882   -4.00586581    1.43023146
 C                 -9.14816724   -4.43997806    1.84951614
 C                -10.15578067   -4.57192382    0.93307910
 C                 -7.41830234   -3.71322130   -0.04148179
 C                 -9.92407501   -4.29398177   -0.57091510
 C                 -8.53985920   -3.86008466   -1.06156831
 C                 -8.31328092   -3.61177228   -2.36964645
 C                 -6.18256446   -3.33276567   -0.43169858
 C                 -5.90756328   -3.04553447   -1.92134826
 C                 -6.90810568   -3.17655003   -2.83137398
 C                -10.93803483   -4.43151172   -1.46017256
 C                 -9.46139678   -3.76648629   -3.38357544
 C                -10.69125579   -4.15065432   -2.95695041
 C                 -6.74175613   -3.88202874    2.35645837
 C                 -5.06356597   -3.19057301    0.61610003
 C                 -5.32615553   -3.44813795    1.92287651
 C                -11.84150747   -4.30619753   -3.96899765
 C                 -9.21622739   -3.48643047   -4.87769274
 C                -11.62528428   -4.05957758   -5.28413518
 C                -10.22928367   -3.62365749   -5.76737284
 H                -10.05929971   -3.42913102   -6.80572004
 H                 -4.08182134   -2.88963676    0.31524315
 H                 -4.55026925   -3.35008633    2.65314110
 H                 -6.94805704   -4.08488555    3.38659868
 H                 -9.35030099   -4.64188528    2.88066863
 H                -11.12704252   -4.87454818    1.26469481
 H                -11.90784504   -4.73433592   -1.12451552
 H                -12.81153473   -4.60899473   -3.63394396
 H                -12.42478309   -4.16777304   -5.98698325
 H                 -8.24643091   -3.18359976   -5.21338355
 C                 -4.50207621   -2.61112718   -2.37686594
 H                 -6.72121445   -2.97812367   -3.86607134
 H                 -3.92309058   -3.47693711   -2.62191459
 H                 -4.58495012   -1.98194035   -3.23835063
 H                 -4.02164821   -2.07267565   -1.58682866

 1 2 1.0 4 1.0 14 2.0
 2 3 2.0 25 1.0
 3 5 1.0 26 1.0
 4 6 1.0 8 2.0
 5 6 1.0 11 2.0
 6 7 2.0
 7 10 1.0 12 1.0
 8 9 1.0 15 1.0
 9 10 2.0 31 1.0
 10 32 1.0
 11 13 1.0 27 1.0
 12 13 2.0 18 1.0
 13 17 1.0
 14 16 1.0 24 1.0
 15 16 2.0 22 1.0
 16 23 1.0
 17 19 2.0 28 1.0
 18 20 2.0 30 1.0
 19 20 1.0 29 1.0
 20 21 1.0
 21
 22
 23
 24
 25
 26
 27
 28
 29
 30
 31 33 1.0 34 1.0 35 1.0
 32
 33
 34
 35
