# Supplementary material for: Topological regions and experimental carcinogenicity data of polycyclic aromatic hydrocarbons: a comprehensive resource for prediction models
Source: BMC Res Notes. 2026 Apr 3;19:213. doi: 10.1186/s13104-026-07791-w (PMC13173849; doi:10.1186/s13104-026-07791-w)
Supplement: Supplementary file 1 — Supplementary Material 1. [file 13104_2026_7791_MOESM1_ESM.gz › pah_0198_02500.gjf]

%chk=C:\Users\Meressa AW\Documents\mer-library1\project\calculations\Gaussian_input_PAHs\pah_0198_02500.chk
# hf/3-21g geom=connectivity

Title Card Required

0 1
 C                 -7.72921295   -3.98503317    1.43313788
 C                 -9.15416146   -4.41673806    1.85280093
 C                -10.16027882   -4.55448158    0.93557371
 C                 -7.42134037   -3.70144617   -0.03986114
 C                 -9.92618342   -4.28580514   -0.56973360
 C                 -8.54123225   -3.85476205   -1.06082711
 C                 -8.31257514   -3.61450980   -2.37004821
 C                 -6.18502134   -3.32324628   -0.43042975
 C                 -5.90765286   -3.04519353   -1.92138147
 C                 -6.90671034   -3.18196395   -2.83219157
 C                -10.93868964   -4.42896847   -1.45975789
 C                 -9.45903419   -3.77564471   -3.38485145
 C                -10.68953136   -4.15733590   -2.95784352
 C                 -6.74864012   -3.85534493    2.36016328
 C                 -5.06773096   -3.17443401    0.61827205
 C                 -5.33239547   -3.42395421    1.92619030
 C                -11.83812897   -4.31928934   -3.97076347
 C                 -9.21148966   -3.50479781   -4.88027426
 C                -11.61981468   -4.08077692   -5.28705042
 C                -10.22309120   -3.64766256   -5.77072189
 H                -10.05145608   -3.45953808   -6.80997670
 H                 -4.08553943   -2.87523241    0.31714382
 H                 -4.55769970   -3.32128898    2.65708448
 H                 -6.95657687   -4.05185951    3.39120369
 H                 -9.35793242   -4.61229749    2.88485417
 H                -11.13203548   -4.85518521    1.26748684
 H                -11.90900178   -4.72984450   -1.12379962
 H                -12.41816439   -4.19342551   -5.99050478
 H                 -6.71817452   -2.98991403   -3.86779336
 C                -13.23496409   -4.75229199   -3.48810379
 C                 -7.81498468   -3.07175452   -5.36385192
 H                 -4.93064090   -2.74519804   -2.23816270
 H                 -7.23773534   -3.93869038   -5.60901595
 H                 -7.91391933   -2.45228974   -6.23067100
 H                 -7.32300045   -2.52340270   -4.58786106
 H                -13.13660853   -5.37190274   -2.62132314
 H                -13.81228957   -3.88534653   -3.24315305
 H                -13.72652246   -5.30047919   -4.26448073

 1 2 1.0 4 1.0 14 2.0
 2 3 2.0 25 1.0
 3 5 1.0 26 1.0
 4 6 1.0 8 2.0
 5 6 1.0 11 2.0
 6 7 2.0
 7 10 1.0 12 1.0
 8 9 1.0 15 1.0
 9 10 2.0 32 1.0
 10 29 1.0
 11 13 1.0 27 1.0
 12 13 2.0 18 1.0
 13 17 1.0
 14 16 1.0 24 1.0
 15 16 2.0 22 1.0
 16 23 1.0
 17 19 2.0 30 1.0
 18 20 2.0 31 1.0
 19 20 1.0 28 1.0
 20 21 1.0
 21
 22
 23
 24
 25
 26
 27
 28
 29
 30 36 1.0 37 1.0 38 1.0
 31 33 1.0 34 1.0 35 1.0
 32
 33
 34
 35
 36
 37
 38
