# Supplementary material for: Topological regions and experimental carcinogenicity data of polycyclic aromatic hydrocarbons: a comprehensive resource for prediction models
Source: BMC Res Notes. 2026 Apr 3;19:213. doi: 10.1186/s13104-026-07791-w (PMC13173849; doi:10.1186/s13104-026-07791-w)
Supplement: Supplementary file 1 — Supplementary Material 1. [file 13104_2026_7791_MOESM1_ESM.gz › pah_0199_02500.gjf]

%chk=C:\Users\Meressa AW\Documents\mer-library1\project\calculations\Gaussian_input_PAHs\pah_0199_02500.chk
# hf/3-21g geom=connectivity

Title Card Required

0 1
 C                 -7.73052908   -3.97942336    1.43381866
 C                 -9.15669668   -4.40635311    1.85422518
 C                -10.16257078   -4.54526360    0.93690701
 C                 -7.42113465   -3.70204172   -0.04004289
 C                 -9.92696795   -4.28274522   -0.56925145
 C                 -8.54075603   -3.85665551   -1.06110983
 C                 -8.31077356   -3.62181395   -2.37108033
 C                 -6.18373463   -3.32808108   -0.43126962
 C                 -5.90484725   -3.05622687   -1.92308084
 C                 -6.90366274   -3.19415762   -2.83398131
 C                -10.93926025   -4.42695618   -1.45934999
 C                 -9.45698367   -3.78416253   -3.38597137
 C                -10.68859313   -4.16148538   -2.95828827
 C                 -6.75022385   -3.84847179    2.36094957
 C                 -5.06674279   -3.17785611    0.61754874
 C                 -5.33275294   -3.42188771    1.92622933
 C                -11.83694549   -4.32463800   -3.97129387
 C                 -9.20793300   -3.51946634   -4.88224527
 C                -11.61730608   -4.09153710   -5.28832963
 C                -10.21931997   -3.66338130   -5.77276748
 H                -10.04663861   -3.47952948   -6.81261345
 H                 -4.08370052   -2.88198924    0.31590208
 H                 -4.55826737   -3.31822954    2.65720615
 H                 -6.95922049   -4.04066290    3.39259049
 H                -11.91044855   -4.72439129   -1.12285984
 H                -12.41548655   -4.20501422   -5.99184288
 H                 -6.71407464   -3.00640248   -3.87017837
 H                 -4.92697369   -2.75961167   -2.24038620
 H                 -8.23675800   -3.22202631   -5.21876952
 H                -12.80835017   -4.62204900   -3.63540744
 C                -11.56243069   -4.97311734    1.41537680
 C                 -9.45149837   -4.68159650    3.34047327
 H                -11.46911027   -5.59048338    2.28431320
 H                -12.13836225   -4.10392057    1.65558467
 H                -12.05244950   -5.52222310    0.63867578
 H                 -8.81631320   -4.07226282    3.94887467
 H                -10.47495648   -4.45013470    3.54989852
 H                 -9.26805518   -5.71363252    3.55529948

 1 2 1.0 4 1.0 14 2.0
 2 3 2.0 32 1.0
 3 5 1.0 31 1.0
 4 6 1.0 8 2.0
 5 6 1.0 11 2.0
 6 7 2.0
 7 10 1.0 12 1.0
 8 9 1.0 15 1.0
 9 10 2.0 28 1.0
 10 27 1.0
 11 13 1.0 25 1.0
 12 13 2.0 18 1.0
 13 17 1.0
 14 16 1.0 24 1.0
 15 16 2.0 22 1.0
 16 23 1.0
 17 19 2.0 30 1.0
 18 20 2.0 29 1.0
 19 20 1.0 26 1.0
 20 21 1.0
 21
 22
 23
 24
 25
 26
 27
 28
 29
 30
 31 33 1.0 34 1.0 35 1.0
 32 36 1.0 37 1.0 38 1.0
 33
 34
 35
 36
 37
 38
