# Supplementary material for: Topological regions and experimental carcinogenicity data of polycyclic aromatic hydrocarbons: a comprehensive resource for prediction models
Source: BMC Res Notes. 2026 Apr 3;19:213. doi: 10.1186/s13104-026-07791-w (PMC13173849; doi:10.1186/s13104-026-07791-w)
Supplement: Supplementary file 1 — Supplementary Material 1. [file 13104_2026_7791_MOESM1_ESM.gz › pah_0200_02500.gjf]

%chk=C:\Users\Meressa AW\Documents\mer-library1\project\calculations\Gaussian_input_PAHs\pah_0200_02500.chk
# hf/3-21g geom=connectivity

Title Card Required

0 1
 C                 -7.73506595   -3.95920169    1.43641460
 C                 -9.16416559   -4.37426252    1.85874524
 C                -10.16976068   -4.51524285    0.94143707
 C                 -7.42236207   -3.69628712   -0.03939886
 C                 -9.93089508   -4.26704486   -0.56663420
 C                 -8.54167250   -3.85320630   -1.06045504
 C                 -8.30881567   -3.63096199   -2.37211438
 C                 -6.18236727   -3.33285008   -0.43232413
 C                 -5.90018115   -3.07544088   -1.92607619
 C                 -6.89871953   -3.21542728   -2.83696693
 C                -10.94297042   -4.41305459   -1.45668627
 C                 -9.45476614   -3.79540907   -3.38696072
 C                -10.68903250   -4.16192715   -2.95754447
 C                 -6.75509750   -3.82594581    2.36357308
 C                 -5.06574420   -3.18006515    0.61651727
 C                 -5.33468011   -3.41130166    1.92692217
 C                -11.83713157   -4.32715111   -3.97050150
 C                 -9.20245110   -3.54502767   -4.88515033
 C                -11.61461777   -4.10665429   -5.28922419
 C                -10.21361764   -3.69075467   -5.77562817
 H                -10.03866792   -3.51684992   -6.81680525
 H                 -6.96640012   -4.00805214    3.39657283
 H                -11.91625204   -4.70197721   -1.11883041
 H                -12.41262195   -4.22157122   -5.99270372
 H                 -6.70684728   -3.03767787   -3.87450737
 H                 -4.92024113   -2.78721311   -2.24473318
 H                 -8.22918230   -3.25610167   -5.22304037
 H                -12.81062938   -4.61605115   -3.63324961
 H                -11.14447916   -4.80402802    1.27524389
 H                 -9.37129667   -4.55543412    2.89275375
 C                 -3.64795637   -2.76615941    0.18044412
 C                 -4.22037858   -3.25951075    2.97901135
 H                 -3.07332538   -3.64109977   -0.04131837
 H                 -3.70890596   -2.14900166   -0.69150856
 H                 -3.17655142   -2.22079294    0.97117342
 H                 -3.52137570   -2.51757406    2.65370389
 H                 -4.64950151   -2.96033567    3.91241792
 H                 -3.71603606   -4.19515744    3.10190931

 1 2 1.0 4 1.0 14 2.0
 2 3 2.0 30 1.0
 3 5 1.0 29 1.0
 4 6 1.0 8 2.0
 5 6 1.0 11 2.0
 6 7 2.0
 7 10 1.0 12 1.0
 8 9 1.0 15 1.0
 9 10 2.0 26 1.0
 10 25 1.0
 11 13 1.0 23 1.0
 12 13 2.0 18 1.0
 13 17 1.0
 14 16 1.0 22 1.0
 15 16 2.0 31 1.0
 16 32 1.0
 17 19 2.0 28 1.0
 18 20 2.0 27 1.0
 19 20 1.0 24 1.0
 20 21 1.0
 21
 22
 23
 24
 25
 26
 27
 28
 29
 30
 31 33 1.0 34 1.0 35 1.0
 32 36 1.0 37 1.0 38 1.0
 33
 34
 35
 36
 37
 38
