# Supplementary material for: Topological regions and experimental carcinogenicity data of polycyclic aromatic hydrocarbons: a comprehensive resource for prediction models
Source: BMC Res Notes. 2026 Apr 3;19:213. doi: 10.1186/s13104-026-07791-w (PMC13173849; doi:10.1186/s13104-026-07791-w)
Supplement: Supplementary file 2 — Supplementary Material 2. [file 13104_2026_7791_MOESM2_ESM.xlsx]

## Sheet: Pah_Dataset
		Topological Regions and Experimental Carcinogenic Activities of Polycyclic Aromatic Hydrocarbons
SN	File name	PAH's Chemical name	Chemical structure	Number of C,H	B(2,a,b), F(3,a,b), H(4,a,b), C(5,a,b) regions		Log Iball	LogP	Carcinogenic potency	Fused benzene ring-based topology classification (Linear,Angular,Peri-condensed)	Reference#
									/activity$
1	pah_0001_0250	Naphthalene		10,8	0, 0, 0		0	3.3	+,LM/M	Linear	3,4,6
2	pah_0002_0250	Anthracene		14,10	0, 0, 0		0	4.45	±,L/LM	Linear	1,6
3	pah_0003_0250	Benz[a]anthracene		18,12	B(2,1,4)		1.38	5.79	+,LM	Angular	1,3,4
4	pah_0004_0250	Dibenz[a,h]anthracene		22,14	2B(2,1,4)		1.41	6.5	+,M/HM	Angular	1,3
5	pah_0005_0250	Dibenz[a,j]anthracene		22,14	B(2,4,1), B(2,1,4)		1.38	6.84	±,L/LM	Angular	1,3,6
6	pah_0006_0250	Dibenz[a,c]anthracene(benzo[b]triphenylene)		22,14	B(2,1,4), B(2,4,4),B(2,4,1)		1.57	6.84	+, LM	Peri-condensed (Clustered)	1,6
7	pah_0007_0250	1-methylbenz[a]anthracene		19,14	F(3,1,0)		0	6.16	-, L	Angular	1,2,3
8	pah_0008_0250	2-methylbenz[a]anthracene		19,14	B(2,1,1)		0	6.16	-, L	Angular	1,2,3
9	pah_0009_0250	3-methylbenz[a]anthracene		19,14	B(2,1,2)		0	6.16	-, L	Angular	1,2,3
10	pah_0010_0250	4-methylbenz[a]anthracene		19,14	B(2,1,3),B(2,0,2)		0	6.16	-, L	Angular	3
11	pah_0011_0250	5-methylbenz[a]anthracene		19,14	B(2,1,4),B(2,4,0)		1.38	6.16	±, L/LM	Angular	1,3,9
12	pah_0012_0250	6-methylbenz[a]anthracene		19,14	B(2,1,4),B(2,0,1)		1.38	6.16	+, LM/M	Angular	1,3,6
13	pah_0013_0250	7-methylbenz[a]anthracene		19,14	B(2,1,4),B(2,2,0),B(2,0,4)		1.65	6.16	+, HM/H	Angular	1,3,9
14	pah_0014_0250	8-methylbenz[a]anthracene		19,14	B(2,1,4),B(2,1,0)		1.45	6.16	+, M	Angular	3,6
15	pah_0015_0250	9-methylbenz[a]anthracene		19,14	B(2,1,4)		1.38	6.16	+, LM	Angular	3,6,9
16	pah_0016_0250	10-methylbenz[a]anthracene		19,14	B(2,1,4)		1.38	6.16	+,LM/M	Angular	3,9
17	pah_0017_0250	11-methylbenz[a]anthracene		19,14	B(2,1,4),B(2,0,1)		1.38	6.16	±. L/LM	Angular	3
18	pah_0018_0250	12-methylbenz[a]anthracene		19,14	B(2,4,0),F(3,0,4)		1.69	6.16	+, HM	Angular	1,3
19	pah_0019_0250	7,12-dimethyl benz[a]anthracene		20,16	B(2,4,0),B(2,0,4),B(2,2,0),F(3,0,4)		2.18	6.66	+, H	Angular	1,3,9
20	pah_0020_0250	6,12-dimethyl benz[a]anthracene		20,16	B(2,4,0),B(2,0,1),F(3,0,4)		1.89	6.66	+, /HM	Angular	1,6,9
21	pah_0021_0250	9,10-dimethylanthracene		16,14	2B(2,4,0),2B(2,0,4)		0	5.49	+, LM/M	Linear	1,3
22	pah_0022_0250	1,2,3,4,8,9-hexahydro Dibenz[a,j]anthracene		22,20	B(2,4,1),B(2,1,4*)		0	7.23	±, L/LM	Angular	3
										Angular
23	pah_0023_0250	8-propylbenz[a]anthracene		21,18	B(2,1,4),B(2,1,0)		1.2	7.22	±, L/LM	Angular	3
24	pah_0024_0250	Phenanthrene		14,10	B(2,4,4)		0	4.46	-, L	Angular	1,3
										Angular
25	pah_0025_0250	Benzo[c]phenanthrene		18,12	F(3,4,4)		1.23	5.66	+, LM/M	Angular	1,3
26	pah_0026_0250	1-methyl benzo[c]phenanthrene		19,14	H(4,4,0)		1.4	6.16	+, LM	Angular	1,6
27	pah_0027_0250	2-methyl benzo[c]phenanthrene		19,14	F(3,4,1)		1.38	6.16	+, LM	Angular	1,3
28	pah_0028_0250	3-methyl benzo[c]phenanthrene		19,14	F(3,4,2)		1.38	6.16	+, LM/M	Angular	1,3
29	pah_0029_0250	4-methyl benzo[c]phenanthrene		19,14	B(2,0,2),F(3,4,3)		1.38	6.16	+, LM/M	Angular	1,3
30	pah_0030_0250	Chrysene		18,12	2B(2,4,2)		1.08	5.73	+, LM	Angular	1,3,6
										Angular
31	pah_0031_0250	4-methylchrysene		19,14	B(2,4,2),F(3,0,2)		1.4	6.16	±, L/LM	Angular	3,6
32	pah_0032_0250	5-methylchrysene		19,14	B(2,4,2),F(3,4,0)		1.88	6.16	+, M/HM	Angular	1,3,6
33	pah_0033_0250	6-methylchrysene		19,14	B(2,4,2),B(2,4,1),B(2,0,4)		1.76	6.16	±, L/LM	Angular	1,2,3,6
34	pah_0034_0250	Benzo[c]chrysene		22,14	B(2,4,2),F(3,4,2)		1.7	6.84	+, M	Angular	3,6
35	pah_0035_0250	Dibenzo[def,p]chrysene(dibenzo[a,l]pyrene)		24,14	B(2,4,3),F(3,4,4)		1.87	7.3	+, H	Peri-condensed (Clustered)	3, 6,7
36	pah_0036_0250	Naphtho [1,2,3,4-def]chrysene		24,14	B(2,4,2),B(2,3,4),B(2,4,1)		0	10.36	+, HM/H	Peri-condensed (Clustered)	3
37	pah_0037_0250	Benzo[a]pyrene		20,12	B(2,2,4)		1.9	5.97	+, H	Angular	1,3
38	pah_0038_0250	Benzo[e]pyrene		20,12	B(2,3,4),B(2,4,3)		1.4	6.12	±, L/LM	Peri-condensed (Clustered)	1,3
39	pah_0039_0250	Dibenzo[a,e]pyrene		24,14	B(2,2,4),B(2,1,4),B(2,4,3)		0	7.3	+, M/HM	Peri-condensed (Clustered)	1,6
40	pah_0040_0250	Dibenzo[a,h]pyrene		24,14	2B(2,2,4)		1.46	7.3	+, H	Angular	1,3
41	pah_0041_0250	Dibenzo[a,i]pyrene(Benzo[rst] pentaphene)		24,14	B(2,2,4),B(2,4,2)		1.51	7.3	+, M/HM	Angular	1,6
42	pah_0042_0250	Tribenzo[a,e,i]pyrene		28,16	B(2,2,4),B(2,1,4),B(2,4,1),B(2,4,2)		0.01	8.47	+, LM/M	Peri-condensed (Clustered)	1,6
43	pah_0043_0250	Cyclopenta[cd]pyrene		18,10	-		0.01	5.25	+, HM	Peri-condensed (Clustered)	1,6
44	pah_0044_0250	8-methylbenzo[a]pyrene		21,14	B(2,2,2)		0	6.62	-, L/LM	Angular	1,6
45	pah_0045_0250	Tetracene		18,12	-		0	5.9	±, L/LM	Linear	1,3
46	pah_0046_0250	Pentacene		22,14	-		0	6.84	-, L	Linear	3,6
47	pah_0047_0250	Benzo[b]fluoranthene(3,4-benzo fluoranthene)		20,12	B(2,4,3),B(2,3,4),B(2,1,4)		1.9	6.12	+, M/HM	Angular	3,15
48	pah_0048_0250	Dibenzo[a,e]fluoranthene(2,3,5,6-dibenzofluoranthrene)		24,14	2B(2,4,1),F(3,4,4)		1.63	7.3	+, HM/H	Angular	3,6
49	pah_0049_0250	Triphenylene		18,12	3B(2,4,4)		0	5.49	-, L	Peri-condensed (Clustered)	3
50	pah_0050_0250	10,11,12,13-tetrahydro benzo[b]triphenylene		22,18	B(2,1,4),B(2,4,4),B(2,4,1)		0	7.24	-, L	Peri-condensed (Clustered)	3
51	pah_0051_0250	Benzo[g,h,i]perylene		22,12	B(2,3,3)		0.01	6.58	+, LM	Peri-condensed (Clustered)	3,6
52	pah_0052_0250	Coronene		26,12	-		0	7.04	-, L	Peri-condensed (Clustered)	1,3,6
53	pah_0053_0250	Picene(benzo[a]chrysene)		22,14	B(2,4,2),B(2,2,4),B(2,2,2)		0.01	6.84	-, L	Angular	1,3,6
54	pah_0054_0250	Ovalene		32,14	-		0	9.14	-, L	Peri-condensed (Clustered)	3,6
55	pah_0055_0250	3-methylcholanthrene		21,16	B(2,1,4),B(2,2,2*),B(2,2*,0)		2	6.42	+, HM/H	Angular	5
56	pah_0056_0250	3-methyldibenz[a,h]anthracene		23,16	B(2,1,2),B(2,1,4)		1.4	7.34	+, M/HM	Angular	6, 8
57	pah_0057_0250	7-isopropyl benz[a]anthracene		21,18	B(2,1,4),B(2,2,0),B(2,0,4)		0	7.09	-, L	Angular	6,9
58	pah_0058_0250	7-methylbenzo[c]phenanthrene		19,14	B(2,2,0),F(3,4,4)		1.69	6.16	+,LM	Angular	6
59	pah_0059_0250	8-methylbenzo[c]phenanthrene		19,14	B(2,0,4),F(3,4,4)		1.68	6.16	+,LM	Angular	6
60	pah_0060_0250	5,6-dimethylchrysene		20,16	B(2,4,2),B(2,0,0),B(2,0,4),F(3,4,0)		1.7	6.66	~	Angular	6
61	pah_0061_0250	2-methylchrysene		19,14	B(2,4,2),B(2,2,2)		1.4	6.16	±,L/LM	Angular	6,9
62	pah_0062_0250	3-methylchrysene		19,14	B(2,4,2),B(2,1,2)		1.4	6.16	±,L/LM	Angular	6,13
63	pah_0063_0250	6,7-dimethylbenz[a]anthracene		20,16	B(2,1,4),B(2,0,4),F(3,0,0)		1.64	6.66	+, H	Angular	6
64	pah_0064_0250	8,12-dimethylbenz[a]anthracene		20,16	B(2,3,0),B(2,1,0),F(3,0,4)		1.98	6.66	+, H	Angular	6,9
65	pah_0065_0250	7,8- dimethylbenz[a]anthracene		20,16	B(2,1,4),B(2,2,0),F(3,0,0)		2	6.66	+,HM/ H	Angular	6,9
66	pah_0066_0250	6-methylanthracene		15,12	-		0.01	4.99	~	Linear	6
67	pah_0067_0250	3,9- dimethylbenz[a]anthracene		20,16	B(2,2,1)		0	6.66	-,L	Angular	6,11
68	pah_0068_0250	3,10- dimethylbenz[a]anthracene		20,16	B(2,1,2)		0	6.66	-,L	Angular	6,11
69	pah_0069_0250	2,9- dimethylbenz[a]anthracene		20,16	B(2,1,1)		0	6.66	-,L	Angular	6,11
70	pah_0070_0250	2,10- dimethylbenz[a]anthracene		20,16	B(2,1,1)		0	6.66	-,L	Angular	6,11
71	pah_0071_0250	Dibenz[a,c]fluorene		21,14	B(2,4,4),B(2,4,1*),F(3,4,4)		1.4	6.27	±, L/LM	Angular	6,15
72	pah_0072_0250	7,8,12-trimethylbenz[a]anthracene		21,18	B(2,3,0),B(2,2,0),F(3,0,0),F(3,0,4)		2	7.16	+,H	Angular	6,11,9
73	pah_0073_0250	7,9,12-trimethylbenz[a]anthracene		21,18	2B(2,2,0),B(2,0,1),F(3,0,4)		2	7.16	+,HM/H	Angular	6,9
74	pah_0074_0250	7,9,11,12-tetramethylbenz[a]anthracene		22,20	B(2,2,0),B(2,0,1),F(3,0,0),F(3,0,4)		1.78	7.66	~	Angular	6
75	pah_0075_0250	9-isopropylbenz [a]anthracene		21,18	B(2,1,4)		1.56	1.54	~	Angular	6
76	pah_0076_0250	Acenaphthanthracene (4,5-dihydro-cyclopenta[de]benz[a]anthracene)		20,14	B(2,1,3)		1.4	6.12	~	Angular	6
77	pah_0077_0250	11,12,17-trimethyl-15-hydrocyclopenta[a] phenanthrene		20,20	B(2,0,0),B(2,2*,2),F(3,0,0),F(3,4,0)		1.46	6.72	+**	Angular	6,11, 12
78	pah_0078_0250	8-propylbenzo [c] phenanthrene		21,18	B(2,0,4),F(3,4,4)		1.69	7.22	~	Angular	6
79	pah_0079_0250	3-methyldibenz [a,h]anthracene		23,16	B(2,1,2),B(2,1,4)		1.4	7.34	~	Angular	6
80	pah_0080_0250	7,8,9,12-tetramethylbenz[a]anthracene		22,20	2B(2,2,0),B(2,0,0), F(3,0,4),F(3,0,0)		1.87	7.66	+,M/HM	Angular	6,9
81	pah_0081_0250	11,17-dimethyl-15-hydrocyclopenta[a]phenanthrene		19,18	B(2,1,0),B(2,2*,2),F(3,4,0)		1.38	6.21	~	Angular	6
82	pah_0082_0250	7,14-dibenzyldibenz [a,h]anthracene		36,26	2B(2,2,0),2F(3,0,4)		0	10.67	~	Angular	6
83	pah_0083_0250	7,14-dihydrodibenz [a,h]anthracene		22,16	2B(2,1*,4)		1.4	6.42	~	Angular	6
84	pah_0084_0250	8-ethylbenz [a]anthracene		20,16	B(2,1,4),B(2,1,0)		1.43	6.69	~	Angular	6
85	pah_0085_0250	1,12-trimethylenechrysene(2,3-dihydro-1H-benzo[hi]chrysene)		21,16	B(2,1,4),B(2,2,3*)		1.4	6.68	~	Angular	6
86	pah_0086_0250	8-ethylbenzo[c]phenanthrene		20,16	B(2,0,4),F(3,4,4)		1.69	6.69	~	Angular	6
87	pah_0087_0250	8-isopropyl benzo[c]phenanthrene		21,18	B(2,0,4),F(3,4,4)		1.69	7.09	~	Angular	6
88	pah_0088_0250	6,7,12-trimethylbenz[a]anthracene		21,18	B(2,4,0),B(2,0,4),F(3,0,4),F(3,0,0)		1.88	7.16	+**	Angular	6,11
89	pah_0089_0250	17-methyl-5-hydrocyclopenta[a]phenanthrene		18,14	B(2,4,2),B(2,2,0),B(2,2,2)		0.94	5.72	~	Angular	6
90	pah_0090_0250	1,2-dimethyl chrysene		20,16	B(2,4,2),B(2,2,0),B(2,0,0),B(2,2,2)		1.69	6.66	~	Angular	6
91	pah_0091_0250	Cholanthrene		20,14	B(2,1,4),B(2,2,2*)		1.71	6.12	~	Angular	6
92	pah_0092_0250	2-methyldibenz[a,h]anthracene		23,16	B(2,1,1),B(2,1,4)		1.57	7.34	~		6
93	pah_0093_0250	9,10-dimethylbenz [a]anthracene		20,16	B(2,0,0),B(2,1,4)		1.38	6.66	+,H	Angular	6,9
94	pah_0094_0250	8-isopropylbenz [a]anthracene		21,18	B(2,1,4),B(2,1,0)		1.38	7.01	+,M	Angular	6,9
95	pah_0095_0250	1-methyl-3-isopropylphenanthrene		18,18	B(2,4,1),B(2,0,2)		1.1	6.42	~	Angular	6
96	pah_0096_0250	Dibenzo[a,g]fluorene		21,14	B(2,4,1*),F(3,4,2)		1.7	6.27	+,LM	Angular	6,15
97	pah_0097_0250	4-methyldibenzo[a,l]pyrene		25,16	B(2,4,3),B(2,3,0),F(3,4,4)		2	7.8	~	Peri-condensed (Clustered)	6
98	pah_0098_0250	1,2,3,4-tetramethylphenanthrene		18,18	3B(2,0,0),B(2,0,2),F(3,4,0)		1.7	6.49	-,L	Angular	6,11
99	pah_0099_0250	8-phenylbenz[a] anthracene		24,16	B(2,1,4),B(2,1,0)		1.08	7.55	~	Angular	6
100	pah_0100_0250	6-methyldibenz[a,h] anthracene		23,16	B(2,1,4),B(2,0,1),B(2,1,4)		1.7	7.34	+,LM	Angular	6,9
101	pah_0101_0250	Dinaphtho perylene		34,18	2B(2,4,2),2B(2,2,2)		0	10.82	~	Peri-condensed (Clustered)	6
102	pah_0102_0250	1,2,7,8-dibenzfluorene		21,14	B(2,4,1*),B(2,1*,4),B(2,2,2)		1.7	6.27	~	Angular	6
103	pah_0103_0250	8-propyl-7,12-dimethylbenz[a] anthracene		23,22	B(2,3,0),B(2,2,0),F(3,0,4),F(3,0,0)		1.8	8.22	~	Angular	6
104	pah_0104_0250	Tetrabenz[a,c,h,j]anthracene(Phenanthro[9,10-b]triphenylene)		30,18	2B(2,4,1),2B(2,1,4),2B(2,4,4)		0	9.19	-,L	Peri-condensed (Clustered)	6, 16
105	pah_0105_0250	8,9-dimethylbenz[a]anthracene		20,16	B(2,1,4),B(2,1,0),B(2,0,0)		1.58	6.66	+,M/HM	Angular	6,9
106	pah_0106_0250	Dibenzo[a,c]phenanthrene(Benzo[a]triphenylene)		22,14	B(2,2,4),B(2,4,4),F(3,4,4)		1.8	6.84	~	Peri-condensed (Clustered)	6
107	pah_0107_0250	8-butylbenz[a] anthracene		22,20	B(2,1,4),B(2,1,0)		1.69	7.79	+,LM/M	Angular	6,9
108	pah_0108_0250	10,11,benzofluoranthene		20,12	B(2,2,3),F(3,3,4)		1.77	6.12	~	Peri-condensed (Clustered)	6
109	pah_0109_0250	6-phenyldibenzo[a,l]pyrene		30,18	B(2,4,3),B(2,2,0),B(2,0,4),F(3,4,4)		0	9.19	~	Peri-condensed (Clustered)	6
110	pah_0110_0250	7,12-diphenylbenz[a]anthracene		30,20	B(2,4,0),B(2,2,0),B(2,0,4),F(3,0,4)		0	9.44	-,L	Angular	6,11
111	pah_0111_0250	8-hexylbenz[a]anthracene		24,24	B(2,1,4),B(2,1,0)		1.38	8.81	+,LM	Angular	6,9
112	pah_0112_0250	Pyranthrene		30,16	2B(2,1,4)		0	8.93	~	Peri-condensed (Clustered)	6
113	pah_0113_0250	1,9-dimethyl phenanthrene		16,14	B(2,4,3),B(2,0,1),B(2,0,4)		0	5.49	~	Angular	6
114	pah_0114_0250	8-heptylbenz[a]anthracene		25,26	B(2,1,4),B(2,1,0)		1.38	9.34	~	Angular	6
115	pah_0115_0250	10-benzylbenz[a] anthracene		25,18	B(2,1,4)		0	7.58	~	Angular	6
116	pah_0116_0250	5-isopropylbenz[a] anthracene		21,18	B(2,1,4),B(2,4,0)		0	7.09	~	Angular	6
117	pah_0117_0250	12-phenylbenz[a] anthracene		24,16	B(2,4,0),F(3,0,4)		0	7.55	~	Angular	6
118	pah_0118_0250	Fluorene			B(2,4,4)		~	4.18	-,L	Angular	17
119	pah_0119_0250	2-methyl anthracene			-		~	4.77	-,L	Linear	17
120	pah_0120_0250	Benzo[b]fluorene(2,3-benzofluorene)		17,12	B(2,4,1)		~	5.34	-L	Angular	17
121	pah_0121_0250	Dibenzo[a,h]fluorene		21,14	B(2,1,2),B(2,4,1*)		~	6.57	+,LM	Angular	17
122	pah_0122_0250	1-methylphenanthrene		15,12	B(2,4,3),B(2,0,2)		~	4.77	-, L	Angular	3,17
123	pah_0123_0250	9-methylphenanthrene		15,12	B(2,4,4),B(2,0,4)		~	4.77	-, L	Angular	3,17
124	pah_0124_0250	Pyrene		16,10	-		~	4.88	-, L	Peri-condensed (Clustered)	1,3, 17
125	pah_0125_0250	Acenaphthylene		12,8	-		~	4.07	±, L/LM	Angular	3,17
126	pah_0126_0250	Benzo[ghi]f luoranthene		18,10	B(2,3,3)		~	6.78	-, L	Peri-condensed (Clustered)	3,17
127	pah_0127_0250	11H-benzo[a]fluorene		17,12	B(2,1*,4),B(2,2,4)		~	5.34	±, L/LM	Angular	3,17
128	pah_0128_0250	1,2-dihydroacenaphthylene (acenaphthene)		12,10	-		~	3.98	-, L	Angular	3,17
129	pah_0129_0250	Fluoranthene		16,10	B(2,4,3),B(2,3,4)		~	4.9	-, L	Angular	3,17
130	pah_0130_0250	Perylene		20,12	2B(2,3,3)		~	6.21	-, L	Peri-condensed (Clustered)	3,17
131	pah_0131_0250	Indeno[1,2,3-cd]pyrene		22,12	B(2,2,4),B(2,4,1)		~	6.58	+, M	Peri-condensed (Clustered)	3,17
132	pah_0132_0250	1-methylnaphthalene		11,10	B(2,4,0)		~	~	+,LM	Linear	3
133	pah_0133_0250	1-ethylnaphthalene		12,12	B(2,4,0)		~	~	+,LM	Linear	3
134	pah_0134_0250	2-ethenylnaphthalene		12,10	-		~	~	+,LM	Linear	3
135	pah_0135_0250	1-butylnaphthalene		14,16	B(2,4,0)		~	~	+,LM	Linear	3
136	pah_0136_0250	2-butylnaphthalene		14,16	-		~	~	+,LM	Linear	3
137	pah_0137_0250	2,3-dihexylnaphthalene		22,32	B(2,0,0)		~	~	-,L	Linear	3
138	pah_0138_0250	2-butyl-3-hexylnaphthalene		20,28	B(2,0,0)		~	~	-,L	Linear	3
139	pah_0139_0250	1,4,5-trimethylnaphthalene		13,14	B(2,3,0)		~	~	±,L/LM	Linear	3
140	pah_0140_0250	Anthra[1,2-a]anthracene		26,16	F(3,1,1)		~	~	-, L	Angular	3
141	pah_0141_0250	1,12-dimethyl benz[a]anthracene		20,16	B(2,4,0),H(4,0,0)		~	~	-, L	Angular	3
142	pah_0142_0250	6,8-dimethyl benz[a]anthracene		20,16	B(2,1,4),B(2,0,1),B(2,1,0)		~	~	+, M/HM	Angular	1
143	pah_0143_0250	6,8,12-trimethyl benz[a]anthracene		21,18	B(2,3,0),B(2,0,1),B(2,1,0),F(3,0,4)		~	~	+, HM/H	Angular	1
144	pah_0144_0250	2-ethylanthracene		16,14	-		~	~	±, L/LM	Linear	3
145	pah_0145_0250	9-ethenylanthracene		16,12	B(2,4,0),B(2,0,4)		~	~	+, HM	Linear	3
146	pah_0146_0250	1,2,3,4-tetrahydro Dibenz[a,j]anthracene		22,18	B(2,4,1),B(2,1,4*)		~	~	±, L/LM	Angular	3
147	pah_0147_0250	7-ethylbenz[a]anthracene		20,16	B(2,1,4),B(2,2,0),B(2,0,4)		~	~	+, M	Angular	1,3,9
148	pah_0148_0250	5,6-dihydro-7,12-dimethyl benz[a]anthracene		20,18	B(2,4,0),B(2,2*,0),B(2,0,4),F(3,0,4)		~	~	±, L/LM	Angular	3
149	pah_0149_0250	8,9,10,11-tetrahydro-7,12-dimethyl benz[a]anthracene		20,20	B(2,4*,0),B(2,2,0),B(2,0,4*),F(3,0,4)		~	~	+, LM/M	Angular	3
150	pah_0150_0250	Dibenzo[c,g]phenanthrene		22,14	H(4,4,4)		~	~	-, L	Angular	3
151	pah_0151_0250	Dibenzo[b,g]phenanthrene		22,14	F(3,1,4)		~	~	-, L	Angular	3
152	pah_0152_0250	2-methylphenanthrene		15,12	B(2,4,2)		~	~	-, L	Angular	3
153	pah_0153_0250	3-methylphenanthrene		15,12	B(2,4,1)		~	~	-, L	Angular	3
154	pah_0154_0250	4-methylphenanthrene		15,12	F(3,4,0)		~	~	±, L/LM	Angular	3
155	pah_0155_0250	2-ethylphenanthrene		16,14	B(2,4,2)		~	~	-, L	Angular	3
156	pah_0156_0250	9-ethylphenanthrene		16,14	B(2,4,4),B(2,0,4)		~	~	-, L	Angular	3
157	pah_0157_0250	2,3-dimethylphenanthrene		16,14	B(2,4,1),B(2,0,0)		~	~	-, L	Angular	3
158	pah_0158_0250	4,5-dimethylphenanthrene		16,14	H(4,0,0)		~	~	-, L	Angular	3
159	pah_0159_0250	2,3,5-trimethylphenanthrene		17,16	B(2,0,0),F(3,0,1)		~	~	-, L	Angular	3
160	pah_0160_0250	2,4,5,7-tetra methylphenanthrene		18,18	H(4,0,0)		~	~	-, L	Angular	3
161	pah_0161_0250	1,2,3,4-tetrahydro-7,12-dimethylbenz[a]anthracene		20,20	B(2,4,0),B(2,2,0),B(2,0,4),F(3,0,4*)		~	~	+, HM/H	Angular	5
162	pah_0162_0250	5-methyl benzo[c]phenanthrene		19,14	B(2,4,0),F(3,4,4)		~	~	+, M/HM	Angular	1,3
163	pah_0163_0250	6-methyl benzo[c]phenanthrene		19,14	B(2,0,2),F(3,4,4)		~	~	+, M	Angular	1,3
164	pah_0164_0250	5,8-dimethyl benzo[c]phenanthrene		20,16	B(2,0,4),B(2,4,0),F(3,4,4)		~	~	-, L	Angular	3
165	pah_0165_0250	4-H-cyclopenta [def]phenanthrene		15,10	-		~	~	-, L	Peri-condensed (Clustered)	3
166	pah_0166_0250	1,12-dimethyl benzo[c]phenanthrene		20,16	C(5,0,0)		~	~	-, L	Angular	3
167	pah_0167_0250	9-butylphenanthrene		18,18	B(2,4,4),B(2,0,4)		~	~	-, L	Angular	3
168	pah_0168_0250	9-nonylphenanthrene		23,28	B(2,4,4),B(2,0,4)		~	~	-, L	Angular	3
169	pah_0169_0250	Phenanthro [3,4-c]phenanthrene		26,16	C(5,4,4)		~	~	-, L	Angular	3
170	pah_0170_0250	1-methylchrysene		19,14	B(2,4,2),B(2,2,0),B(2,3,2)		~	~	±, L/LM	Angular	1,2,3
171	pah_0171_0250	Benzo[b]chrysene		22,14	B(2,1,2),B(2,4,2)		~	~	±, L/LM	Angular	3
172	pah_0172_0250	Benzo[g]chrysene		22,14	B(2,4,2),B(2,4,4),F(3,4,4)		~	~	+, M	Peri-condensed (Clustered)	3
173	pah_0173_0250	Dibenzo[b,k]chrysene		26,16	2B(2,1,2)		~	~	-, L	Angular	3
174	pah_0174_0250	Dibenzo[def,mno]chrysene(Anthanthrene)		22,12	-		~	~	+, M	Peri-condensed (Clustered)	3
175	pah_0175_0250	1,2,3,7,8,9-hexahydrodibenzo[def,mno]chrysene		22,18	-		~	~	±, L/LM	Peri-condensed (Clustered)	3
176	pah_0176_0250	1-methylpyrene		17,12	B(2,2,0)		~	~	-, L	Peri-condensed (Clustered)	1,3
177	pah_0177_0250	2-methylpyrene		17,12	-		~	~	-, L	Peri-condensed (Clustered)	1,3
178	pah_0178_0250	4-methylpyrene		17,12	B(2,3,0)		~	~	-, L	Peri-condensed (Clustered)	1,3
179	pah_0179_0250	1,2,3,3a,4,5-hexahydropyrene		16,16	-		~	~	-, L	Peri-condensed (Clustered)	1,3
180	pah_0180_0250	1-decylpyrene		26,30	B(2,2,0)		~	~	-, L	Peri-condensed (Clustered)	1,3
181	pah_0181_0250	1,3-dimethylpyrene		18,14	B(2,2,0),B(2,0,2)		~	~	-, L	Peri-condensed (Clustered)	1,3
182	pah_0182_0250	1,9-dimethylpyrene		18,14	B(2,3,0),B(2,1,0)		~	~	-, L	Peri-condensed (Clustered)	1,3
183	pah_0183_0250	4,5-dihydropyrene		16,12	-		~	~	-, L	Peri-condensed (Clustered)	2,3
184	pah_0184_0250	4-decyl-1,2,3,6,7,8-hexahydropyrene		26,36	B(2,3*,0)		~	~	-, L	Peri-condensed (Clustered)	,3
185	pah_0185_0250	Naphtho[2,3-a]pyrene		24,14	B(2,1,2)		~	~	+, M	Peri-condensed (Clustered)	3
186	pah_0186_0250	Naphtho[2,3-e]pyrene		24,14	B(2,3,1),B(2,1,3)		~	~	-, L	Peri-condensed (Clustered)	3
187	pah_0187_0250	Dibenzo[e,l]pyrene		24,14	2B(2,4,3),2B(2,3,4)		~	~	-, L	Peri-condensed (Clustered)	1,3
188	pah_0188_0250	1-methylbenzo[a]pyrene		21,14	B(2,4,2),B(2,2,0)		~	~	+, HM/H	Peri-condensed (Clustered)	1
189	pah_0189_0250	2-methylbenzo[a]pyrene		21,14	B(2,4,2)		~	~	+, HM/H	Peri-condensed (Clustered)	1
190	pah_0190_0250	3-methylbenzo[a]pyrene		21,14	B(2,4,2),B(2,0,2)		~	~	+, HM/H	Peri-condensed (Clustered)	1
191	pah_0191_0250	4-methylbenzo[a]pyrene		21,14	B(2,4,2),B(2,3,0)		~	~	+, HM/H	Peri-condensed (Clustered)	1
192	pah_0192_0250	5-methylbenzo[a]pyrene		21,14	B(2,4,2),B(2,0,1)		~	~	+, M/HM	Peri-condensed (Clustered)	1
193	pah_0193_0250	6-methylbenzo[a]pyrene		21,14	B(2,4,2),B(2,2,0),B(2,0,4)		~	~	+, M/HM	Peri-condensed (Clustered)	1
194	pah_0194_0250	7-methylbenzo[a]pyrene		21,14	B(2,3,2),B(2,1,0)		~	~	+, M/HM	Peri-condensed (Clustered)	1
195	pah_0195_0250	10-methylbenzo[a]pyrene		21,14	F(3,0,2)		~	~	+, LM	Peri-condensed (Clustered)	1
196	pah_0196_0250	11-methylbenzo[a]pyrene		21,14	F(3,4,0)		~	~	+, HM/H	Peri-condensed (Clustered)	1
197	pah_0197_0250	12-methylbenzo[a]pyrene		21,14	B(2,4,1)		~	~	+, HM/H	Peri-condensed (Clustered)	1
198	pah_0198_0250	7,10-dimethyl benzo[a]pyrene		22,16	B(2,1,0),F(3,0,2)		~	~	-, L	Peri-condensed (Clustered)	1
199	pah_0199_0250	4,5-dimethylbenzo[a]pyrene		22,16	B(2,4,2),B(2,3,0),B(2,0,0),B(2,0,1)		~	~	+, HM/H	Peri-condensed (Clustered)	1
200	pah_0200_0250	1,2-dimethylbenzo[a]pyrene		22,16	B(2,4,2),B(2,2,0),B(2,0,0)		~	~	+, HM/H	Peri-condensed (Clustered)	1,14
201	pah_0201_0250	1,3-dimethylbenzo[a]pyrene		22,16	B(2,4,2),B(2,2,0),B(2,0,2)		~	~	+, HM/H	Peri-condensed (Clustered)	1,14
202	pah_0202_0250	1,4-dimethylbenzo[a]pyrene		22,16	B(2,4,2),2B(2,2,0)		~	~	+, HM/H	Peri-condensed (Clustered)	1,14
203	pah_0203_0250	1,6-dimethylbenzo[a]pyrene		22,16	B(2,4,2),2B(2,2,0),B(2,0,4)		~	~	+,M/ HM	Peri-condensed (Clustered)	1,2,14
204	pah_0204_0250	2,3-dimethylbenzo[a]pyrene		22,16	B(2,4,2),B(2,0,0),B(2,0,2)		~	~	+, HM/H	Peri-condensed (Clustered)	1,14
205	pah_0205_0250	3,12-dimethylbenzo[a]pyrene		22,16	B(2,4,1),2B(2,0,2)		~	~	+, HM/H	Peri-condensed (Clustered)	1,14
206	pah_0206_0250	3,6-dimethylbenzo[a]pyrene		22,16	B(2,4,2),B(2,0,2),B(2,2,0),B(2,0,4)		~	~	+, M/HM	Peri-condensed (Clustered)	1,14
207	pah_0207_0250	6-ethylbenzo[a]pyrene		22,16	B(2,4,2),B(2,2,0),B(2,0,4)		~	~	-, L	Peri-condensed (Clustered)	3
208	pah_0208_0250	Benz[a]indeno[1,2,3-de] tetracene		28,16	2B(2,1,4),F(3,4,1)		~	~	+, LM	Peri-condensed (Clustered)	3
209	pah_0209_0250	Dibenzo[a,j]tetracene		26,16	2B(2,1,4)		~	~	-, L	Angular	3
210	pah_0210_0250	Dibenzo[a,c]tetracene		26,16	B(2,1,4),B(2,4,4),B(2,4,1)		~	~	+, M	Peri-condensed (Clustered)	3
211	pah_0211_0250	Hexacene		26,16	-		~	~	-, L	Linear	3
211	pah_0211_0250	Pentaphene		22,14	B(2,1,1)		~	~	-, L	Angular	3
213	pah_0213_0250	Benzo[b]pentaphene		26,16	B(2,1,1)		~	~	-, L	Angular	3
214	pah_0214_0250	Benzo[c]pentaphene		26,16	B(2,1,1),B(2,4,1)		~	~	-, L	Angular	3
215	pah_0215_0250	Benzo[j]f luoranthene		20,12	B(2,3,2),F(3,4,3)		~	~	+, HM/H	Angular	3
216	pah_0216_0250	Benzo[k]f luoranthene		20,12	B(2,1,3),B(2,3,1)		~	~	+, M	Angular	3
217	pah_0217_0250	7H-benzo[a]fluorene		17,12	F(3,4,4)		~	~	±, L/LM	Angular	3
218	pah_0218_0250	6-methylanthanthrene		23,14	B(2,2,0),B(2,0,3)		~	~	+, LM/M	Peri-condensed (Clustered)	1
219	pah_0219_0250	6,12-dimethylanthanthrene		24,16	2B(2,2,0), 2B(2,0,3)		~	~	+, LM/M	Peri-condensed (Clustered)	1
220	pah_0220_0250	9,10-dimethylanthanthrene		24,16	F(3,0,0)		~	~	+**	Peri-condensed (Clustered)	4
221	pah_0221_0250	2-methyltriphenylene		19,14	B(2,4,1),B(2,2,4),B(2,4,4)		~	~	-, L	Peri-condensed (Clustered)	3
222	pah_0222_0250	1,2,3,4-tetrahydro triphenylene		18,16	B(2,4,4*),B(2,4*,4),B(2,4,4)		~	~	-, L	Peri-condensed (Clustered)	3
223	pah_0223_0250	9,14-dihydro benzo[b]triphenylene		22,16	B(2,1*,4),B(2,4,4),B(2,4,1*)		~	~	-, L	Peri-condensed (Clustered)	3
224	pah_0224_0250	1,2,3,4,10,11,12,13-octa hydrobenzo[b]triphenylene		22,22	B(2,1,4*),B(2,4*,4), B(2,4,1)		~	~	-, L	Peri-condensed (Clustered)	3
225	pah_0225_0250	Naphtho[1,2-b]triphenylene		26,16	2B(2,4,1),B(2,1,4),B(2,4,4)		~	~	-, L	Peri-condensed (Clustered)	3
226	pah_0226_0250	3,4-dihydro benzo[g,h,i]perylene		22,14	B(2,3,3)		~	~	-, L	Peri-condensed (Clustered)	3
227	pah_0227_0250	3,4,11,12-tetrahydro benzo[g,h,i]perylene		22,16	B(2,3,3)		~	~	-, L	Peri-condensed (Clustered)	3
228	pah_0228_0250	5,6,7,8,9,10-hexahydro benzo[g,h,i]perylene		22,18	B(2,3*,3*)		~	~	-, L	Peri-condensed (Clustered)	3
229	pah_0229_0250	1-methyl-7-(1-methylethyl) phenathrene		18,18	B(2,2,3),B(2,0,2)		~	~	-, L	Angular	3
230	pah_0230_0250	11,12-dihydro- 3-methylcholanthrene		21,18	B(2,1,4),B(2,2*,2*),B(2,2*,0)		~	~	-, L	Angular	3
231	pah_0231_0250	2-(1-methylethyl) naphthalene		13,14	-		~	~	±, L/LM	Angular	3
232	pah_0232_0250	1-(1-cyclopenten-1-yl)naphthalene		15,14	B(2,4,0)		~	~	+, LM	Linear	3
233	pah_0233_0250	1-(1-cyclohexen-1-yl)naphthalene		16,16	B(2,4,0)		~	~	+, LM	Linear	3
234	pah_0234_0250	1-(2-propenyl)naphthalene		13,12	B(2,4,0)		~	~	+, M/HM	Linear	3
235	pah_0235_0250	1-methyl-7-(1-methylethyl) naphthalene		14,16	B(2,1,0)		~	~	+, LM	Linear	3
236	pah_0236_0250	2-methyl-1-propylnaphthalene		14,16	B(2,4,0),B(2,0,0)		~	~	+, LM	Linear	3
237	pah_0237_0250	1,8-di-1-propynyl naphthalene		16,12	F(3,0,0)		~	~	+, LM/M	Linear	3
238	pah_0238_0250	1,4-dimethyl-5-octyl naphthalene		20,28	B(2,3,0),F(3,0,0)		~	~	-, L	Linear	3
239	pah_0239_0250	3,9-bis(1,1-dimethylethyl) naphthalene		24,30	B(2,4,0),B(2,1,4)		~	~	-, L	Angular	3
240	pah_0240_0250	1,6-bis(1,1-methylethyl) pyrene		22,22	2B(2,2,0)		~	~	-, L	Peri-condensed (Clustered)	3
241	pah_0241_0250	1,2-dihydro-5-pentadecyl acenaphthylene		27,40	B(2,0,3)		~	~	-, L	Angular	3
242	pah_0242_0250	11-methylchrysene		19,14	B(2,4,2), F(3,4,0)		~	~	+,M	Angular	9
243	pah_0243_0250	12-methylchrysene		19,14	B(2,4,1), B(2,0,4), B(2,4,2)		~	~	+, LM	Angular	9
244	pah_0244_0250	2,3-dimethylchrysene		20,16	B(2,4,2), B(2,0,0), B(2,1,2)		~	~	-,L	Angular	9
245	pah_0245_0250	4,5-dimethylchrysene		20,16	B(2,4,2), H(4,0,0)		~	~	+,LM	Angular	9
246	pah_0246_0250	11,12-dimethylchrysene		20,16	B(2,0,0), B(2,0,4), B(2,4,2), F(3,4,0)		~	~	+,LM/M	Angular	9
247	pah_0247_0250	7-propylbenz[a]anthracene		21,18	B(2,1,4), B(2,2,0), B(2,0,4)		~	~	-,L	Angular	9
248	pah_0248_0250	7-pentyl benz[a]anthracene		23,22	B(2,1,4), B(2,2,0), B(2,0,4)		~	~	-,L	Angular	9
249	pah_0249_0250	7-butylbenz[a] anthracene		22,20	B(2,1,4), B(2,2,0), B(2,0,4)		~	~	-,L	Angular	11
250	pah_0250_0250	7-benzylbenz[a] anthracene		25,18	B(2,1,4), B(2,2,0), B(2,0,4)		~	~	-,L	Angular	11
251	pah_0251_0250	8-pentylbenz[a] anthracene		23,22	B(2,1,4), B(2,1,0)		~	~	-,L	Angular	11
252	pah_0252_0250	9-phenylbenz[a] anthracene		24,16	B(2,1,4)		~	~	-,L	Angular	11
253	pah_0253_0250	11-ethylbenz[a] anthracene		20,16	B(2,0,1), B(2,1,4)		~	~	-,L	Angular	11
254	pah_0254_0250	11-isopropylbenz[a] anthracene		21,18	B(2,0,1), B(2,1,4)		~	~	-,L	Angular	11
255	pah_0255_0250	1,7-dimethylbenz[a] anthracene		20,16	B(2,2,0), B(2,0,4), F(3,1,0)		~	~	-,L	Angular	11
256	pah_0256_0250	7,9,10,12-tetramethylbenz[a] anthracene		22,20	B(2,0,0), B(2,1,0), B(2,2,0), B(2,0,1), F(3,0,4)		~	~	+**	Angular	11
257	pah_0257_0250	2,3,7-trimethylbenz[a] anthracene		21,18	B(2,1,1), B(2,0,0), B(2,2,0), B(2,0,4)		~	~	-,L	Angular	11
258	pah_0258_0250	7,12-dipropylbenz[a] anthracene		24,24	B(2,4,0), B(2,2,0), B(2,0,4), F(3,0,4)		~	~	-,L	Angular	11
259	pah_0259_0250	6,8-diethylbenz[a] anthracene		22,20	B(2,1,4), B(2,0,1), B(2,1,0)		~	~	+**	Angular	11
260	pah_0260_0250	4,5,10-trimethylbenz[a] anthracene		21,18	B(2,1,3), F(3,0,0)		~	~	+**	Angular	11
261	pah_0261_0250	7,12-dimethyl-8-ethylbenz[a] anthracene		22,20	B(2,3,0), B(2,2,0), F(3,0,0), F(3,0,4)		~	~	-,L	Angular	11
262	pah_0262_0250	7,8-diethylbenz[a] anthracene		22,20	B(2,1,4), B(2,2,0), F(3,0,0)		~	~	-,L	Angular	11
263	pah_0263_0250	1,3,6-trimethylbenzo[a]pyrene		23,18	B(2,4,2), 2B(2,2,0), B(2,0,2), B(2,0,4)		~	~	+**	Peri-condensed (Clustered)	11
264	pah_0264_0250	5,8-dimethylbenzo[c]phenanthrene		20,16	B(2,4,0), B(2,0,4), F(3,4,4)		~	~	-,L	Peri-condensed (Clustered)	11
265	pah_0265_0250	Benzo[a]tetracene		22,14	B(2,1,4)		~	~	-,L	Angular	11
266	pah_0266_0250	2-phenyl anthracene		20,14	-		~	~	-,L	Linear	11
267	pah_0267_0250	9-methylanthracene		15,12	B(2,4,0), B(2,0,4)		~	~	-,L	Linear	11
268	pah_0268_0250	1,2-dimethylanthracene		16,14	B(2,1,0), B(2,0,0)		~	~	-,L	Linear	11
269	pah_0269_0250	1,5-diisopropenyl anthracene		20,18	2B(2,1,0)		~	~	-,L	Linear	11
270	pah_0270_0250	9,10-dibenzylanthracene		28,22	2B(2,4,0), 2B(2,0,4)		~	~	-,L	Linear	11
271	pah_0271_0250	2,9,10-trimethylanthracene		17,16	B(2,4,0), B(2,0,1), B(2,2,0), B(2,0,4)		~	~	-,L	Linear	11
272	pah_0272_0250	1-methyl triphenylene		19,14	B(2,3,4), B(2,4,4), F(3,4,0)		~	~	-,L	Peri-condensed (Clustered)	11
273	pah_0273_0250	7,14-dimethyldibenz[a,h]anthracene		24,18	2B(2,2,0), 2F(3,0,4)		~	~	+**	Angular	11
274	pah_0274_0250	7- methyldibenz [a,h]anthracene		23,16	B(2,1,4), B(2,2,0), F(3,0,4)		~	~	+**	Angular	11
275	pah_0275_0250	5-methyl benzo[pqr]picene(5-methyl naphtho[2,1-a]pyrene)		25,16	B(2,1,4), B(2,4,0), B(2,1,2)		~	~	+**	Peri-condensed (Clustered)	11
276	pah_0276_0250	6-methyl benzo[pqr]picene		25,16	B(2,1,4), F(3,0,2)		~	~	+**	Peri-condensed (Clustered)	11
277	pah_0277_0250	5-methylcholanthrene		21,16	B(2,0,1), B(2,1,4), B(2,2,2*)		~	~	+**	Angular	11
278	pah_0278_0250	2-ethylcholanthrene		22,18	B(2,1,4), B(2,2,1*), B(2^,0,3)		~	~	+**	Angular	11
279	pah_0279_0250	2,3-dimethylcholanthrene		22,18	B(2,1,4), B(2,2,1*), F(3^,0,0)		~	~	+**	Angular	11
280	pah_0280_0250	2-methyl-16,17-dihydro-15H-cyclopenta[a]phenanthrene		18,16	B(2,1,2), B(2,3*,2)		~	~	-,L	Angular	11
281	pah_0281_0250	11-methyl-16,17-dihydro-15H-cyclopenta[a]phenanthrene		18,16	B(2,3*,2), F(3,4,0)		~	~	-,L	Angular	11
282	pah_0282_0250	4,12-dimethyl-16,17-dihydro-15H-cyclopenta[a]phenanthrene		19,18	B(2,3,1), B(2,0,3*), B(2,3*,2), B(2,2,0)		~	~	-,L	Angular	11
283	pah_0283_0250	4,17-dimethyl-16,17-dihydro-15H-cyclopenta[a]phenanthrene		19,18	B(2,3,2), B(2^,2,0), B(2,2*,2), B(2,2,0)		~	~	-,L	Angular	11
284	pah_0284_0250	6,17-dimethyl-16,17-dihydro-15H-cyclopenta[a]phenanthrene		19,18	B(2,4,2), B(2^,2,0), B(2,2*,1), B(2,0,4)		~	~	-,L	Angular	11
285	pah_0285_0250	12,17-dimethyl-16,17-dihydro-15H-cyclopenta[a]phenanthrene		19,18	B(2,4,1), B(2,2*,2), F(3^,0,0)		~	~	-,L	Angular	11
286	pah_0286_0250	6,17,17-trimethyl-16,17-dihydro-15H-cyclopenta[a]phenanthrene		20,20	B(2,4,2), B(2,2,0), B(2,2*,1), B(2,0,4)		~	~	-,L	Angular	11
287	pah_0287_0250	17H-17-isopropylcylopenta[a]phenanthrene		20,18	B(2,4,2), B(2^,2,0), B(2,2,2)		~	~	-,L	Angular	11
288	pah_0288_0250	Benzo[a]naphtho[8,1,2-cde] tetracene		28,16	B(2,3,4), B(2,4,1), B(2,1,2)		~	~	+, LM	Peri-condensed (Clustered)	10
289	pah_0289_0250	Benzo[a]naphtho[2,1,8-hij] tetracene		30,18	2B(2,4,1), B(2,1,4)		~	~	+, LM	Peri-condensed (Clustered)	10
290	pah_0290_0250	8,11-dimethylbenz[a]anthracene		20,16	B(2,0,1), B(2,1,4), B(2,1,0)		~	~	-,L	Angular	11
291	pah_0291_0250	11,12-dimethylbenz[a]anthracene		20,16	F(3,0,0), F(3,0,4)		~	~	+,M	Angular	11
292	pah_0292_0250	3-ethyl cholanthrene		22,18	B(2,1,4), B(2,2,2*), B(2^,2,0)		~	~	+,M/HM	Angular	9
293	pah_0293_0250	3-isopropyl cholanthrene		23,20	B(2,1,4), B(2,2,2*), B(2^,2,0)		~	~	+,LM/M	Angular	9
294	pah_0294_0250	3-t-butyl cholanthrene		24,22	B(2,1,4), B(2,2,2*), B(2^,2,0)		~	~	+,LM	Angular	9
295	pah_0295_0250	3-hexylperylene		26,24	B(2,3,2), B(2,0,3), B(2,3,3)		~	~	-,L	Peri-condensed (Clustered)	3
296	pah_0296_0250	Dibenzo[a,l]pentacene		30,18	2B(2,1,4)		~	~	-,L	Angular	16
297	pah_0297_0250	Dibenzo[h,rst]pentaphene		32,18	B(2,4,2), B(2,2,1), B(2,1,4), B(2,4,1)		~	~	+,LM	Peri-condensed (Clustered)	16
298	pah_0298_0250	Tribenzo[b,def,p]chrysene		34,20	B(2,1,2), B(2,4,1), F(3,1,4)		~	~	+,LM/M	Peri-condensed (Clustered)	16
299	pah_0299_0250	Dibenzo[a,l]tetracene		26,16	B(2,4,1), B(2,1,4)		~	~	-,L	Angular	16
300	pah_0300_0250	benzocoronene		28,14	B(2,4,2), B(2,2,4)		~	~	-,L	Peri-condensed (Clustered)	18
301	pah_0301_0250	Azuleno[1,2,3-cd]phenalene		20,12	B(2,2,5), B(2,5,2)		~	~	+, LM	Angular	19
302	pah_0302_0250	Azuleno[5,6,7-cd]phenalene		20,12	-		~	~	+, H	Angular	19
· B(2,a,b) : Bay-regions
· F(3,a,b): Fjord regions
· H(4,a,b): Harbor regions
· C(5,a,b): Canyon regions
Where a (side 1) and b (side 2) are free vertices (-CH) on the aromatic ring (each can have a maximum of 4) . 2, 3, and 4 refers to: two angles < 180 degree, three angles < 180 degree and four angles < 180 degree respectively that is only for the exterior angle of the external (outer) ring chain.
o ‘^’: Base unit (the external angle < 180) contain CH.
o ‘*’: Sides of rings that contain CH2 on its free vertices.
o **: Detailed description not found
o ~: No available data found
o $: The experimental carcinogenic activities are: (1) “-“ or “L” : non-carcinogenic; (2) “±”: very low level (almost inactive); (3) “+”, LM : low moderate; (4) M: moderate; (5) HM: high moderate; (6) H: high potency (extremely active). Similar to Z. Zhou, Q. Dai and T. Gu(2003), we purpose the following scale: (“- or L” = 0; +/-= L/LM =0 .5 ; + or LM = 1.0; LM/M = 1.5; M =2.0; M/HM = 2.5; HM= 3.…
o #: References are listed below
Note: The tabulated carcinogenic potency/activity reflects the maximum observed effect across affected tissues or cell types, whether in animal or human studies. This is because the same compound may exhibit carcinogenicity in one tissue (e.g., causing skin cancer) while showing no carcinogenic effect in another (e.g., subcutaneous tissue), or vice versa.
References
1. Cavalieri EL et al. The Relationship Between Ionization Potential and Horseradish Peroxidase, hydrogen Peroxide-Catalysed Binding of Aromatic Hydrocarbons to DNA. Chem. Biol. Interactions. 1983;47:87-109.
2. Dipple A, Moschel RC, Bigger CAH. Polynuclear aromatic carcinogens. Chemical Carcinogens; 2nd ed.; Searle CE, Ed.; American Chemical Society: Washington, DC, 1984; vol. 1, pp 41-163.
3. Richard AM, Woo YA. CASE-SAR analysis of polycyclic aromatic hydrocarbon carcinogenicity. Mutation Res. 1990;242:285-303.(6xxxx)
4. Villemin D et al. J. Chem. Inf. Comput. Sci. 1994;34:1288-1293.
5. Cavalieri EL, Rogan EG. Pharmac. Ther. 1992;55:183-199.
6. Zhang L et al. The structure-activity relationship of skin carcinogenicity of aromatic hydrocarbons and heterocycles. Chem. Biol. Interactions. 1992;81:149-180.
7. Birks JB. A physical theory of carcinogenesis by aromatic hydrocarbons. Nature. 1961;190:232-235. Crowell SR et al. Toxicology and Applied Pharmacology. 2011;257:365-378.
8. Purdy R. Environmental Health Perspective. 1996;104:1085-1094.
9. Badger GM. The carcinogenic hydrocarbons: Chemical constitution and carcinogenic activity. Br. J. Cancer. 1948;2:309-350.
10. Vijayalakshmi KP, Suresh CH. Org. Biomol. Chem. 2008;6:4384-4390.
11. Yuan M, Jurs PC. Toxicology and Applied Pharmacology. 1980;52:294-312.
12. Purdy R. Environmental Health Perspectives. 1996;104:1085-1094.
13. Dipple A, Lawley PD, Brooks P. Theory of tumour initiation by chemical carcinogens: Dependence of activity on structure of ultimate carcinogen. Europ. J. Cancer. 1968;4:493-506.
14. Braga RS et al. J. Mol. Struct. (Theochem). 1999;464:257-266.
15. Dunham CL. Biological effects of atmospheric pollutants: Particulate polycyclic organic matter. National Academy of Science, Washington D.C., 1972; pp 5-12.
16. Yan LS. Study of the carcinogenic mechanism for polycyclic aromatic hydrocarbons extended by region theory and its quantitative model. Carcinogenesis. 1985;6:1-6.
17. Neff (1979), CCREM (1987), NRCC(1983), USPHS(1990); http://www.env.gov.bc.ca/wat/wq/BCguidelines/pahs/pahs-01.htm
18. Harvey RG. Polycyclic aromatic hydrocarbons: Chemistry and carcinogenicity. Cambridge University Press, 1991, pp 30-40.
19. Richard JP. Advances in physical organic chemistry, vol. 43. Elsevier Ltd., 2009, pp 169-170.
20. Zhou Z, Dai Q, Gu T. J Chem Inf Comput Sci. 2003;43:615–21.
