# Supplementary material for: Topological regions and experimental carcinogenicity data of polycyclic aromatic hydrocarbons: a comprehensive resource for prediction models
Source: BMC Res Notes. 2026 Apr 3;19:213. doi: 10.1186/s13104-026-07791-w (PMC13173849; doi:10.1186/s13104-026-07791-w)
Supplement: Supplementary file 3 — Supplementary Material 3. [file 13104_2026_7791_MOESM3_ESM.py]

import numpy as np
import networkx as nx
from itertools import combinations
from scipy.spatial.distance import pdist, squareform
import sys
from collections import Counter
import os

# Constants
COVALENT_RADII = {'C': 0.76, 'H': 0.37}
THRESHOLDS = {
    ('C', 'C'): 1.3 * (2 * COVALENT_RADII['C']),
    ('C', 'H'): 1.3 * (COVALENT_RADII['C'] + COVALENT_RADII['H']),
    ('H', 'H'): 1.3 * (2 * COVALENT_RADII['H']),
}

# Function to parse Gaussian input file (.gjf)
def parse_xyz(filename):
    atoms = []
    coords = []

    with open(filename) as f:
        lines = f.readlines()

    # Find the start of the coordinate block (after charge/multiplicity line)
    for i, line in enumerate(lines):
        if line.strip().startswith(('0 1', '0,1', '1 1', '0 2')):
            start = i + 1
            break
    else:
        raise ValueError("Could not find charge/multiplicity line in file.")

    # Parse atom lines
    for line in lines[start:]:
        parts = line.strip().split()
        if len(parts) < 4:
            break
        atoms.append(parts[0])
        coords.append([float(x) for x in parts[1:4]])

    return atoms, np.array(coords)

# Build adjacency matrix
def build_adjacency_matrix(atoms, coords):
    dists = squareform(pdist(coords))
    n = len(atoms)
    adj = np.zeros((n, n), dtype=int)
    for i in range(n):
        for j in range(i + 1, n):
            pair = tuple(sorted((atoms[i], atoms[j])))
            if pair in THRESHOLDS and 0 < dists[i, j] < THRESHOLDS[pair]:
                adj[i, j] = adj[j, i] = 1
    return adj

# Assign atom types based on bonding
def assign_atom_types(atoms, adj):
    types = []
    for i, atom in enumerate(atoms):
        neighbors = np.nonzero(adj[i])[0]
        degree = len(neighbors)
        if atom == 'H':
            types.append('H')
        elif degree == 1:
            types.append('sp')
        elif degree == 2:
            types.append('sp-H' if 'H' in [atoms[n] for n in neighbors] else 'sp-C')
        elif degree == 3:
            types.append('sp2-H' if 'H' in [atoms[n] for n in neighbors] else 'sp2-C')
        elif degree == 4:
            types.append('sp3-H' if 'H' in [atoms[n] for n in neighbors] else 'sp3-C')
        else:
            types.append('unknown')
    return types

# Count atom types
def count_atom_types(atom_types):
    return Counter(atom_types)

# Find ring structures
def find_rings(adj):
    G = nx.Graph()
    for i in range(len(adj)):
        for j in range(i + 1, len(adj)):
            if adj[i, j]:
                G.add_edge(i, j)
    return list(nx.cycle_basis(G))

# Count bay, fjord, harbor, canyon regions
def count_bfhcs_regions(adj, atom_types, rings):
    G = nx.Graph()
    for i in range(len(adj)):
        for j in range(i + 1, len(adj)):
            if adj[i, j]:
                G.add_edge(i, j)

    bay_count, fjord_count, harbor_count, canyon_count = 0, 0, 0, 0

    def is_sp2H(i): return atom_types[i] == 'sp2-H'
    def is_sp2C(i): return atom_types[i] == 'sp2-C'

    for ring1, ring2 in combinations(rings, 2):
        common = set(ring1) & set(ring2)
        if len(common) >= 1:
            for i in ring1:
                for j in ring2:
                    if i != j and nx.has_path(G, i, j):
                        try:
                            path = nx.shortest_path(G, source=i, target=j)
                            plen = len(path)
                            if plen == 4 and is_sp2C(path[1]) and is_sp2C(path[2]):
                                if is_sp2H(path[0]) or is_sp2H(path[3]):
                                    bay_count += 1
                            elif plen == 5 and all(is_sp2C(path[k]) for k in [1, 2, 3]):
                                fjord_count += 1
                            elif plen == 6 and all(is_sp2C(path[k]) for k in [1, 2, 3, 4]):
                                harbor_count += 1
                            elif plen == 7 and all(is_sp2C(path[k]) for k in [1, 2, 3, 4, 5]):
                                canyon_count += 1
                        except nx.NetworkXNoPath:
                            continue
    return bay_count, fjord_count, harbor_count, canyon_count

# Main function to process a single PAH file
def process_pah_xyz(file_path):
    atoms, coords = parse_xyz(file_path)
    adj = build_adjacency_matrix(atoms, coords)
    atom_types = assign_atom_types(atoms, adj)
    type_counts = count_atom_types(atom_types)
    rings = find_rings(adj)
    n_rings = len(rings)
    bay, fjord, harbor, canyon = count_bfhcs_regions(adj, atom_types, rings)

    return {
        'atom_type_counts': type_counts,
        'number_of_rings': n_rings,
        'bay_regions': bay,
        'fjord_regions': fjord,
        'harbor_regions': harbor,
        'canyon_regions': canyon
    }

# Entry point
if __name__ == "__main__":
    import glob

    # Batch mode: no argument
    if len(sys.argv) == 1:
        with open("pah_results.txt", "w") as out:
            for file_path in glob.glob("xyz_files/*.gjf"):
                out.write(f"Processing {file_path}\n")
                try:
                    result = process_pah_xyz(file_path)
                    for key, value in result.items():
                        out.write(f"{key}: {value}\n")
                except Exception as e:
                    out.write(f"Error processing {file_path}: {e}\n")
                out.write("\n")
        print("Batch processing complete. Results saved to 'pah_results.txt'.")

    # Single file mode: one argument
    elif len(sys.argv) == 2:
        file_path = sys.argv[1]
        print(f"Results for: {file_path}")
        try:
            result = process_pah_xyz(file_path)
            for key, value in result.items():
                print(f"{key}: {value}")
        except Exception as e:
            print(f"Error processing {file_path}: {e}")

   
